# Supplementary material for: Identification and Validation of Three Autophagy-Related Long Noncoding RNAs as Prognostic Signature in Cholangiocarcinoma
Source: Front Oncol. 2021 Dec 2;11:780601. doi: 10.3389/fonc.2021.780601 (PMC8674813; doi:10.3389/fonc.2021.780601)
Supplement: Supplementary file 2 [file DataSheet_2.csv]

	TCGA.3X.AAV9.01	TCGA.3X.AAVA.01	TCGA.3X.AAVB.01	TCGA.3X.AAVC.01	TCGA.3X.AAVE.01	TCGA.4G.AAZO.01	TCGA.4G.AAZT.01	TCGA.W5.AA2G.01	TCGA.W5.AA2H.01	TCGA.W5.AA2I.01	TCGA.W5.AA2I.11	TCGA.W5.AA2O.01	TCGA.W5.AA2Q.01	TCGA.W5.AA2Q.11	TCGA.W5.AA2R.01	TCGA.W5.AA2R.11	TCGA.W5.AA2T.01	TCGA.W5.AA2U.01	TCGA.W5.AA2U.11	TCGA.W5.AA2W.01	TCGA.W5.AA2X.01	TCGA.W5.AA2X.11	TCGA.W5.AA2Z.01	TCGA.W5.AA30.01	TCGA.W5.AA30.11	TCGA.W5.AA31.01	TCGA.W5.AA31.11	TCGA.W5.AA33.01	TCGA.W5.AA34.01	TCGA.W5.AA34.11	TCGA.W5.AA36.01	TCGA.W5.AA38.01	TCGA.W5.AA39.01	TCGA.W6.AA0S.01	TCGA.WD.A7RX.01	TCGA.YR.A95A.01	TCGA.ZD.A8I3.01	TCGA.ZH.A8Y1.01	TCGA.ZH.A8Y2.01	TCGA.ZH.A8Y4.01	TCGA.ZH.A8Y5.01	TCGA.ZH.A8Y6.01	TCGA.ZH.A8Y8.01	TCGA.ZU.A8S4.01	TCGA.ZU.A8S4.11
AMBRA1	1771	1791	2061	1664	1296	1202	872	1508	1304	617	564	1924	1824	419	2108	670	966	2787	540	2036	1692	626	2473	1290	508	1635	781	1243	1682	924	1351	1640	715	1904	1023	796	2188	1348	2134	1494	2693	2833	2594	1430	547
APOL1	15726	1320	29043	16071	10159	3174	4000	5015	2219	969	15011	7356	1314	6406	6444	9501	1828	9787	6784	2469	3972	7860	8982	7023	7663	18572	13657	3669	4811	15054	4109	7007	6317	2723	11671	4646	5883	2072	3647	6328	3168	2232	18113	27981	13343
ARNT	2019	3326	2006	1765	2431	2497	1594	2386	1522	2058	2197	1561	11339	1398	4834	2579	4032	2939	1755	4297	2764	2301	4458	4811	1704	4930	3068	5140	3249	3293	1534	1773	2410	2750	2765	1981	2959	4103	3563	5558	9827	2847	3710	1866	1530
ARSA	2481	757	3273	1930	968	1961	1183	2181	3715	1399	2377	2189	1782	1221	910	900	2552	1913	885	1110	1731	1077	2292	2460	1659	2788	2270	2258	2382	2321	1172	6741	1100	1432	2043	1120	2542	1378	1638	2059	2693	4025	3735	2736	1058
ARSB	767	409	621	827	513	311	314	728	397	655	168	572	328	292	588	228	929	777	260	510	300	424	1364	707	512	1538	731	1296	446	583	302	547	161	707	795	453	819	779	675	753	469	513	781	921	339
ATF4	15009	16756	14768	9235	18946	11290	17729	18549	14844	24416	4907	17428	16194	5157	10035	10144	19608	23332	8734	7256	21169	5789	20463	21367	7412	25540	5293	17049	30299	5952	16261	22777	4676	14660	17577	20963	21789	11812	9446	18119	25397	11359	22595	14669	6516
ATF6	3350	4324	3582	1908	3315	4252	2166	4432	1425	1455	1796	2845	11115	1134	6567	2513	4474	4029	1468	7405	3661	1831	5805	5777	1413	6275	1736	4172	4178	2177	2638	2530	3588	4186	3572	2439	2965	4699	4623	4767	15421	4581	5581	3528	2373
ATG10	263	293	265	183	241	201	473	323	285	350	184	246	372	116	585	141	422	448	209	428	221	168	913	326	156	570	196	368	367	218	327	494	307	448	338	284	385	278	146	332	343	615	507	294	163
ATG12	1488	1871	2095	1151	2252	1155	1364	2262	2034	1379	891	1520	1656	586	1884	893	2015	2714	888	1419	1587	894	2303	1632	843	2943	999	1792	1467	1241	1217	1717	1338	1925	1433	1768	2215	1283	2407	1929	2426	2969	2287	1802	701
ATG16L1	1354	1414	1371	1105	2078	1230	890	2266	1960	1454	761	2217	2333	447	2281	1236	2029	2806	566	1814	1965	782	1613	1949	547	2587	843	1696	1490	895	1392	2154	947	1609	1509	1959	2090	1902	2002	2176	1986	2634	2649	2192	700
ATG16L2	766	483	1025	734	870	476	488	642	6365	922	628	607	1194	545	1410	370	1065	854	372	495	3671	869	764	1168	514	896	528	1442	799	456	614	731	268	1086	1038	605	1177	795	552	471	1266	881	1312	1262	341
ATG2A	1683	1252	2298	1673	2341	1797	1922	1900	2554	1994	1450	3360	2106	1737	3370	3655	3372	2901	2040	1636	1091	1867	2321	1627	2052	2368	1849	2693	3135	2706	2387	2343	799	2148	2380	1624	3201	2150	2326	2408	3190	3337	2648	2333	2694
ATG2B	1893	869	1739	1869	1379	993	582	993	1434	862	998	762	3016	903	3205	1501	1966	1657	1237	2786	1156	1184	3619	1863	1136	5542	1237	3422	1117	1454	697	728	869	1182	1171	1676	3374	3153	1891	1629	1907	4410	1459	1194	1282
ATG3	1720	1718	2164	1710	2040	972	1273	1812	1488	924	841	2150	1980	633	2561	751	889	1979	688	2189	1512	769	1488	1939	794	1526	888	1441	1410	1087	1159	2407	1203	2087	1677	1328	929	1189	851	1707	2383	3071	1508	3082	869
ATG4A	635	489	787	355	494	281	230	644	554	309	588	1107	664	274	549	523	486	629	364	534	263	428	504	696	456	946	707	535	632	813	563	954	772	710	506	674	524	446	388	389	572	1507	736	664	526
ATG4B	2172	3081	2555	3033	2317	1529	3391	2734	4789	4106	1148	3933	4729	843	3848	1034	5404	3501	936	2663	4245	1316	1756	4353	1066	4092	987	3296	4106	1309	3978	3694	1857	3540	3658	4412	4624	3686	2392	2818	5013	3254	2808	3253	759
ATG4C	531	201	547	313	397	94	285	277	892	593	317	561	476	196	544	240	430	653	309	237	433	333	889	964	315	535	429	667	558	442	323	450	263	295	604	376	280	580	545	339	246	642	841	574	302
ATG4D	523	1183	898	726	909	608	620	543	1095	859	250	714	830	217	838	203	1039	1378	196	992	746	328	625	730	233	1036	186	795	1244	264	2530	1267	987	1620	615	750	669	633	551	1500	1456	1732	722	1068	172
ATG5	1305	982	1578	1683	1239	454	632	1469	999	669	860	852	1408	542	1840	986	867	868	812	854	2678	759	957	928	774	1307	1026	963	1058	1179	697	712	961	962	979	953	811	1411	794	895	1103	2153	1373	1873	795
ATG7	977	534	1923	740	956	301	569	1122	1017	387	297	770	940	273	989	365	585	850	318	707	686	353	798	466	353	1146	440	708	545	491	841	912	302	821	672	447	719	873	697	728	1293	1536	779	2007	358
ATG9A	3371	4088	3478	3722	4276	1659	2853	3653	2595	3802	2565	3344	4796	2033	5210	2166	5645	2996	1682	2425	4423	1816	4372	5152	1892	5263	2764	3904	6224	3236	4651	5601	3452	4546	3687	2500	6787	5995	4827	4683	5947	7904	5232	4363	1963
ATG9B	334	149	98	156	200	127	72	361	357	55	7	93	75	23	45	7	584	356	10	65	90	24	102	333	20	142	13	48	84	3	42	80	46	99	87	135	195	100	32	613	31	31	340	55	14
ATIC	3215	4441	3162	3599	7437	2683	6275	9638	3576	6027	1424	8306	7989	887	4804	890	4486	4988	852	8127	7897	921	6505	5481	1210	6790	1303	4875	5876	1994	8933	9565	1328	6712	5245	3147	5969	6491	6492	9699	6730	3320	7581	6445	1038
BAG1	2640	6459	4457	1462	2536	3035	6062	1415	1876	1787	1483	3693	3310	1060	3830	1460	1544	1898	1204	4721	6470	1222	2764	2033	1337	2455	1279	2242	2853	2067	11436	1841	1067	8597	1996	4550	1764	1805	1665	2698	10627	4178	2390	2121	1283
BAG3	4981	1317	3288	3677	1271	816	963	1514	961	3080	459	1958	2911	458	991	2194	1772	4056	549	1092	2345	798	1398	1410	510	1644	653	4720	1978	613	3454	1885	1329	2142	3593	1799	2051	1307	969	2117	2869	2966	4554	2200	739
BAK1	1444	1001	1137	1491	1410	869	1083	1254	1063	1320	190	883	1787	206	1554	447	1826	2213	113	1536	1260	239	1295	1735	202	2080	258	1359	1703	243	3470	3795	4114	958	1479	583	1507	1484	1161	3754	1932	1198	1167	1370	230
BAX	2872	3003	2767	3159	3624	3581	7618	3512	5283	4671	817	3575	2468	875	2079	670	4906	2179	622	3754	5188	846	2709	5052	813	8261	841	6838	4222	894	4357	11602	555	2977	3956	5095	6846	1765	3678	3836	5334	1606	5558	4391	675
BCL2	846	942	332	817	1924	935	1068	564	4529	92	84	495	197	172	4943	155	694	2249	185	789	278	199	1080	810	234	283	108	2988	415	160	399	2811	51	1517	616	1110	1970	279	1611	796	1654	240	1486	508	167
BCL2L1	11691	17735	10654	7656	25411	20922	20103	17754	2528	14760	1838	13680	16952	1768	8334	5746	17579	19362	1597	12765	5141	2866	11071	12472	2262	24082	3294	21550	30837	2581	25996	30739	3117	19914	13688	22241	29255	6566	16684	12228	38470	4506	30827	11926	2153
BECN1	2508	2359	3166	2638	3549	1405	537	3104	1439	1333	778	4267	2359	592	2904	775	2507	2725	609	2551	3532	765	2351	3297	727	3370	1196	2555	1823	1149	1601	3564	659	3138	2229	2815	2760	2341	3627	3067	3527	3799	3376	2143	909
BID	1854	1769	1273	1196	2990	820	1721	2343	1350	1747	1176	2458	1451	914	1039	961	883	1664	853	871	2600	741	830	2244	1020	4553	1359	530	778	1457	1844	3832	759	4003	1285	659	1377	980	1693	1923	1449	600	1930	3624	777
BIRC5	634	663	496	2156	1602	105	161	1565	746	3003	34	2295	497	33	358	24	1733	1221	13	776	3244	48	333	1455	23	718	18	470	976	26	1157	1326	905	1314	646	644	1051	548	840	1654	646	130	465	3969	43
BIRC6	3142	3090	3406	4182	4571	2350	963	5285	2839	1538	1762	3374	4505	1045	6199	2138	3776	6762	1299	4163	4416	1819	4293	4415	1662	7969	2706	4728	2140	3153	1721	2430	1311	3288	2910	2655	4808	3999	4404	3554	2803	10341	4638	2525	1814
BNIP1	335	627	498	232	633	407	938	580	429	799	213	982	500	180	613	172	341	502	141	937	282	202	558	408	159	954	249	422	539	215	837	743	504	460	437	687	500	397	532	540	515	452	577	805	139
BNIP3	1588	2443	1057	2000	1776	502	1311	2372	547	604	5143	3396	4319	2739	623	4034	1576	1913	5471	1558	2745	4373	1052	575	3878	1736	5717	519	1433	5592	1767	1553	2007	6022	2364	3025	2212	1712	1325	1884	1077	1463	1659	1349	3963
BNIP3L	4061	2766	6303	985	2641	1796	1603	1737	2057	2016	1141	1117	4546	1314	2041	999	2000	1841	879	3249	2875	1153	4971	2597	1322	2301	1383	1855	2745	1714	1008	2032	1494	5159	1482	1751	4080	4619	1672	2760	2336	5306	3646	5164	1310
CALCOCO2	4774	4554	6286	4093	6141	3105	2766	5067	3563	2702	3769	5338	6569	2041	7951	2989	5836	6532	3036	5003	3208	3113	5628	4560	3096	4286	3772	4867	4222	3802	3482	5164	3561	7502	5008	4245	6182	3562	6020	5222	6250	8147	6245	5255	3099
CAMKK2	2698	2713	2160	1840	6128	1796	3132	2299	2069	3709	1508	2140	3531	1304	7107	1471	4654	2657	993	2471	2363	1336	7228	5186	1144	4599	1347	5691	4834	2035	2931	3900	1431	2010	2185	1946	3634	5086	3237	7160	2871	3769	3246	2448	1355
CANX	25266	49416	36484	25773	78562	44944	20868	70809	7454	22968	17074	38712	51532	10637	44830	18512	42371	68473	13325	51522	25811	11536	60670	27834	15793	81712	20015	30906	26233	23891	39372	52792	41067	58022	28971	43810	59442	35674	47172	80079	57840	42375	60583	35154	16276
CAPN1	13894	15088	16956	13736	16478	14729	9333	21595	6774	8885	2704	28683	11540	2374	18350	2575	14560	24347	2575	10088	6293	3304	13895	8995	3027	9821	3523	22479	14612	3022	15181	28758	4312	27571	9502	12269	12415	14415	15469	18890	30515	11532	22784	12834	2602
CAPN10	732	944	1319	874	1037	714	989	739	2349	1168	236	1038	1860	241	1059	241	3202	1655	199	809	2142	335	741	1533	252	1145	200	882	1448	255	1529	1045	477	1112	1169	906	1784	1111	1083	1151	1921	1260	1454	1477	196
CAPN2	16233	21671	24174	18521	14486	8219	9341	19709	3346	6682	1550	12623	21470	1433	8815	1718	16236	17232	1942	23421	7600	1916	12717	15677	2673	9757	1827	15723	7218	3266	10492	19915	3783	9159	7988	18678	9545	18241	12737	31628	31433	10829	23615	23692	1160
CAPNS1	14231	18187	19640	11162	15050	8829	28548	13971	12484	26024	4882	14086	12710	4226	11219	3932	17017	15158	3071	20187	9087	4085	13532	9841	4295	23978	3841	18800	14238	5255	27035	27824	7149	43116	14296	15676	13538	12808	16439	18721	23570	14691	18441	18041	3457
CASP1	950	251	976	875	1493	173	634	379	2603	78	286	413	212	312	1576	245	63	549	226	349	119	418	393	566	281	504	315	514	466	330	249	328	296	1051	795	491	492	250	343	332	158	104	591	1449	284
CASP3	1473	1052	2029	1789	1148	401	563	852	1343	982	658	499	873	459	970	521	790	1479	440	475	2357	593	694	1265	490	2301	772	1847	1353	901	771	1709	363	533	844	703	3711	1516	777	664	1955	4635	1110	1439	477
CASP4	3014	2716	3745	2894	6154	2615	3286	3238	4455	3246	927	2378	3067	793	5179	2464	1220	3898	644	4728	1382	1327	5192	2309	1034	5092	1134	4353	5174	1163	4496	7830	1676	6926	2600	2167	3187	3201	2989	4377	2826	2301	3964	5201	1450
CASP8	1258	1556	1432	1855	2564	998	570	2485	3015	1398	528	1239	1832	391	2434	464	1063	2344	343	1798	1326	520	1881	2451	458	1495	631	2243	1035	753	1076	3428	336	1430	1951	1513	2972	2571	2349	2274	1683	1848	2074	1283	366
CCL2	2563	2333	2246	435	7762	151	9075	1702	630	236	248	324	1513	1616	2625	1330	310	853	561	3327	199	530	3338	5174	776	10836	1344	2500	3044	432	902	11673	45	1827	2464	1388	508	8273	6433	4371	271	265	7868	672	144
CCR2	375	93	108	85	226	24	68	106	516	5	101	6	42	101	559	49	13	155	36	89	12	77	76	281	122	197	44	389	26	95	47	80	6	39	262	37	27	25	99	70	8	34	120	252	81
CD46	9339	10112	11233	10656	10631	5418	4217	14111	3637	4866	4384	10617	40210	3026	18959	5033	15300	11455	3568	38406	59869	4491	15468	20880	4468	26098	5448	14121	13183	6598	4574	6622	10502	11477	10959	9987	9268	17317	10909	16494	59283	31293	21238	7628	3811
CDKN1A	7759	7598	11186	4266	7014	7724	3667	13587	2717	1238	3347	1736	9118	1757	3564	16792	13099	7274	4745	8817	3278	4010	9635	5961	3539	12117	7576	7997	6504	4902	9706	30198	9206	8088	4855	6673	21736	6714	5216	12399	13780	8943	12814	14448	6626
CDKN1B	2440	1881	2324	4344	2961	285	618	1707	2862	827	1335	1512	1982	1077	4082	1120	3590	990	1686	1102	3200	1434	1971	2473	1492	1833	1575	2797	1690	1658	680	1685	1187	2350	2365	1576	3239	1380	1481	2831	8835	2735	2652	1843	1233
CDKN2A	121	306	57	1566	2288	97	604	277	245	1011	20	1151	344	20	967	68	553	426	6	379	3127	21	1141	180	33	513	10	392	265	57	14	634	99	817	449	689	2382	455	19	511	282	192	302	110	5
CFLAR	7409	7019	5807	5528	13715	5079	5493	7022	10061	3150	2517	5611	12764	1931	14445	3299	6582	11207	2413	6925	5707	3471	8045	9165	2700	10498	3381	10860	5630	3387	4107	5738	2830	11955	7870	7624	10580	9591	9714	11211	11766	8483	10262	5424	2873
CHMP2B	2739	2270	4030	3759	1814	755	797	2276	962	590	918	1391	1550	656	1787	1464	779	1321	877	1894	1368	814	1068	1931	871	2353	1430	1844	962	1717	1028	1505	633	1590	1069	2926	1891	1561	1309	1376	2396	3759	1809	2127	951
CHMP4B	12808	13272	10262	12973	12100	8282	15804	9834	6434	9526	1755	11816	8241	1520	7323	3676	7923	9166	2022	5730	11488	1824	7547	9413	1979	12925	1911	5244	16199	2243	12081	14329	1917	13927	8630	14342	9468	5909	7012	6123	16321	9277	18539	9035	1922
CLN3	995	950	1140	1393	1336	838	2885	805	1167	1660	452	1128	3180	459	1798	339	2554	2071	366	710	761	434	1605	1853	448	1936	505	1658	1699	491	1672	2052	1071	900	1364	1009	1661	1233	1294	2282	2339	1175	1398	892	311
CTSB	55622	57483	73468	17939	55367	20353	42966	53131	18082	22505	33989	19815	32642	37078	41322	63214	27177	43573	58088	35821	27418	30751	53264	18287	40207	37911	36556	20749	34070	47330	41113	46266	18215	48499	27735	50883	23892	32996	21191	64151	78290	29718	46873	135416	28969
CTSD	64544	64414	68564	36846	42585	25453	56367	83638	23142	28621	29685	30162	34743	24320	32453	21868	25033	47180	26258	41681	27026	26499	24104	37872	25187	49640	31599	23828	77171	33618	93702	109332	99794	53840	35931	28214	31667	54926	34052	72539	38489	32449	36845	60559	30377
CX3CL1	14291	11511	2241	5425	12942	3819	14489	4783	1181	2976	932	937	10739	1070	12467	4021	5175	4661	1076	4700	1818	1440	1585	5009	1010	14145	1384	3072	3849	1396	9371	2726	248	3899	6348	6092	6302	1718	10965	3056	6086	1577	3402	2788	652
CXCR4	12284	4081	3074	1710	3710	1845	1525	3381	65467	250	383	2324	1516	637	5405	864	1031	3298	1406	2708	1376	1342	1837	4450	1650	3353	625	5782	2106	450	1071	1412	185	5178	4012	1129	1223	1772	1501	1810	885	875	13572	3557	840
DAPK1	2072	6700	7046	2024	5896	3129	2068	2632	1427	2532	1720	3817	2815	2169	8883	1792	2118	2885	3605	1454	1082	2323	6985	4248	1994	13089	2846	3727	3499	3191	1356	1859	464	8707	4509	3980	3971	2156	4393	938	8294	8867	1929	1911	1505
DAPK2	440	204	322	954	333	157	230	282	518	147	97	316	244	85	335	165	521	835	84	119	86	135	418	981	87	587	108	87	860	85	73	833	133	671	467	68	200	413	1435	123	84	4495	1092	137	61
DDIT3	841	2295	1488	909	771	1261	2101	2015	743	978	358	913	1329	289	1098	287	1551	1512	507	1349	379	503	1094	638	472	1190	327	658	2468	358	2643	3833	1783	1638	975	1387	2258	482	560	2055	1299	1242	1807	1773	405
DIRAS3	142	17	203	19	90	46	109	23	11	9	576	153	103	78	38	328	268	18	355	49	110	160	190	30	462	78	455	48	156	373	20	3	15	39	85	20	25	43	130	13	22	1115	137	2375	102
DLC1	2469	1306	1500	953	1088	111	579	1350	508	139	838	344	1427	1473	1087	2510	1148	2599	1663	529	416	1757	2072	1768	1754	3925	3129	4324	620	1889	604	212	694	792	1556	773	1258	1494	1209	616	5315	2458	3426	2068	2111
DNAJB1	4690	7569	9001	3975	5478	3599	4710	4148	2720	3691	1751	4750	6224	1505	3941	3697	3757	6855	3032	7336	3568	3058	6598	4275	1761	6496	2453	19932	6088	1769	3823	4160	3661	19628	5477	5534	5945	5875	4016	5414	5499	6409	16903	9277	2422
DNAJB9	1911	2475	1328	1203	1757	1111	627	3766	633	606	2327	1944	1828	1103	2633	3758	811	2726	2550	1494	894	2426	1700	1520	1736	4474	3573	1427	1626	3815	2171	3311	2462	2306	1686	2710	3161	1250	1348	1902	1277	3773	3655	1350	4253
DRAM1	4833	1080	1148	2516	6855	2829	3831	2326	1025	7489	211	2611	917	249	1845	254	2851	2600	240	1349	1278	335	4207	1343	242	4553	260	1642	2078	255	1350	9274	194	952	1352	5760	2719	1859	2165	2845	603	292	2244	1774	182
EDEM1	2501	1126	4437	2242	2449	1427	561	6233	4605	438	2327	3052	2540	2087	2728	5888	1456	1979	2811	2406	1816	3204	2455	1596	2803	3950	3988	2076	1299	4292	1126	2041	1917	2333	2087	1329	1619	2609	1325	3696	4127	4150	2736	4967	4569
EEF2	96090	128800	100319	43899	165335	74223	64673	115051	122317	73287	39196	218870	127616	40510	155667	54245	85903	159587	47573	97538	84201	35601	175851	83920	38987	206118	44159	217568	129843	56326	131761	85190	32832	217021	105441	100570	112089	112646	158274	214044	134464	86632	71588	102212	46116
EEF2K	1781	934	2034	2556	1375	1024	780	1663	1234	1234	647	1622	2649	531	2182	561	1839	2100	630	893	2215	595	1829	1953	633	1759	635	1919	1455	767	776	1178	598	2235	1674	1207	1224	2726	1689	1476	2546	2598	1825	1119	662
EGFR	3757	7418	4185	2823	6027	4002	2341	11400	432	2516	5285	4249	4043	3077	5903	6010	3015	6140	3952	4322	206	3378	6751	5345	3902	6194	5298	8469	2620	5053	1719	3903	1952	16448	4219	3352	3692	1900	9386	4604	8002	26476	5868	1842	5445
EIF2AK2	2116	2700	3099	3386	4434	4732	1156	3550	1364	1860	922	2219	7299	601	4940	1011	3158	5942	804	4885	3533	823	6464	3898	801	4561	1053	3888	2317	1419	1967	4223	715	3193	2739	2887	4893	3907	3024	3618	3320	1152	4541	3018	919
EIF2AK3	1167	589	1003	978	1367	428	245	1281	630	554	283	1066	1532	229	812	855	786	1223	423	897	1036	408	789	1109	446	3072	442	1384	496	586	534	1248	501	1100	911	741	1523	862	909	1797	1289	1742	1627	553	556
EIF2S1	2795	1631	3616	2102	2327	1207	1097	2090	1393	750	974	1663	2936	755	3065	2018	1142	1917	1094	3438	3333	1246	2507	1808	1030	3621	1377	2910	1304	1698	1707	2874	1339	2094	2266	2550	2741	2582	1507	1990	2020	2979	2864	2954	1202
EIF4EBP1	1274	1793	1811	1412	2497	776	2458	2077	980	2092	1027	1474	717	717	1446	810	1060	2235	810	872	839	636	3115	825	683	957	962	367	2798	1125	2130	3759	885	5054	943	1331	1655	1418	520	3686	1082	1312	3004	5525	623
EIF4G1	20180	15605	18109	28035	20409	9515	12280	19555	7946	8542	11681	22264	19033	7793	22477	17125	9138	19112	10394	24507	24873	12349	20189	18987	11713	40524	17889	19642	13576	16327	19739	19101	12040	26316	15634	14214	12271	18867	10120	23310	29329	33635	25044	25445	13971
ERBB2	10601	10910	17982	10029	15990	8345	15020	6981	697	13095	5156	9813	10498	3744	5871	3612	16172	12390	1996	2461	16171	3553	13400	13415	3015	8818	4412	12384	16106	6598	17933	4770	175	13267	11709	15364	13848	8033	13197	5911	15838	6375	12163	5767	2196
ERN1	2116	1386	1415	1381	2350	3062	1052	5227	1296	693	870	3526	2924	877	3520	2926	2070	4338	1985	2532	1208	1350	2198	2251	1110	5446	991	2721	1637	1418	1201	1711	1711	2930	1841	2333	2955	1589	3222	4410	1658	3760	3197	1340	4155
FADD	643	482	660	364	474	264	297	521	322	247	134	538	339	131	672	436	194	465	127	274	790	168	479	302	136	356	177	367	428	252	615	710	114	412	1220	418	477	274	399	479	670	549	762	653	203
FAS	928	281	673	328	600	293	155	1166	663	37	674	493	783	486	932	1170	460	1280	492	698	243	523	916	1292	445	453	1063	1237	255	1070	118	983	253	1435	545	898	1257	333	421	386	548	1238	1068	1781	527
FKBP1A	16272	10450	7457	7408	5821	5792	14051	5590	10530	10293	1940	10244	8314	2183	6904	2670	8404	7287	1899	7466	13336	2338	13765	11526	2673	12125	2070	6212	13754	2310	13483	13244	2221	5297	8886	9555	7707	8074	6079	8312	12501	8639	19328	17102	2343
FKBP1B	160	39	459	164	47	23	127	50	47	37	75	117	41	47	33	30	369	409	46	6	245	84	135	30	116	100	72	187	47	44	149	10	8	160	128	46	249	73	233	180	37	135	270	205	336
FOS	4292	3179	55950	29294	1194	3392	1291	4893	1239	2911	16560	1882	7637	7273	2483	16010	994	15106	31850	3534	2248	12363	4294	3384	4465	10934	25252	19827	1853	3602	511	568	517	13788	4832	7402	1791	11302	3143	1434	3627	14313	28770	866	4903
FOXO1	2419	998	2643	1166	892	704	737	1058	2296	324	1140	350	2455	1629	1086	1080	746	1536	3535	770	2270	2142	1119	1098	987	3593	2867	1568	808	984	697	452	906	1361	1322	1077	680	1485	981	587	2269	7584	1672	641	5838
FOXO3	3032	1424	3695	2032	2465	653	1039	2030	1442	1668	1035	973	7240	749	2686	1594	2359	2557	2126	950	3230	1497	2149	2279	1052	1774	1352	3130	2052	1518	501	788	1852	1913	1719	1309	2293	3210	3520	1453	2246	16929	2693	1591	3286
GAA	7909	5542	7304	5970	11028	3489	12616	10653	4038	10061	4738	17706	8178	3735	10532	4176	19238	13928	3526	12842	1890	4118	10012	7731	3602	9748	4842	10123	5524	4277	11476	25284	2491	13202	10434	9114	10904	4591	14124	16980	13181	13917	6246	4935	3846
GABARAP	2264	3562	3060	1620	2094	1759	3572	1826	2908	2243	1321	1503	3577	1174	2281	1486	3046	3028	1860	2284	2848	1220	3202	2729	1460	4237	1426	2469	3416	1379	3436	2789	1279	2190	2941	3543	3986	2376	3548	3025	4342	3290	2988	3392	1203
GABARAPL1	3675	12192	4013	3686	6717	2371	3217	1865	721	2282	6464	3361	2323	2750	5988	4524	1738	8319	4609	3748	2381	4161	7021	3057	3852	4520	6179	4384	6189	6664	3653	4267	3896	11237	4985	10524	2723	1519	3605	4894	16112	9115	3890	2521	6839
GABARAPL2	3907	4038	4749	4466	2315	1902	3179	3082	2921	3000	1520	3474	3916	1091	4109	1468	4470	4431	1530	2767	3390	1372	2531	2960	1431	3537	1526	2372	2011	1862	2944	3539	1921	6959	3601	2949	3581	1446	2674	2647	5717	8250	5137	3472	1474
GAPDH	92532	85858	118053	84206	98945	58151	92761	66691	56037	78414	38492	131757	153587	25471	92544	29658	86348	108232	22496	111477	138253	27360	135438	55338	28850	107052	37939	49614	98764	37700	91349	210997	73896	212371	74827	71098	113072	98539	55032	255955	275804	89885	110026	212412	32623
GNAI3	4484	5176	4371	4148	5845	4924	4713	6676	2514	5288	1552	4805	5094	1080	4676	2050	6728	6515	1516	2274	2900	1365	7896	3964	1394	9993	2019	4751	6956	2253	4777	6200	742	4020	4067	4830	6243	5093	5595	5807	3940	5354	9259	6298	1624
GOPC	1506	810	1956	1888	1491	279	300	1037	1439	628	700	819	2368	526	2260	710	851	999	730	970	2798	807	1060	1048	642	2150	877	1462	667	1163	405	548	807	1311	988	967	1141	1547	1157	980	1355	2944	2210	1932	695
GRID1	396	1973	166	257	346	1789	2179	1933	102	968	467	805	687	20	396	40	3457	1760	5	203	9	47	1481	314	153	157	245	1652	578	172	6455	1259	93	1107	1798	1355	5326	1518	2677	686	6375	9671	1875	114	83
GRID2	2	0	0	0	1	0	0	1	1	0	0	0	0	0	0	0	1	1	0	1	0	0	0	1	0	0	0	0	0	0	1	0	0	0	0	0	0	0	0	0	0	0	1	0	0
HDAC1	6607	3136	7673	7886	4995	3357	6768	4582	8649	8590	1348	5379	5075	1372	3017	1385	6928	7168	1797	3242	8477	1746	4683	4484	1913	6480	1537	2945	5474	1517	7526	6077	1952	2898	6308	2560	3838	2675	3166	2393	4982	7757	5411	6384	1263
HDAC6	2418	1918	2765	3264	2228	1562	2063	3116	2547	1263	6250	2178	2624	3487	4470	4978	4443	2489	4021	2510	5319	4226	3253	2339	4144	3873	5196	4020	2219	8074	2622	2341	1429	1485	3670	2112	4124	2482	3472	3193	2867	3536	2970	2181	3239
HGS	3110	3459	3732	3535	5397	2941	1355	5031	3333	3509	830	6239	4429	778	5030	1153	4223	4224	819	3758	5123	1178	3894	4949	1067	4992	1052	3430	3104	1105	2753	3871	1929	4888	3172	4177	4231	3006	4736	8918	6778	3481	4885	4978	830
HIF1A	9417	6032	11158	3678	7436	6280	1645	5738	3401	2449	719	6457	14607	1230	6137	2993	4835	9780	1188	18514	5631	1938	21877	4721	1656	8710	2110	11233	3937	1420	3945	10899	1711	24544	6145	9864	13062	11262	5712	13818	9101	67303	7204	10117	1556
HSP90AB1	55772	50717	44283	731575	75837	30005	41376	46055	28041	27986	10687	47472	88225	8952	67750	19693	45006	65569	12845	54200	75347	12572	57215	59758	11627	108870	15202	50916	71716	20359	67906	60693	20197	51339	38492	35166	50317	43808	51104	103691	86298	50927	60990	65174	10379
HSPA5	26619	26292	45855	22171	18589	25008	20728	35380	8523	14701	11944	41909	42208	7072	29285	23772	14805	31128	14163	39077	44946	15214	30094	17392	11132	81990	21953	16405	47209	23100	41337	44466	34100	83374	31905	26133	27685	28261	14599	25323	52238	50670	35768	38253	28421
HSPA8	31365	51870	48475	36825	70091	13274	26887	58319	23532	7129	10607	46084	48325	10727	58506	36682	11377	42999	15356	74638	30060	16739	54588	25093	10916	67006	14080	59347	42029	27372	68210	53736	25839	63870	22584	30985	48372	58615	18341	57965	64786	68802	83494	80254	17090
HSPB8	2628	1880	791	236	4958	432	2134	1647	1111	69	50	1941	2129	259	4507	160	906	5082	128	1677	71	262	1383	866	239	2516	144	973	2752	90	2935	19800	352	2009	690	695	275	476	1999	4628	1969	4468	8711	829	73
IFNG	6	4	10	20	66	6	2	18	43	2	5	0	0	10	52	3	2	12	2	11	1	2	0	10	21	1	6	4	5	0	6	0	0	3	40	20	4	3	2	1	0	1	5	51	0
IKBKB	1787	2309	3276	1382	2883	1929	1871	1649	4547	1458	704	1338	2932	561	4728	669	2267	2740	584	2687	1862	922	3688	2366	750	2082	764	1676	2229	770	2122	1676	940	2814	2082	1996	2596	2806	1360	2730	4438	2924	2648	2352	609
IKBKE	1333	492	624	169	1077	180	415	288	3255	295	48	491	1350	105	905	60	592	720	58	1180	575	109	710	1393	104	1437	63	465	802	82	477	1623	92	539	519	267	899	1283	1707	1108	1979	1005	1030	736	68
IL24	183	72	37	43	120	3	35	19	4010	8	8	36	92	30	87	27	19	44	22	9	14	25	15	62	15	17	4	167	7	11	6	8	17	54	219	12	12	20	10	7	45	46	303	57	39
IRGM	11	3	5	0	1	4	0	1	14	0	1	2	0	1	9	5	1	1	3	1	1	1	0	1	9	5	0	5	0	0	0	0	0	0	3	3	1	2	2	3	10	0	9	0	2
ITGA3	32050	8474	50046	7604	12570	5992	1875	45547	979	1435	149	25755	4146	218	3832	217	3124	11559	222	1946	3777	787	3649	3769	492	17805	146	2106	3081	223	1872	5918	262	24079	2279	1437	22022	4920	9108	13876	16058	4040	23182	32736	198
ITGA6	9213	2070	20240	5259	3038	2460	1227	4848	1527	1661	819	2103	7580	531	3289	545	3385	6919	278	2387	6848	820	4225	7392	433	2958	762	6180	2277	1185	1312	2838	1820	4220	2838	3227	4081	6047	4236	3694	5468	8510	6185	6143	567
ITGB1	27564	43019	26673	7421	36779	34889	2514	60023	1507	10043	3455	22389	80711	3728	21782	9398	31122	27717	3045	38406	6010	5043	97620	16719	4888	65648	6075	35572	16615	7414	11092	25788	4241	64247	16876	23178	37518	47212	22986	37243	78690	24195	54608	50751	4955
ITGB4	20260	10497	30468	10112	26327	19854	11496	27313	1552	10013	117	15991	26198	245	8195	149	17011	11635	196	20689	25119	643	19903	8660	497	13677	148	12294	9915	106	11448	16074	459	6472	9240	8086	18383	29970	15795	69240	29556	2544	25543	5402	147
ITPR1	1149	305	880	344	632	72	152	370	1746	51	203	131	811	216	778	356	137	757	218	454	2463	235	1559	1251	350	565	262	882	196	344	189	150	106	334	535	266	293	4373	335	401	1276	47699	1031	1124	316
GAA.1	7909	5542	7304	5970	11028	3489	12616	10653	4038	10061	4738	17706	8178	3735	10532	4176	19238	13928	3526	12842	1890	4118	10012	7731	3602	9748	4842	10123	5524	4277	11476	25284	2491	13202	10434	9114	10904	4591	14124	16980	13181	13917	6246	4935	3846
GABARAP.1	2264	3562	3060	1620	2094	1759	3572	1826	2908	2243	1321	1503	3577	1174	2281	1486	3046	3028	1860	2284	2848	1220	3202	2729	1460	4237	1426	2469	3416	1379	3436	2789	1279	2190	2941	3543	3986	2376	3548	3025	4342	3290	2988	3392	1203
GABARAPL1.1	3675	12192	4013	3686	6717	2371	3217	1865	721	2282	6464	3361	2323	2750	5988	4524	1738	8319	4609	3748	2381	4161	7021	3057	3852	4520	6179	4384	6189	6664	3653	4267	3896	11237	4985	10524	2723	1519	3605	4894	16112	9115	3890	2521	6839
GABARAPL2.1	3907	4038	4749	4466	2315	1902	3179	3082	2921	3000	1520	3474	3916	1091	4109	1468	4470	4431	1530	2767	3390	1372	2531	2960	1431	3537	1526	2372	2011	1862	2944	3539	1921	6959	3601	2949	3581	1446	2674	2647	5717	8250	5137	3472	1474
GAPDH.1	92532	85858	118053	84206	98945	58151	92761	66691	56037	78414	38492	131757	153587	25471	92544	29658	86348	108232	22496	111477	138253	27360	135438	55338	28850	107052	37939	49614	98764	37700	91349	210997	73896	212371	74827	71098	113072	98539	55032	255955	275804	89885	110026	212412	32623
GNAI3.1	4484	5176	4371	4148	5845	4924	4713	6676	2514	5288	1552	4805	5094	1080	4676	2050	6728	6515	1516	2274	2900	1365	7896	3964	1394	9993	2019	4751	6956	2253	4777	6200	742	4020	4067	4830	6243	5093	5595	5807	3940	5354	9259	6298	1624
GOPC.1	1506	810	1956	1888	1491	279	300	1037	1439	628	700	819	2368	526	2260	710	851	999	730	970	2798	807	1060	1048	642	2150	877	1462	667	1163	405	548	807	1311	988	967	1141	1547	1157	980	1355	2944	2210	1932	695
GRID1.1	396	1973	166	257	346	1789	2179	1933	102	968	467	805	687	20	396	40	3457	1760	5	203	9	47	1481	314	153	157	245	1652	578	172	6455	1259	93	1107	1798	1355	5326	1518	2677	686	6375	9671	1875	114	83
GRID2.1	2	0	0	0	1	0	0	1	1	0	0	0	0	0	0	0	1	1	0	1	0	0	0	1	0	0	0	0	0	0	1	0	0	0	0	0	0	0	0	0	0	0	1	0	0
KIF5B	6171	6903	6450	7195	6671	5624	3904	7582	2240	5320	1264	3857	12816	1151	6609	2417	8158	8503	1461	8881	4445	2018	11504	7768	1601	14402	1866	8520	4665	2319	2510	4184	3431	7565	4924	5486	6527	8361	6913	5640	16119	17733	11346	9414	1830
KLHL24	3205	3508	2668	3075	2742	1742	1004	1800	1410	2758	1315	1169	2612	736	4635	884	1394	3072	1117	6117	2629	1215	3226	3261	1098	4467	1819	2466	2304	2118	1258	1199	2536	4087	1831	2653	1516	2121	1717	3224	3590	4299	2142	1120	1361
LAMP1	17732	19315	22578	14830	9973	9564	15694	18733	9018	9720	17002	11941	24704	7771	9705	9992	19315	8109	9948	17308	23435	9875	8276	12739	9799	28891	17653	9109	7658	19025	16842	10803	20100	12707	11257	16188	13292	9688	10232	13479	24030	26144	11996	18814	12515
LAMP2	9633	13191	10206	13225	12597	15792	10713	17641	2201	5196	10031	16548	16041	5056	15402	7952	23005	20666	7838	9149	6587	7845	29832	12276	7249	26827	10065	21518	25106	11618	8610	21268	8904	24605	16725	19561	14212	14283	15432	20187	42011	27291	21316	10717	8736
MAP1LC3A	1168	215	1487	708	1143	685	3914	286	3127	2533	1989	226	1254	816	1281	862	681	1155	612	595	597	844	1222	1078	673	1356	1460	740	605	1473	249	1485	889	242	1453	409	1147	330	1041	608	2735	1416	1269	1424	1562
MAP1LC3B	4061	4316	4957	7854	3119	3155	2405	6068	2893	3708	1046	2589	2999	783	3039	2387	3106	4178	891	2705	2047	1176	2051	2379	1065	3222	1232	2682	1540	1780	2913	2629	2120	9474	2414	3885	4715	1228	3509	3933	6126	6315	5761	5907	3031
MAP1LC3C	11	5	11	24	7	0	5	11	96	0	1	1	3	5	2	3	1	2	2	9	1	4	16	22	4	1	4	14	1	9	4	3	5	6	19	9	2	4	2	14	4	2	6	7	3
MAP2K7	1944	2664	1968	1342	2423	1406	2851	1645	2316	2727	855	2255	3055	793	3484	925	3532	2930	1069	1900	2325	966	2698	2796	904	3426	943	3290	3471	1167	2807	2324	1276	2745	2061	2066	2550	2233	2791	2285	3946	2816	2955	1637	764
MAPK1	4840	6294	6702	5794	5233	3243	1902	8253	3260	4280	2234	8360	6563	1452	8445	4575	6576	6986	1714	6087	6028	2074	5143	6714	2008	10959	2659	6937	1809	3695	4643	3857	3941	3625	4211	4317	4842	5475	4435	4642	8170	12936	7644	6436	1930
MAPK3	5147	2173	3996	12379	2373	2459	3810	2547	3093	2047	538	1686	3999	686	1931	388	3208	3661	526	1544	1486	625	2373	2475	749	2529	477	2021	1603	511	1919	2435	1089	2992	2383	2150	2782	2273	2307	3275	4379	5125	3365	3410	449
MAPK8	1419	908	1291	1989	1082	592	605	883	751	1351	885	2169	998	567	1610	1068	1470	1292	750	616	1309	811	2123	1397	723	1965	1186	1378	1367	1448	884	1009	817	1868	1299	1285	986	1210	1347	565	2751	2444	1432	1208	906
MAPK8IP1	509	419	431	448	234	300	1135	358	99	441	408	302	544	202	923	261	426	1217	149	293	485	264	990	844	160	486	365	320	1089	231	406	533	635	1259	585	273	795	407	886	162	1613	2554	1524	430	223
MAPK9	1420	2011	2117	1430	3786	1439	1133	2540	1444	1410	762	1957	3284	645	2302	720	2380	4587	661	2179	1490	743	2694	1753	740	4043	951	1756	1560	1181	1686	2233	1549	2783	1787	1810	1746	2184	1757	2307	5193	2590	2613	2507	788
MBTPS2	1186	1303	1029	1222	1121	1115	636	2093	217	338	742	1864	1514	556	2506	858	1163	1554	938	2034	953	627	2136	935	752	2494	1013	1666	1776	1113	868	1299	639	1896	1035	1446	1304	1028	2017	1313	1979	2693	2132	1154	808
MLST8	1917	2088	1972	2712	1707	1073	4172	1707	2087	2842	925	2574	2430	734	2229	765	1402	2723	687	1589	2197	770	1925	1654	756	2000	974	1661	2956	1021	3788	2598	1095	2362	1908	2019	2808	1973	1651	2452	2129	1399	2160	2442	701
MTMR14	1471	1637	2486	1320	1991	850	2071	2379	4798	1774	1036	1577	2189	955	2275	872	1393	2088	907	1230	1145	930	1585	1464	939	2184	1041	1329	1461	1316	1778	2193	912	1586	2031	1283	1830	2062	1703	1994	3202	1910	1717	2156	812
MTOR	1843	1502	2144	2880	2334	907	974	2217	1787	1099	2096	2015	1834	931	2584	1949	1977	2681	907	2127	3682	1379	3266	2481	1202	4672	2257	2068	1101	2692	3454	3748	1208	1302	1818	1078	2064	1371	2148	2025	2352	5820	2299	2948	1785
MYC	3522	2475	1415	2364	7001	599	1853	5560	3911	657	560	9324	3334	1091	10359	7784	261	8246	2241	2547	3527	2119	3926	7213	2967	2320	1746	6745	6329	1280	2866	2949	141	10902	4573	2052	3194	5142	3674	5072	3249	1259	7271	3781	1795
NAF1	393	292	389	390	372	217	138	366	278	167	99	215	555	110	389	182	352	579	149	284	329	141	558	265	135	411	176	558	377	212	223	168	58	311	334	145	487	506	265	262	607	469	394	500	172
NAMPT	3774	4445	12392	5694	5689	1650	1626	4428	877	740	5583	3279	3272	3414	2793	23289	2123	7049	7384	8293	3267	9541	5638	3432	5022	5523	5592	5106	2986	5628	945	3232	4883	10934	3231	3916	3405	3651	4352	6423	5299	14852	9805	15983	19043
NBR1	6925	10613	9133	11461	11125	5640	5183	11913	3151	9410	4879	10672	9330	3516	14716	4061	9531	13705	5718	9559	10279	4496	9852	10570	4556	10591	6303	10970	7335	6433	6898	7132	4907	12025	9407	10278	14946	7425	19790	9020	11402	19945	10777	5946	4336
NCKAP1	6959	9475	8471	7893	9125	4652	2027	14418	626	3348	2042	6403	11605	1359	9268	2825	7491	5875	1578	10433	9027	2066	9750	9151	2114	9613	2650	7853	4630	3455	3657	6277	2018	8792	4780	7177	7447	10989	6566	11285	15273	17190	10202	8448	2049
NFE2L2	3976	5125	6702	6182	4317	2627	1934	8698	1956	2784	2072	2853	9082	2026	4934	3074	3403	5145	3345	6273	4805	4532	4512	4999	4353	6582	4222	8005	2967	6075	2059	3865	1140	4086	4261	5793	7394	6536	4340	4783	7815	7032	6931	4443	2917
NFKB1	2908	3019	4198	2642	2574	1361	1665	2291	3531	1356	713	1653	4187	741	3577	2499	2987	2956	1177	3451	1193	1119	4935	3210	1138	4323	1301	4043	3310	1446	3538	1958	332	2595	3702	1931	3356	3901	2503	2366	2911	4476	2731	3138	892
NKX2-3	78	29	167	21	23	0	3	1	336	0	1	0	4	4	1	0	0	27	1	0	2	1	2	3	0	0	1	1	0	0	1	1	2	0	5	7	1	0	0	3	1	0	19	2	0
NLRC4	101	72	109	47	129	37	50	113	200	32	27	76	22	68	134	58	75	92	51	60	73	49	67	74	46	142	57	107	74	49	65	57	21	72	107	53	84	45	93	89	28	49	119	185	73
NPC1	2839	1528	2830	965	4588	1584	826	3376	1278	869	509	2990	2496	368	3938	2216	3071	4195	594	7338	1301	792	4093	2396	842	4163	854	2719	2432	703	1629	3213	423	4177	1689	1458	4427	2184	3448	10242	5512	2471	5939	9350	577
NRG1	128	796	69	60	131	54	9	500	19	313	364	905	5	311	74	1420	1048	599	707	62	17	388	842	348	258	129	159	179	942	505	193	267	27	42	234	569	1105	313	362	356	762	4	453	1595	335
NRG2	28	25	33	85	31	44	7	3	206	23	14	860	10	9	23	8	27	1202	5	17	13	12	8	35	16	9	5	19	41	6	81	38	102	224	32	347	288	9	54	67	17	4352	68	20	0
NRG3	484	692	71	3	350	252	96	462	9	368	20	69	33	16	39	10	6	289	5	28	12	49	997	187	43	161	26	78	484	22	272	80	2	500	299	1773	1720	407	1542	264	1213	921	848	166	23
P4HB	35779	46112	55324	38112	64040	42911	48350	136520	13079	58559	61728	101688	50799	35158	40442	47446	40990	63748	37806	56804	60892	35026	30655	39368	59400	81568	63177	40981	34601	59721	68290	194151	99283	85152	51431	100103	67593	41930	55576	186212	60616	36274	67328	62167	56357
PARP1	4336	5210	4586	6517	5746	1437	3295	4928	9296	3955	1937	7843	15037	1598	10137	4784	11310	7742	1933	10506	8846	2089	9559	12823	1961	9747	2671	7308	6892	2702	4739	5988	4779	10103	9797	2898	6214	9721	6648	11081	15775	7739	10564	6465	2298
PEA15	7576	7583	8668	5974	7709	4123	5866	5798	7128	2534	884	3404	22353	1545	12530	1416	6690	6574	1220	9053	3627	1478	8234	11686	1739	8240	1067	6338	7249	1328	5221	5627	6291	8654	6544	3990	5318	6684	6093	7438	28848	34213	10836	18385	1284
PELP1	2350	2395	2068	2498	2144	1684	5473	1834	4944	8039	1007	2523	4354	971	2427	865	4999	4857	1177	3481	5817	1094	3339	5666	1182	5634	946	4593	5020	1133	3547	2981	1924	2237	4589	3230	5159	3273	4448	3303	6097	3267	4149	3007	876
PEX14	897	476	1097	1445	493	443	877	645	1241	974	1141	519	519	880	608	669	748	768	1209	505	1145	935	847	665	1112	718	1355	600	901	1486	627	401	386	815	860	632	527	354	513	524	1001	1173	696	1349	940
PEX3	421	157	441	1176	365	99	100	285	412	108	769	378	462	327	426	641	187	359	417	175	445	441	244	374	558	390	1086	467	354	1041	94	262	413	221	421	248	280	280	213	232	359	1464	569	862	709
PIK3C3	934	1205	1360	785	1360	942	1041	1204	1122	888	562	1634	1022	416	2620	640	1857	1070	538	1810	1026	561	2200	1660	570	1960	667	1801	2087	817	1326	1062	590	1766	1386	1231	1732	1254	1611	1053	3956	2462	2292	1538	624
PIK3R4	1402	1490	1477	1922	1714	652	732	1094	801	793	879	1324	1546	764	2422	894	698	1643	1071	1640	1588	992	1930	1922	934	1579	1950	1197	1032	1542	459	952	713	1274	1308	846	997	1317	1116	1567	2014	2748	1161	1174	904
PINK1	1333	1060	1725	1277	712	411	370	936	295	274	2274	491	457	1116	938	2326	713	1206	1321	488	269	1185	920	792	1247	1318	2680	752	879	3185	1074	1214	1221	1006	969	515	793	681	761	736	810	3914	900	4148	1847
PPP1R15A	4170	3285	11493	5204	3871	4848	5232	5778	1687	5478	925	3229	3964	1363	2730	2538	7492	5862	3473	5126	1820	1689	3176	4563	1273	12324	2066	9031	7773	873	3048	4305	814	7240	3889	2829	4397	4156	3907	2287	10324	4120	10784	2269	1507
PRKAB1	2585	1663	1764	1813	2516	1011	1857	942	1920	1317	632	941	1276	553	2049	644	2551	1086	826	1247	1805	847	1818	3009	742	2826	653	1252	1780	928	2286	1930	1696	918	1109	1167	1691	975	2828	3332	1207	3782	1436	1191	553
PRKAR1A	11205	7991	8219	6150	9966	7543	4106	14062	4158	4603	4266	11277	11557	4086	11276	5143	10147	9888	4993	14644	10532	5609	11014	9244	5294	19686	6137	9420	6189	6911	6713	7840	4479	11404	7855	9732	10878	10597	8847	17595	16728	19220	14745	9290	5046
PRKCD	2762	1144	2597	3642	1613	1060	834	891	4266	1309	308	1126	2415	318	1456	277	1314	1442	292	513	1843	429	1107	1632	414	1775	401	835	958	361	788	1384	227	1124	1646	1289	1219	1201	1527	886	3625	1513	2240	2108	279
PRKCQ	683	107	62	61	185	61	29	65	891	95	19	14	73	56	306	37	45	296	32	142	10	38	907	67	49	165	26	204	270	25	178	110	3	217	424	67	168	99	39	152	200	6	202	151	33
PTEN	5268	2949	4587	2517	3714	1916	2091	4510	4059	1528	3293	3768	8624	1989	4197	2921	3555	4271	2885	3831	3156	3002	5169	3772	2818	3841	4280	4935	2413	4119	1954	3937	1566	3554	3354	3196	3906	3318	2816	3242	7960	8080	4470	3689	2517
PTK6	2121	192	2603	2305	169	909	886	290	149	670	347	154	3082	84	801	95	2600	2552	134	251	1476	234	662	2580	307	876	324	2283	303	358	286	1586	922	121	888	271	826	3335	366	371	4492	2756	4368	234	306
RAB11A	5902	6991	6760	10418	8372	6213	5329	5278	2945	7640	1678	8863	7361	1415	6982	2255	7637	7442	1778	11275	9219	1894	6864	4002	1911	9079	2024	5580	8153	2367	8524	14014	2275	9287	5658	8340	6371	5602	4967	8256	15460	10530	12231	5254	1814
RAB1A	6360	7837	7316	11036	7845	3887	4011	8956	2526	4235	3338	5831	6718	2136	6294	6017	4684	10376	3174	6902	8389	3629	6938	7234	3174	11236	3674	5878	5045	5239	5881	12236	5068	9023	6533	9300	9292	6726	5783	10133	11061	10541	11278	8474	4091
RAB24	423	404	555	487	1029	275	482	468	1388	679	184	475	428	148	470	145	1120	604	144	224	388	220	778	493	159	569	176	660	1078	165	564	823	264	746	515	449	804	392	656	484	737	581	562	588	114
RAB33B	506	532	531	443	602	332	201	1124	281	501	602	367	1169	351	460	577	981	772	789	282	317	630	781	761	447	760	760	1112	659	657	173	223	176	307	388	756	774	744	335	358	1017	1589	534	321	588
RAB5A	1931	1651	3750	1805	4365	1207	753	3808	1003	848	1234	1066	2912	799	1825	1848	1234	1411	1035	1539	2000	1332	1350	1371	1083	3028	1476	1776	924	1999	866	1210	660	1958	1338	1890	1821	2473	1404	1703	4082	4826	2164	2737	1378
RAB7A	13235	12020	11681	16477	10415	6522	8173	10667	6844	7854	6334	9942	9024	4040	11478	6363	5229	9587	5841	9631	13620	5650	10215	9993	5675	10224	7560	5170	8850	8562	4721	14317	5429	12921	8893	10582	6990	7715	4773	12405	14580	14409	8675	13471	5848
RAC1	12221	15538	31583	14415	15435	9416	15846	13825	6146	16735	3816	18764	12454	3562	12167	4337	16951	14461	3932	9746	13339	4332	13345	15065	4063	15506	4447	9798	14951	5005	13301	13977	5524	17591	11862	14530	9243	7186	12851	16336	21227	12029	15224	13035	3493
RAF1	3301	2136	4301	3565	2725	1498	1574	3937	4449	3078	3193	1999	5671	2459	3106	3515	3179	3144	3271	2075	3215	2961	2508	3463	3137	4484	3875	3342	2345	4109	1895	2226	1747	2660	3327	2443	3044	4497	2334	1720	6494	11507	3012	4339	2634
RB1	1896	2326	3549	2496	2386	1744	498	2201	1136	628	480	1282	1968	521	1988	622	1424	1661	496	2895	1841	628	1518	1937	656	3348	723	1767	840	986	1064	924	756	3461	1334	1924	2357	1798	2280	2888	2233	2667	2308	2910	621
RB1CC1	2567	2259	2519	4089	2941	1340	1001	2354	1205	1602	1067	937	2599	850	3986	1977	2094	4521	1306	2104	2308	1300	6556	1871	1018	4747	1401	878	2491	1711	1039	1271	1693	4013	1332	1935	2240	2639	3133	2942	4637	4704	3437	2637	1432
RELA	4596	4416	6817	3304	4504	3564	4200	4726	5009	3777	1727	3937	5815	1529	5033	2535	4702	6390	1696	3922	2387	1817	5504	3200	1890	3933	1841	5549	5182	2438	4357	4660	1458	7948	4427	3132	4482	5322	5678	4073	9585	3922	6115	5333	1265
RGS19	960	611	739	549	1171	362	683	682	4698	382	95	631	359	236	844	121	511	652	111	485	723	148	454	813	190	1010	98	498	586	90	629	878	268	806	898	233	512	486	509	659	829	304	1031	1096	159
RHEB	2430	2476	2547	3324	2586	1181	1276	2444	1097	1496	1145	3399	2056	686	1175	1691	1817	2692	1083	2545	4112	1019	1856	2198	990	2442	1164	1332	1734	1499	2181	2395	1730	3869	1883	2067	1390	1573	2026	3298	3523	3479	3102	3972	923
RPS6KB1	1507	1039	1021	1118	1769	693	569	2243	1126	1143	566	1682	1312	371	1626	732	1388	1664	537	912	1767	633	1773	1569	555	3971	776	1378	1249	813	817	1137	679	1536	1321	1037	1550	1308	2072	2431	1331	1825	1973	1069	543
RPTOR	1759	1747	1609	1305	2768	881	1100	2291	1398	1528	649	2707	1476	550	3033	696	2253	2860	574	1958	1959	602	1543	1971	481	2183	676	2260	1853	1056	1757	2421	1395	1950	1610	1407	2411	1470	3223	4255	2299	3203	1787	1786	687
SAR1A	4675	4869	4233	4105	4773	3158	4184	4921	3422	2163	2670	7060	7770	1891	5198	2670	4198	4231	2321	3847	3896	2599	5728	3168	2383	11116	3129	4513	3550	3440	5144	6752	2164	5459	3813	4371	4097	2565	3392	4997	11685	5209	5809	5677	2856
SERPINA1	59529	49653	102739	7735	141377	3758	64867	303138	672	158041	789975	172333	137702	611488	32161	1012456	433218	149789	1320804	101206	19268	756143	632494	53504	1717620	478306	1051228	481635	128181	784689	21005	309125	313110	327598	458465	632618	425906	334272	185624	128725	311118	106595	860517	424362	1182689
SESN2	503	1540	1376	1572	610	1561	2578	1617	473	1027	863	1277	2187	474	698	504	2440	1340	1636	462	449	810	1499	837	735	4268	1014	1645	1804	1131	1740	6511	1040	1191	1244	1126	2014	943	867	1077	2169	2390	1605	2387	1011
SH3GLB1	6028	5352	6260	3587	5899	5632	2868	6375	2697	2942	1659	4612	5165	1162	6621	2173	5476	5809	1411	2281	2986	1572	8469	6355	1513	6785	1864	6263	5484	2163	3993	4867	684	4461	3936	4387	4917	4069	5748	5711	4660	7185	11566	6501	1902
SIRT1	1022	854	860	998	931	521	232	1005	801	366	499	506	2533	438	1189	533	1285	1294	780	1045	1000	732	1494	1036	537	1383	673	1612	766	993	270	335	324	1224	1046	568	965	983	1072	998	2343	1759	1016	629	687
SIRT2	2083	1907	2647	1431	1461	1103	1776	2050	2329	1131	1474	3919	1626	1196	1866	1408	2333	2624	1094	1759	957	1330	1863	2528	1440	2376	1788	2397	1973	1590	2363	3492	2600	4650	1987	2338	1643	1527	1441	1874	2122	2781	1911	1606	1086
SPHK1	1137	499	2083	376	2268	95	264	582	836	412	48	110	3579	150	11046	213	2835	1686	126	5974	231	178	7173	461	126	10521	49	3971	4757	44	1582	364	110	6048	2934	196	3825	5706	5763	1791	6894	99	1527	10550	66
SPNS1	173	161	116	154	156	119	24	161	127	135	49	211	248	32	216	33	315	193	34	120	170	44	202	314	39	222	65	253	210	53	99	149	56	172	158	146	357	134	269	295	209	197	158	166	43
SQSTM1	12318	11935	21228	12258	36672	10830	11121	19998	6200	9459	9826	12264	13273	6022	27443	9378	9492	37350	8089	27197	9688	7466	25981	19583	7763	23460	9970	13010	10074	13297	10512	62617	13458	8178	9816	11031	38836	17290	36562	34271	16246	8861	14475	18157	5465
ST13	8568	12297	10355	10861	12473	5378	6026	16341	6804	6492	6625	13322	12880	5324	11070	7968	9635	12835	11957	10442	17380	6870	12660	10632	7266	17178	10655	10615	10205	11818	9003	11855	4775	8518	9875	16031	9479	8113	9443	14452	13313	11054	13115	8515	8108
STK11	2344	2782	4149	2964	2435	1405	3629	1589	5647	7609	1396	4068	3996	1298	3334	1367	4438	2939	1317	1821	1449	1542	2566	3415	1441	3771	1640	3258	2594	1614	2905	3542	1727	3488	3494	2365	2902	2236	2312	1947	5090	3283	1763	3793	1248
TBK1	1316	1043	1060	2423	1813	858	589	984	1052	749	661	1071	1161	442	2073	825	1133	1505	561	1718	3973	703	2200	1304	637	2816	726	1296	1579	1017	866	1369	675	1716	1269	1063	1630	1064	1270	2071	1505	2100	1817	1109	579
TM9SF1	582	391	605	405	512	493	215	660	86	449	123	593	685	122	804	214	351	431	119	646	349	140	893	519	143	1051	198	685	666	173	314	389	137	885	477	555	835	553	424	455	838	700	414	365	149
TMEM74	7	18	6	0	8	0	2	8	2	21	20	11	28	20	29	21	11	47	16	4	11	10	41	46	18	11	13	3	25	25	3	59	10	25	12	7	10	59	35	6	8	106	60	40	16
TNFSF10	7572	5674	4804	21153	11505	7609	10824	3316	2095	6749	5007	2609	4257	3613	4115	1866	1572	7149	4492	1324	662	3407	9137	11080	3334	7521	6500	2492	5827	5927	5687	5136	2361	20191	8892	9859	3225	5509	4874	958	4222	7305	7889	4062	1647
TP53	1455	4164	2903	3151	3411	2090	4554	3023	3864	4488	779	525	8172	655	6917	627	3823	3352	871	5907	9032	893	4727	6240	947	3959	819	4366	4484	945	5126	3175	741	2531	4428	4098	5435	5868	3224	3049	9269	2082	4105	1464	495
TP53INP2	1564	2720	1640	4943	1337	1187	1312	1309	669	1153	1653	407	973	1324	1265	5648	2630	1610	1793	3948	256	2317	1410	1855	2075	3464	2863	1331	1280	3792	4437	4592	3950	2451	1357	1851	2055	1256	1541	1746	2711	5724	1689	1435	3609
TP63	529	60	153	19	40	2	1	9	102	6	15	1	14	2	38	11	3	30	5	21	87	16	46	39	12	10	11	34	14	38	1	2	20	12	44	9	9	287	20	12	4	2	35	32	20
TP73	153	134	80	768	74	11	52	213	60	151	14	41	45	25	48	1	283	109	5	81	18	3	78	286	4	117	3	85	43	9	118	35	130	128	82	107	252	31	69	18	104	79	24	259	1
TSC1	1101	1497	1371	717	1449	857	790	946	1746	1011	485	1156	2603	344	2338	283	1478	1248	400	2071	1898	641	1973	1717	379	2500	404	1318	2413	600	1045	549	1014	1568	902	786	1288	770	1338	1043	2760	3055	1081	1419	330
TSC2	3395	2350	4189	4184	4154	2689	3145	3237	3868	4033	1815	4264	12411	1260	5395	1554	4673	5329	1392	3161	3921	1821	3544	6204	1456	5902	1452	5144	5194	2010	2742	3289	3046	3349	4461	2984	5723	5266	3856	5301	9030	6156	3608	4319	1543
TUSC1	530	823	669	189	1326	235	741	338	215	466	325	193	598	243	1478	470	481	347	420	360	833	411	957	423	412	837	346	866	540	305	788	498	217	877	683	745	405	700	868	909	385	511	327	846	356
ULK1	3369	4804	3387	2807	6017	1932	3713	2243	2594	4211	2272	2225	3605	1493	6207	1347	6608	2268	1222	2819	3555	1963	5309	6650	1081	8847	1629	4259	7624	1656	3517	4833	4221	2389	2159	2350	7263	4654	4544	4975	2645	7377	2802	2421	1909
ULK2	607	142	895	1263	746	432	1049	1044	383	1180	298	283	1124	223	1820	329	2643	2173	180	1216	1379	354	1250	1792	191	1183	252	2837	652	361	1179	614	621	510	1606	249	1397	1042	1836	1961	2007	3227	1285	529	315
ULK3	1429	2275	1164	2843	2576	1541	1949	1163	4099	4131	884	3082	2912	601	3245	706	3755	2820	460	4807	3702	886	2108	4707	822	1966	790	2535	2597	954	2410	3635	2395	1899	2661	1870	1839	1858	2960	2798	3758	4891	2179	924	555
USP10	2854	2903	2872	6271	2701	2313	2331	4231	2389	3239	1392	3176	3438	871	4663	2179	3891	4864	1465	3986	4028	1374	2366	3236	1534	3820	1812	3953	1852	2068	2388	3094	1412	5953	3613	3535	3619	1940	2463	3018	4865	4501	3909	3164	1454
UVRAG	1617	787	1191	816	1351	432	343	866	1908	492	418	411	1342	299	2051	372	505	1272	463	865	2983	513	1115	883	539	1001	574	1318	783	591	518	788	358	1181	1984	748	859	1028	1583	560	1256	1176	1559	772	453
VAMP3	4057	3396	6202	4473	2531	1490	2375	3079	2424	2113	1635	2056	2117	1419	2542	1245	355	3029	1460	1922	3059	1468	4985	2719	1298	4272	1695	2562	2281	1936	2252	2817	1040	4380	2302	2507	2545	1811	2469	2614	3995	8010	4544	7571	1387
VAMP7	1657	1861	1453	1622	2270	1092	922	2072	1036	605	1521	1455	2403	786	2443	1464	3400	2139	1040	1344	1434	1080	2288	1850	1109	2889	1608	1848	1921	2061	1418	1875	1520	1749	1563	2381	1799	1238	2274	2166	2528	2939	2154	1989	1615
VEGFA	2847	11250	23864	62509	5270	16087	6223	12675	984	21607	4308	5832	16102	2228	6300	5444	25184	10319	3977	9334	41299	6153	18422	14258	4404	16632	6501	14348	10336	4211	10522	11534	5476	11896	12285	31578	33234	13351	6203	8994	17326	18205	9311	7209	3072
WDFY3	1732	2263	2587	1944	2933	1424	1295	2398	287	3179	448	1153	5291	624	7918	679	2796	5315	551	1996	1152	655	5296	4390	605	3178	698	6229	1995	711	1314	1961	230	1831	2538	3508	4094	4660	3831	2090	4326	6813	1724	1531	709
WDR45	1911	1584	2321	2143	2509	1284	2801	1582	2266	1333	917	1476	1486	905	2334	1276	2324	1857	1095	1492	1497	1026	2169	2785	1145	2970	1006	1650	3590	1082	2799	2660	1209	2319	2079	1822	2770	1319	3341	2648	2297	3186	2739	1990	950
WIPI1	1460	883	754	368	1303	657	210	1550	708	471	363	4145	831	295	823	340	1702	2247	187	1236	702	465	2316	1283	505	4091	593	1020	1789	473	943	3710	398	2752	443	629	1949	822	679	1685	1545	1896	4087	1957	418
WIPI2	3472	4309	3632	3401	3410	1685	3962	3054	4225	5271	2222	4336	3033	1521	3972	1609	4741	4050	1512	2039	5829	1721	2909	5348	1689	4644	2090	3161	4826	2649	4058	3637	1562	3357	3856	2983	2108	1550	4981	3740	3985	4264	4352	3034	1598
ZFYVE1	1231	921	1474	581	786	498	491	618	853	561	745	358	1294	532	860	538	1038	758	582	966	543	631	1388	872	601	1443	942	1640	770	1013	510	1311	555	888	861	1075	1413	867	748	545	1104	2904	940	882	575
