# Supplementary material for: Identification and Validation of Three Autophagy-Related Long Noncoding RNAs as Prognostic Signature in Cholangiocarcinoma
Source: Front Oncol. 2021 Dec 2;11:780601. doi: 10.3389/fonc.2021.780601 (PMC8674813; doi:10.3389/fonc.2021.780601)
Supplement: Supplementary file 4 [file DataSheet_4.csv]

external_gene_name	entrezgene_id	TCGA.3X.AAV9.01	TCGA.3X.AAVA.01	TCGA.3X.AAVB.01	TCGA.3X.AAVC.01	TCGA.3X.AAVE.01	TCGA.4G.AAZO.01	TCGA.4G.AAZT.01	TCGA.W5.AA2G.01	TCGA.W5.AA2H.01	TCGA.W5.AA2I.01	TCGA.W5.AA2I.11	TCGA.W5.AA2O.01	TCGA.W5.AA2Q.01	TCGA.W5.AA2Q.11	TCGA.W5.AA2R.01	TCGA.W5.AA2R.11	TCGA.W5.AA2T.01	TCGA.W5.AA2U.01	TCGA.W5.AA2U.11	TCGA.W5.AA2W.01	TCGA.W5.AA2X.01	TCGA.W5.AA2X.11	TCGA.W5.AA2Z.01	TCGA.W5.AA30.01	TCGA.W5.AA30.11	TCGA.W5.AA31.01	TCGA.W5.AA31.11	TCGA.W5.AA33.01	TCGA.W5.AA34.01	TCGA.W5.AA34.11	TCGA.W5.AA36.01	TCGA.W5.AA38.01	TCGA.W5.AA39.01	TCGA.W6.AA0S.01	TCGA.WD.A7RX.01	TCGA.YR.A95A.01	TCGA.ZD.A8I3.01	TCGA.ZH.A8Y1.01	TCGA.ZH.A8Y2.01	TCGA.ZH.A8Y4.01	TCGA.ZH.A8Y5.01	TCGA.ZH.A8Y6.01	TCGA.ZH.A8Y8.01	TCGA.ZU.A8S4.01	TCGA.ZU.A8S4.11
LINC01587	10141	3	1	5	0	2	7	0	5	0	3	1	6	6	2	4	6	3	27	1	9	6	1	10	22	3	3	2	12	15	4	0	2	112	2	15	11	3	70	14	19	2	12	11	12	1
IGF2-AS	51214	41	9	45	4	1	19	1	167	1	60	32	2	4	11	2	30	19	4	13	4	12	19	20	8	17	27	24	16	7	17	14	1	15	1	22	16	89	2	0	2	3	0	5	10	12
PINK1-AS	100861548	210	109	293	193	173	69	222	147	249	195	89	169	78	60	143	129	196	198	79	101	138	105	141	199	107	353	91	228	114	98	168	111	104	101	191	154	232	162	128	193	106	648	201	356	87
KIAA0087	9808	2	11	0	6	28	3	0	1	13	41	0	3	2	0	183	0	33	20	0	11	2	1	19	13	4	2	0	66	1	0	2	12	0	23	40	286	47	13	29	52	0	1	2	0	3
MYRF-AS1	26070	3	83	34	13	15	15	9	27	0	14	6	132	18	9	68	14	48	27	8	278	17	22	47	4	10	10	14	37	14	10	45	24	6	62	8	67	45	13	13	50	47	4	33	2	9
MIR9-1HG	10485	45	2	1	18	6	8	1	2	48	5	2	4	37	3	8	0	34	3	5	4	11	3	4	40	3	13	2	1	11	1	1	1	10	1	5	5	47	2	2	6	10	9	9	6	2
FAM182A	284800	7	2	1	4	0	2	2	1	5	7	4	0	1	1	10	2	21	43	0	0	0	2	6	11	2	2	1	26	1	0	3	0	1	10	4	13	3	5	8	1	23	8	2	0	0
TTTY1B	100101116	0	0	0	0	0	0	0	0	0	0	0	0	0	0	0	0	0	0	0	0	0	0	0	0	0	0	0	0	0	0	0	0	0	0	0	0	0	0	0	0	0	0	0	0	0
TTTY1	50858	0	0	0	0	0	0	0	0	0	0	0	0	0	0	0	0	0	0	0	0	0	0	0	0	0	0	0	0	0	0	0	0	0	0	0	0	0	0	0	0	0	0	0	0	0
H19	283120	5435	226	2909	188	139	32	115	8125	486	2998	376	1186	46	11475	128	25309	680	170	14656	4085	17669	4049	450	59	28776	10415	2008	2431	480	2295	185	73	823	3426	13603	3535	234	1560	67	998	309	142	817	139	1413
TTTY9B	425057	0	0	0	0	0	0	0	0	0	0	0	0	0	0	1	0	0	0	0	0	0	0	0	0	0	0	0	0	0	0	0	0	0	0	0	0	0	0	0	0	0	0	0	0	0
TTTY6	84672	0	0	0	0	0	0	0	0	0	0	0	0	0	0	0	0	0	0	0	0	0	0	0	0	0	0	0	0	0	0	0	0	0	0	0	0	0	0	0	0	0	0	0	0	0
TTTY6B	441543	0	0	0	0	0	0	0	0	0	0	0	0	0	0	0	0	0	0	0	0	0	0	0	0	0	0	0	0	0	0	0	0	0	0	0	0	0	0	0	0	0	0	0	0	0
C7orf69	80099	0	1	0	0	0	0	0	0	0	0	0	1	1	0	0	0	0	1	0	0	0	0	0	0	0	0	0	4	0	0	0	0	0	2	1	1	0	1	0	0	0	0	0	1	0
LINC01558	26238	47	213	6	100	85	125	21	43	22	86	542	41	213	105	97	125	826	926	120	124	41	218	387	195	79	99	392	331	59	398	49	367	305	328	177	20	94	109	145	218	812	17	535	56	142
LINC00525	84847	56	20	3	12	78	0	1	43	8	7	14	10	4	0	21	41	9	7	12	7	21	17	8	35	17	13	9	12	10	14	2	21	4	140	17	20	20	3	42	11	5	16	19	9	29
TTTY7	246122	0	0	0	0	0	0	0	0	0	0	0	0	0	0	0	0	0	0	0	0	2	0	0	0	0	0	0	0	0	0	0	0	0	0	0	0	0	0	0	0	0	0	0	0	0
TTTY7B	100101120	0	0	0	0	0	0	0	0	0	0	0	0	0	0	0	0	0	0	0	0	0	0	0	0	0	0	0	0	0	0	0	0	0	0	0	0	0	0	0	0	0	0	0	0	0
PART1	25859	2	0	3	2	1	0	2	3	5	4	0	2	1	0	0	0	1	0	0	0	171	1	1	4	1	1	1	0	0	0	11	4	1	0	0	1	10	0	1	3	2	5	3	1	0
TUBA3FP	113691	14	5	13	7	10	4	7	7	49	10	11	11	3	11	12	7	19	9	4	4	5	4	13	9	14	15	5	11	4	10	7	4	3	3	10	6	14	6	9	2	20	6	23	5	5
OBSCN-AS1	574407	65	106	14	103	52	11	52	104	90	213	6	15	532	9	138	5	354	76	7	145	80	2	150	91	6	92	1	64	66	9	50	68	109	51	68	83	36	91	152	124	396	31	219	11	1
LINC01931	150596	0	0	0	0	0	0	1	2	3	1	0	0	2	1	1	0	3	0	0	0	0	1	1	0	1	0	0	0	0	1	2	0	0	5	0	3	2	2	0	0	1	0	2	0	3
CCDC140	151278	0	0	0	0	0	0	0	0	0	0	0	0	0	0	0	0	0	0	0	0	0	0	0	0	0	0	0	0	0	1	0	0	0	0	0	0	0	0	0	0	0	0	0	0	0
SNHG16	100507246	1045	748	484	466	1369	451	681	1380	606	716	395	1818	2330	350	1382	459	859	1757	513	1027	1502	285	1667	1230	373	1383	461	1544	1248	593	638	1016	238	1589	835	879	1222	1258	1233	2241	1381	555	1033	1338	349
IGF2BP2-AS1	646600	3	3	3	2	0	2	4	1	5	2	0	1	1	0	0	0	3	0	2	2	2	0	2	10	0	1	0	0	1	1	2	0	0	8	3	0	3	2	1	2	0	3	3	5	0
LINC01600	154386	3	26	3	0	7	6	14	1	2	24	0	8	48	0	16	0	48	37	0	13	3	3	17	11	1	11	0	15	12	0	6	5	0	17	16	13	11	20	7	26	38	7	6	5	0
SMAD5-AS1	9597	4	6	0	5	24	5	55	6	6	114	4	45	3	4	3	20	30	12	7	8	2	7	75	16	4	28	2	32	19	6	32	71	4	2	7	118	13	11	7	7	3	8	13	13	12
ZNF22-AS1	220979	177	33	67	103	193	14	98	68	106	259	122	31	202	95	211	176	189	129	153	60	47	101	474	249	105	230	143	156	152	112	25	140	46	81	137	94	122	120	310	306	274	90	376	153	153
MIR202HG	101927671	2	0	0	0	0	0	0	0	3	0	0	1	1	1	0	0	0	0	0	0	0	0	0	0	0	0	0	1	1	0	0	0	0	0	0	0	0	0	0	0	0	0	0	1	0
LINC00905	148231	0	0	0	0	0	0	0	0	0	0	0	0	0	0	0	0	0	0	0	0	0	0	0	0	0	0	0	0	0	0	0	0	0	0	0	0	0	0	0	0	0	0	0	0	0
TMEM99	147184	753	1264	560	375	945	649	2056	556	357	1958	293	1332	982	216	400	249	1951	1610	305	798	1287	244	1167	1305	297	923	296	954	1085	254	2026	1142	289	747	1687	1060	1297	945	1179	1126	913	590	1831	726	272
LINC00917	732275	0	0	0	0	0	0	0	0	1	0	0	1	0	0	39	4	0	1	0	23	1	5	0	2	7	0	0	0	0	2	1	0	0	5	0	29	1	0	17	0	0	0	0	0	0
LINC01620	140834	0	0	0	0	0	0	0	0	1	0	6	1	0	2	0	0	0	0	5	0	0	2	0	1	2	0	3	0	1	4	0	0	0	0	0	0	1	0	1	0	0	1	2	0	5
SHANK2-AS3	220070	0	0	0	0	0	0	0	0	0	1	0	1	0	0	0	0	0	1	0	2	3	0	0	0	0	0	0	0	1	0	0	0	0	1	0	1	0	0	0	0	0	1	0	0	0
MIR31HG	554202	27	1	197	0	1	0	0	0	6	1	0	0	0	0	0	0	0	1	0	0	22	3	5	0	0	0	0	3	0	0	0	0	0	7	0	0	1	0	0	4	0	0	2	80	0
C11orf40	143501	0	0	0	0	0	0	0	0	0	0	0	0	0	0	0	0	0	0	0	0	0	0	0	0	0	0	0	0	0	0	0	0	0	0	0	0	0	0	0	0	0	0	0	0	0
PRSS30P	124221	27	21	86	208	25	10	119	27	101	5	1	18	60	4	18	4	7	21	3	5	404	8	57	24	2	125	10	20	32	8	18	7	52	18	125	13	88	46	391	35	16	27	86	43	4
MIR4435-2HG	541471	2043	695	1785	591	1139	485	1283	1712	616	1463	70	1447	2289	78	1274	77	1728	1889	61	1241	1194	129	1131	1178	118	1822	120	834	2178	108	1264	3398	441	2227	1299	1455	1848	1836	1209	1881	3224	513	1518	2096	81
CCDC13-AS1	100874114	14	7	7	4	10	1	3	4	29	4	4	7	14	5	16	2	10	2	4	7	10	9	5	31	4	10	1	4	4	1	15	2	9	10	8	7	6	3	2	0	56	12	6	12	2
SNHG11	128439	673	529	362	546	739	370	1401	463	713	1112	265	770	579	237	455	145	819	999	203	290	611	222	659	844	310	667	212	418	1481	280	1015	2190	205	475	673	674	1486	407	1419	554	1049	555	1731	361	245
SNHG29	125144	9770	22898	10603	8787	11181	8848	18700	11418	11269	10680	2492	14188	28905	2618	9992	3099	12173	20635	5173	9930	25795	2181	23457	11753	4001	8296	2728	11674	22729	4519	20777	8563	2928	21336	13128	17187	14881	9859	17076	18586	16326	5877	12491	9525	1868
TMEM51-AS1	200197	138	138	548	346	272	327	570	438	18	320	4	351	163	6	81	6	560	200	10	397	33	24	316	107	22	304	3	28	88	5	266	613	11	191	68	489	92	320	307	360	34	44	360	105	4
LINC00476	100128782	148	81	57	80	132	65	158	46	357	43	73	93	162	32	205	36	110	123	95	85	133	86	218	102	64	192	89	155	20	49	128	41	45	37	112	48	52	67	73	48	101	458	87	94	47
LINC02873	283171	0	0	2	1	0	0	0	0	0	0	0	0	0	0	0	0	0	0	0	0	0	1	0	0	0	0	0	0	0	0	0	0	0	0	0	0	0	0	1	2	1	0	2	3	0
C15orf54	400360	3	6	4	1	2	1	1	1	0	0	1	0	2	0	0	0	3	1	0	0	1	0	3	3	0	5	1	1	2	0	2	2	0	1	0	2	1	5	0	48	1	1	8	6	1
LINC02694	400359	1	0	2	2	2	0	3	2	4	0	1	0	0	0	7	0	1	2	0	2	0	0	2	1	1	0	0	1	0	0	1	0	0	1	4	0	1	0	0	2	0	0	1	4	1
DLEU1	10301	202	243	185	220	169	82	104	199	263	87	124	158	852	95	164	79	208	231	253	386	601	93	307	154	137	282	161	178	204	157	199	128	92	462	217	146	228	195	369	368	147	433	296	251	58
RPP38-DT	221060	26	22	8	5	14	11	7	7	11	15	5	7	6	4	21	3	18	5	2	4	14	7	16	27	1	17	1	15	21	4	7	9	4	12	22	4	11	6	10	1	22	9	17	5	6
C14orf177	283598	0	0	0	0	0	0	0	0	0	0	0	0	0	0	0	0	0	0	0	0	0	0	0	0	0	0	0	0	0	0	0	0	0	0	0	0	0	0	0	0	0	0	0	0	0
C20orf197	284756	166	6	12	2	23	2	6	3	21	0	1	3	3	2	16	0	4	5	1	2	13	3	3	9	2	18	1	10	5	2	2	14	2	7	12	4	5	2	28	7	0	2	8	6	4
TTTY14	83869	35	1	0	0	114	0	501	0	0	237	119	166	256	46	0	0	0	0	0	0	326	68	0	270	54	328	82	24	0	0	0	1	83	0	0	291	0	0	0	154	18	0	28	33	72
C15orf56	644809	16	3	21	19	27	31	30	8	5	45	0	43	19	0	34	0	86	44	1	74	37	1	12	10	1	18	0	2	14	1	29	49	6	6	11	4	18	12	61	41	68	4	26	4	4
MIR7-3HG	284424	1	2	165	4	0	0	0	0	1	0	3	0	0	1	4	1	0	0	1	0	0	2	0	0	0	1	0	0	0	0	0	0	2	0	1	1	1	2	1	0	2	1	4	0	0
IRAG1-AS1	100129827	11	2	6	0	0	0	1	4	43	1	0	3	6	2	6	0	1	1	0	0	9	2	5	2	0	2	0	2	2	1	1	2	2	4	5	6	6	7	0	4	2	6	5	0	0
PRDM16-DT	440556	112	28	246	67	33	2	488	12	63	96	16	2	616	31	124	14	269	68	20	355	49	41	173	178	42	273	13	481	90	12	34	13	92	1	126	30	18	617	6	91	619	16	113	56	13
LINC01561	404216	66	37	36	1	3	3	19	5	1	0	2	4	5	2	12	3	16	115	5	6	1	3	8	3	3	27	4	14	4	2	15	2	1	7	6	5	7	13	10	4	7	0	14	9	1
C8orf31	286122	176	14	73	237	9	112	16	20	92	2	21	93	62	17	45	11	11	19	10	40	13	23	24	137	24	32	13	54	26	30	30	85	5	1	21	7	235	18	9	21	47	91	102	12	10
FLJ13224	79857	2	6	3	13	3	0	7	1	2	2	0	6	0	2	12	1	0	1	1	0	1	0	6	4	2	4	0	5	3	0	6	6	1	3	3	1	3	4	2	13	5	6	11	3	0
FLJ40194	124871	4	0	1	2	1	3	0	1	28	0	0	0	2	0	2	0	6	3	0	0	3	0	1	2	0	2	0	0	1	0	0	3	0	0	3	1	1	0	1	0	1	1	0	1	0
NINJ2-AS1	100049716	569	56	409	520	400	234	695	320	915	919	553	256	348	317	1256	410	982	495	669	377	389	178	808	454	439	506	756	394	534	892	88	374	236	311	801	325	414	423	586	1118	1001	292	552	179	208
ZFAS1	441951	6066	5744	3203	2385	6223	2817	10549	3954	6928	3675	483	7898	4599	598	3740	498	3964	4859	849	1463	5170	493	6315	3290	663	4234	413	3498	11517	557	4751	4081	490	15678	4045	5363	5051	2956	4941	4078	6395	1537	7106	2822	415
C1orf167-AS1	102724659	0	0	0	0	0	0	0	0	0	0	0	0	0	0	0	0	0	0	1	0	0	0	0	0	0	0	0	0	0	0	0	0	0	0	0	0	0	0	0	0	0	0	0	0	0
CASC2	255082	98	99	78	484	136	37	126	69	10	106	14	179	185	12	123	13	437	120	10	139	55	28	117	108	16	62	11	170	41	19	123	21	9	116	185	178	201	69	109	118	275	151	169	70	16
FAM87B	400728	2	1	9	6	7	4	0	5	8	3	3	2	8	2	1	2	5	4	1	3	4	2	1	9	3	16	1	8	0	0	0	1	1	8	4	0	3	6	0	4	5	7	17	4	0
ZNRF3-AS1	100874123	0	0	0	0	0	0	0	0	0	0	0	0	0	0	0	0	0	0	0	0	0	0	0	0	0	0	0	0	0	0	0	0	0	0	0	0	0	0	0	0	0	0	0	0	0
FAM230I	388882	3	3	0	1	0	59	2	2	0	16	0	0	39	0	4	0	58	12	0	0	2	1	8	20	0	14	0	43	1	0	1	0	0	0	5	8	8	1	0	7	27	8	4	0	0
LINC00314	246705	0	0	0	0	3	0	0	0	0	0	0	0	0	0	1	0	0	0	0	0	0	0	0	0	0	0	0	0	0	0	0	0	0	0	0	0	0	0	0	0	0	2	0	0	0
C5orf64	285668	0	2	2	4	0	2	0	2	3	3	0	0	5	0	4	0	0	4	1	3	0	1	1	3	2	5	0	7	0	2	0	0	0	0	0	2	0	0	3	1	1	2	5	3	0
LMO7DN	729420	1	8	2	0	1	0	0	0	6	0	0	1	1	0	0	0	0	0	1	0	3	0	1	0	0	0	0	1	0	0	0	1	0	0	1	1	0	1	0	1	2	1	8	0	0
ADORA2A-AS1	646023	17	3	11	18	13	4	7	196	13	22	1501	57	9	560	18	852	32	34	746	10	26	859	9	28	853	129	785	156	3	1804	4	4	1327	8	231	65	15	13	15	21	15	1616	53	7	377
LINC00324	284029	107	162	69	101	123	13	61	70	437	97	99	86	67	156	152	72	110	135	101	48	71	80	75	198	122	79	93	188	98	113	128	46	34	75	150	217	116	29	206	89	92	481	165	81	76
LINC00670	284034	3	2	1	3	3	0	0	1	0	1	0	1	5	2	1	0	3	3	0	1	1	0	3	7	3	376	0	0	0	0	1	1	1	0	1	2	4	2	0	1	5	12	3	3	0
LINC00174	285908	261	269	483	394	614	373	280	247	986	813	423	365	569	145	843	208	915	283	232	641	823	413	420	647	248	403	194	589	319	295	172	290	161	462	520	436	528	414	686	531	434	293	442	148	173
IL6-AS1	541472	5	3	3	4	2	0	0	3	56	0	0	0	1	1	2	0	0	1	0	0	4	1	3	5	1	4	0	10	2	0	0	2	0	1	4	4	0	3	3	1	2	1	32	32	1
SLC24A3-AS1	100130264	0	2	1	0	1	4	3	0	5	2	0	0	1	0	0	0	0	0	0	5	6	0	0	2	0	1	0	1	1	0	1	1	0	0	0	0	0	0	1	0	1	0	1	0	0
LINC01699	100287948	0	0	0	1	0	2	0	0	0	0	0	0	0	0	1	0	1	6	0	0	0	0	0	1	0	0	0	0	0	1	0	0	0	1	0	2	0	1	1	0	0	0	0	0	0
EIF3J-DT	645212	344	763	364	328	652	413	456	459	461	415	85	429	700	73	760	66	1037	625	107	667	648	107	603	408	123	309	90	580	346	88	772	120	60	640	257	487	649	259	1062	487	911	542	647	186	59
LINC00305	221241	1	7	0	0	8	0	0	1	0	1	0	0	0	0	0	0	0	0	0	0	0	2	0	0	7	3	0	0	0	0	1	0	0	0	0	4	0	0	1	0	1	0	0	0	0
FLJ37453	729614	190	195	196	177	129	51	182	150	566	152	123	134	102	123	210	57	280	127	149	89	121	106	79	167	127	139	115	197	117	134	272	134	98	177	178	131	170	56	242	148	157	187	264	119	36
PCBP1-AS1	400960	504	743	376	584	925	261	550	539	1415	731	374	1059	849	361	894	398	1994	1255	436	615	1045	563	930	1242	421	685	490	1121	1094	445	761	597	677	895	850	718	793	693	1275	895	516	771	1040	345	312
PIK3CD-AS1	644997	4	3	3	2	5	1	0	1	49	0	0	1	0	0	4	2	0	0	1	0	0	2	1	3	0	2	1	7	1	0	1	1	0	5	6	0	1	0	4	2	0	1	4	3	0
PRNT	149830	0	0	0	0	0	0	0	0	1	0	0	0	0	0	0	0	0	0	0	0	0	0	0	0	2	0	0	0	0	1	0	0	0	0	0	0	0	0	0	0	1	0	0	0	0
LINC00304	283860	3	28	2	19	72	30	6	11	96	13	0	25	35	2	15	0	23	3	2	23	3	2	5	25	1	1	0	33	65	2	3	0	4	19	21	11	38	11	0	1	20	0	7	2	3
WDFY3-AS2	404201	90	93	85	93	94	51	84	260	23	241	27	65	263	79	992	40	197	234	44	59	35	36	240	207	50	49	39	257	110	39	140	405	3	154	303	486	147	78	324	294	81	235	59	57	48
CSNK1G2-AS1	255193	4	2	6	1	3	3	0	2	3	2	0	0	7	1	4	1	0	2	0	6	5	1	1	5	0	11	2	81	0	2	1	0	0	3	3	4	11	7	2	3	10	2	3	2	0
LINC01555	439927	3	0	0	4	0	0	0	0	3	0	0	0	0	0	0	0	0	0	0	0	3	0	0	2	0	0	0	0	0	0	0	0	0	0	0	0	0	1	1	0	0	0	0	0	0
FER1L6-AS1	439941	0	0	2	0	0	0	0	0	0	0	0	0	0	0	0	0	0	0	0	0	0	0	0	0	0	0	0	0	0	0	0	0	0	0	0	0	0	0	0	0	0	0	0	0	0
HECW1-IT1	100127950	1	0	0	0	0	0	0	0	0	0	0	0	0	0	0	0	0	0	0	0	0	0	0	0	0	0	0	0	0	0	0	0	0	0	0	0	0	1	0	0	0	0	0	0	0
C6orf223	221416	206	136	349	1831	496	756	770	64	18	269	4	50	1756	4	3783	10	1470	125	14	3846	704	137	1949	1134	21	125	9	2582	104	85	9343	4039	11	120	624	206	5556	1018	2851	1357	1209	1	961	461	9
LINC00471	151477	13	8	8	11	20	3	10	25	15	15	1	22	13	2	41	0	52	59	8	13	15	6	11	18	4	13	4	18	5	7	10	10	12	19	10	8	24	18	9	31	24	0	13	27	6
CELF2-AS1	414196	5	0	2	2	7	11	0	5	1	1	1	1	1	1	7	1	0	11	0	7	0	1	4	1	1	5	1	16	2	3	0	1	0	2	1	1	0	1	2	13	4	3	15	1	1
LINC02724	100996455	26	11	3	2	33	8	13	15	37	21	6	36	22	3	30	1	43	71	1	2	5	6	10	28	14	11	1	16	10	5	9	5	0	14	21	11	26	10	16	15	16	16	14	6	0
FAM87A	157693	7	3	5	3	51	2	7	1	4	1	1	0	23	0	4	0	77	15	0	25	1	0	9	31	1	6	1	6	0	1	0	6	0	1	9	3	31	10	5	2	296	47	3	3	1
LINC00334	114042	1	4	1	4	1	5	15	3	11	7	0	2	0	0	3	0	2	0	0	2	3	0	1	0	1	4	0	2	6	0	5	6	0	2	3	2	4	0	2	2	1	1	3	2	1
LINC01006	100506380	633	515	148	1291	383	123	190	148	307	1228	243	186	550	156	435	124	482	360	195	161	849	202	487	924	229	535	272	273	532	167	147	111	371	176	581	1019	136	202	1061	112	984	232	980	211	209
FAM230E	642643	0	0	0	0	0	0	0	0	0	0	0	0	0	0	0	0	0	0	0	0	0	0	0	0	0	0	0	0	0	0	0	0	0	0	0	0	0	0	0	0	0	0	0	0	0
PRKCZ-AS1	100506504	107	38	127	64	92	54	43	46	219	79	32	32	80	16	61	9	164	48	18	41	285	45	63	53	20	128	14	88	62	21	41	42	82	44	57	25	115	65	67	20	89	95	57	51	8
LINC01547	84536	96	84	127	219	122	19	109	113	257	273	80	104	133	49	197	53	163	58	59	170	40	80	79	58	61	88	84	212	44	110	94	160	35	70	127	112	145	105	34	57	143	251	113	54	89
TTTY8	84673	0	0	0	0	0	0	0	0	0	0	0	0	0	0	0	0	0	0	0	0	0	0	0	0	0	0	0	0	0	0	0	0	0	0	0	0	0	0	0	0	0	0	0	0	0
FLJ40288	286023	0	0	0	0	0	0	1	0	0	0	0	0	0	0	0	0	0	0	0	0	0	0	0	0	0	0	0	0	0	0	0	0	0	0	0	0	0	0	0	0	0	0	0	0	0
COL18A1-AS1	378832	2	4	5	9	9	4	3	4	0	17	0	6	14	0	6	0	14	3	0	5	1	0	9	6	0	6	0	16	1	0	12	4	0	6	4	16	6	4	2	2	10	0	6	0	0
C15orf32	145858	0	3	0	0	0	0	0	0	0	0	0	0	0	0	0	0	0	0	0	0	0	0	0	0	0	0	1	0	0	0	1	0	0	0	0	0	0	0	0	0	0	0	0	0	0
NCF4-AS1	107985578	2	1	0	0	7	0	0	0	11	0	0	1	1	0	4	0	0	0	0	1	0	1	0	2	1	9	0	3	0	0	0	0	0	0	2	1	0	0	0	0	0	0	1	1	0
DSCR4	10281	0	0	0	0	0	0	0	0	0	0	0	0	0	0	0	0	0	0	0	0	0	0	0	0	0	0	0	0	0	0	0	0	0	0	0	0	0	0	82	0	0	0	0	0	0
C11orf72	100505621	1	1	1	0	0	0	0	5	2	2	0	3	1	0	2	1	11	4	0	1	39	1	1	2	2	2	0	0	1	1	1	4	3	4	10	2	5	1	1	1	2	2	3	2	1
UMODL1-AS1	150147	0	0	1	0	0	0	0	0	12	0	0	0	0	1	2	1	0	0	1	0	1	0	0	0	0	0	1	6	0	0	0	1	1	0	1	0	0	1	0	2	1	0	0	0	0
FAM167A-AS1	83656	0	0	0	0	1	0	0	0	4	0	0	0	1	0	0	0	0	0	0	0	1	0	0	0	0	0	0	0	0	0	0	2	0	0	1	0	0	0	1	1	1	17	0	1	0
LINC00308	54143	0	0	0	0	0	0	0	0	0	0	0	0	0	0	0	0	0	0	0	0	0	0	0	0	0	1	0	1	0	0	0	0	0	0	0	0	0	0	6	0	0	0	0	0	0
TTTY13	83868	0	0	0	0	0	0	0	0	0	0	0	0	0	0	0	0	0	0	0	0	0	0	0	0	0	0	0	0	0	0	0	0	0	0	0	0	0	0	0	0	0	0	0	0	0
TMEM105	284186	170	75	172	165	51	388	207	100	1	148	169	20	146	84	28	100	479	54	22	220	122	135	32	190	171	61	57	109	13	37	83	31	183	5	96	956	257	162	61	20	583	5	151	23	38
LINC00158	54072	4	3	0	5	10	0	4	0	38	9	0	1	0	0	15	0	18	2	1	1	0	1	3	1	1	1	1	3	1	0	1	2	2	1	6	4	1	2	4	6	2	2	1	39	0
SPATA8	145946	0	10	0	15	1	0	7	0	0	8	1	0	0	0	11	0	87	3	0	0	0	0	0	6	0	0	0	0	177	2	7	0	0	0	3	0	3	0	0	0	0	0	2	1	0
TTTY8B	100101118	0	0	0	0	0	0	0	0	0	0	0	0	0	0	0	0	0	0	0	0	0	0	0	0	0	0	0	0	0	0	0	0	0	0	0	0	0	0	0	0	0	0	0	0	0
HDHD5-AS1	100130717	5	7	7	3	7	4	24	10	7	12	11	10	11	5	5	12	18	12	9	6	27	7	14	18	9	6	12	6	6	13	6	12	5	8	7	9	13	5	3	11	19	18	5	2	6
LINC01405	100131138	0	0	0	3	1	0	0	0	9	0	0	0	1	0	0	1	8	0	0	0	2	0	0	1	0	3	0	0	0	2	0	1	0	1	0	0	1	0	0	0	3	100	0	0	0
LINC00839	84856	47	14	61	30	381	4	43	15	137	3	7	7	14	18	974	2	3	26	3	10	13	6	27	29	6	64	9	33	6	4	8	2	4	11	24	16	17	20	3	15	30	4	20	16	1
MATN1-AS1	100129196	81	51	69	151	122	32	55	116	505	52	14	106	66	20	130	17	96	65	33	85	46	18	61	97	37	97	13	76	38	22	104	57	30	138	96	97	105	24	64	89	98	53	95	30	17
LINC02610	151174	26	7	90	7	15	6	38	9	337	7	12	176	116	5	24	1	1	3	4	0	16	11	9	6	5	9	1	8	10	2	10	5	12	5	5	7	12	6	7	3	7	4	105	24	6
C5orf38	153571	10	203	29	2	445	65	960	1	2	1	2	0	20	0	313	0	1	1	0	7	292	0	238	89	0	44	0	0	5	0	2	171	75	31	0	0	7	87	4	342	11	1	8	1	1
MIR22HG	84981	808	553	1408	450	436	723	387	387	309	125	563	196	458	338	761	1508	356	618	318	522	167	562	567	367	339	1290	590	856	631	483	678	521	610	681	475	313	1448	575	409	535	551	1333	915	471	577
KTN1-AS1	100129075	81	73	96	98	85	21	17	137	76	48	24	192	117	15	180	23	41	149	29	76	159	35	343	67	28	90	33	101	96	27	41	92	9	137	111	62	140	94	102	73	75	127	117	42	13
LINC01551	387978	0	0	0	0	0	0	0	0	6	0	0	0	2	0	0	0	2	0	0	0	0	1	0	0	0	1	1	0	1	0	0	0	0	0	0	0	0	0	0	0	0	0	0	2	0
LINC02875	388407	26	20	14	96	20	8	76	14	8	199	6	11	24	4	48	3	98	89	4	6	68	4	58	61	6	24	5	87	27	3	29	49	15	30	68	30	84	51	42	58	54	20	24	23	3
LINC02583	101805491	0	0	0	0	2	0	0	0	0	0	0	1	0	0	0	0	0	0	0	0	0	0	0	0	0	0	0	0	0	0	0	0	0	0	0	0	0	0	0	0	0	0	0	1	0
SNHG28	284677	46	11	104	27	32	24	83	11	64	16	2	9	292	5	81	3	115	95	6	53	242	12	15	71	8	30	3	17	90	4	61	14	13	35	76	10	68	8	108	69	268	20	60	42	4
PP7080	25845	418	1002	481	34373	1253	342	864	633	569	488	133	826	537	125	989	158	743	364	148	411	733	180	577	443	182	853	150	515	720	262	1276	424	621	878	670	475	619	309	838	787	901	295	458	388	104
C22orf34	348645	73	18	52	61	55	47	127	89	320	6	5	30	40	24	85	16	36	72	26	47	11	20	76	50	19	35	21	36	35	15	48	15	37	51	171	43	44	35	77	39	61	84	57	80	15
CYP51A1-AS1	613126	4	5	20	8	15	1	0	6	5	9	5	16	5	4	28	4	9	8	5	11	9	3	20	8	3	8	9	15	3	5	5	6	2	12	14	6	6	3	8	15	16	7	11	4	3
LINC00994	100287879	0	0	0	0	0	0	0	1	0	0	0	1	0	0	0	2	0	0	0	0	1	0	0	1	0	2	1	1	0	3	2	1	1	0	1	0	0	0	1	0	0	0	1	0	0
PAX8-AS1	654433	3671	31	87	3719	155	4178	5108	199	172	1297	111	159	29	11	38	48	86	3639	127	947	2944	257	3128	114	35	1138	180	280	2784	173	4335	1706	42	1988	288	4556	3238	1399	10138	6645	114	602	3588	2012	189
LINC00943	100507206	23	1	6	10	12	1	0	2	73	36	0	1	2	5	9	0	15	10	4	0	0	4	6	27	11	7	1	6	1	0	1	15	13	0	15	3	1	6	9	19	0	2	15	52	5
LINC01164	399827	0	0	0	2	0	0	0	0	1	0	1	1	0	0	0	0	0	0	0	0	0	0	0	0	0	0	0	0	0	1	0	0	0	0	1	0	0	0	0	0	0	0	0	0	0
COLCA1	399948	146	689	472	241	156	166	262	125	801	700	56	175	101	11	246	6	334	463	27	300	126	75	361	526	57	216	21	419	328	51	655	145	113	226	213	1194	628	86	184	428	602	30	374	60	14
RNF216P1	441191	584	761	613	519	506	502	470	991	1027	727	279	767	628	147	713	480	791	801	290	823	1047	304	598	655	269	1187	328	662	881	375	590	946	152	765	771	574	478	364	579	1200	1022	1064	820	458	321
LINC00615	439916	0	0	0	0	1	0	0	0	0	0	0	0	0	0	0	0	0	0	0	1	1	0	0	0	0	0	0	0	1	0	0	0	0	0	0	0	0	1	0	0	0	0	1	0	0
LINC00523	283601	1	0	0	0	0	15	0	0	0	0	0	1	0	0	0	0	0	0	0	76	5	0	1	0	0	0	0	0	0	0	0	0	0	0	0	0	0	3	0	1	0	938	0	0	0
C9orf163	158055	12	71	9	17	36	18	58	32	26	21	2	196	55	3	83	2	41	25	2	34	28	5	38	16	3	45	3	14	37	10	138	29	22	26	26	33	23	4	31	26	84	8	24	10	3
LUADT1	106182249	0	0	0	0	0	0	0	0	0	0	0	0	0	0	0	1	0	0	0	0	0	1	0	0	0	2	0	0	0	0	0	0	0	0	1	0	0	0	0	1	0	0	0	1	0
LINC00173	100287569	15	1	5	6	15	1	5	5	364	1	0	3	11	5	20	3	6	4	0	5	25	2	9	90	0	10	0	10	23	2	1	2	2	0	13	1	1	11	3	19	1	9	13	8	0
PDXDC2P-NPIPB14P	283970	297	176	310	1118	282	311	219	283	451	468	194	644	396	147	263	129	719	386	245	321	469	271	141	427	219	983	276	686	174	204	183	227	281	668	408	596	351	147	296	245	1015	603	438	138	133
SNHG17	388796	1005	781	627	678	2057	646	1837	696	2101	1006	149	1224	1068	169	898	303	1002	1257	330	1032	2211	258	848	1382	176	1461	140	879	1745	154	1428	1172	234	3251	1166	898	1060	833	1563	891	2684	921	1253	667	154
SCOC-AS1	100129858	32	24	16	39	22	4	35	14	100	134	17	19	22	11	4	13	88	11	9	12	34	17	22	33	23	13	20	30	6	19	29	26	1	19	39	16	28	10	25	12	34	22	32	31	6
GPRACR	401554	2	1	3	1	0	0	0	1	2	1	1	0	1	0	1	0	0	1	1	2	0	0	2	2	0	4	0	2	1	0	3	1	0	0	0	0	0	1	1	2	3	0	7	4	0
NPSR1-AS1	404744	3	14	27	86	55	2	0	0	4	5	0	3	14	0	197	0	0	1	0	35	11	3	138	4	0	1	0	1	16	1	2	0	12	5	0	9	27	114	8	2	2	4	3	20	0
LINC02291	100129345	0	0	0	0	0	0	0	0	1	0	0	0	0	0	0	0	0	0	0	0	0	0	1	0	0	0	0	0	0	0	0	0	0	0	0	0	0	0	0	0	0	0	0	0	0
CH17-340M24.3	158960	267	185	207	235	110	90	399	119	255	168	136	121	167	76	138	66	674	81	92	177	125	93	158	239	125	225	99	94	160	92	144	270	49	148	192	418	272	65	139	122	194	118	379	145	76
MIRLET7BHG	400931	44	24	422	33	76	87	97	43	48	157	29	54	115	21	94	14	68	55	3	92	144	17	89	57	8	20	6	137	102	4	73	49	19	57	80	73	81	144	18	105	324	44	110	192	12
LINC00336	401253	6	0	4	31	5	16	0	1	9	0	0	0	9	0	0	0	0	41	0	38	2	0	3	1	1	0	0	7	1	0	0	16	7	0	1	1	7	2	22	15	26	0	17	5	1
RAMP2-AS1	100190938	61	18	13	7	16	2	7	16	62	4	6	2	20	20	23	12	16	35	12	4	12	31	16	87	20	37	24	29	6	18	12	4	10	2	33	24	19	11	15	22	6	19	30	9	15
HMGA2-AS1	100129940	45	3	96	2	3	0	0	4	13	0	0	2	5	0	1	1	5	4	3	13	1	2	5	10	0	18	1	10	1	0	1	1	0	10	1	8	32	6	4	2	7	10	31	20	3
GATA3-AS1	399717	17	2	1	0	1	1	1	1	8	6	0	0	0	0	1	1	0	0	0	0	2	2	0	1	2	12	0	0	0	0	5	3	0	0	2	1	0	0	0	0	0	1	0	0	0
C17orf102	400591	2	1	1	0	0	1	0	3	0	0	1	0	0	1	1	0	0	2	2	3	0	4	6	3	0	1	1	2	0	1	0	1	0	1	4	1	0	0	0	14	3	1	2	1	0
LINC00477	144360	0	0	0	0	0	0	0	0	0	0	0	0	0	0	1	1	1	0	0	0	0	0	0	1	0	2	0	0	0	1	0	0	0	0	0	0	0	0	0	0	0	0	1	0	0
HHLA3	11147	162	87	418	354	166	72	251	212	358	299	421	178	119	183	308	240	130	133	314	65	189	128	177	116	305	144	189	133	69	353	146	109	134	157	190	177	171	89	86	96	88	179	194	297	222
ATP11AUN	400165	0	3	0	33	3	0	2	0	3	3	2	17	12	0	1	0	12	2	0	15	2	0	0	11	0	0	1	4	7	0	3	1	0	1	3	4	3	6	3	1	4	1	2	0	0
C14orf178	283579	3	0	0	0	0	1	4	0	1	4	1	1	0	0	1	2	0	0	0	0	2	0	2	0	0	0	0	0	0	0	1	0	0	0	2	2	0	0	0	2	2	0	0	0	0
MDS2	259283	10	5	3	5	9	1	11	5	513	1	1	3	9	1	7	0	5	5	1	4	4	2	12	6	5	19	0	7	2	5	3	5	1	2	21	7	5	7	4	5	18	7	21	5	5
CYYR1-AS1	100996571	0	0	1	1	4	0	0	0	0	0	0	0	4	0	0	0	6	2	2	0	4	0	0	2	0	2	0	4	0	0	0	0	1	0	3	2	2	0	0	1	2	0	1	13	0
SNHG12	85028	631	401	932	627	632	369	554	313	2486	295	49	833	896	101	794	122	1265	422	135	303	1013	174	618	665	111	907	47	470	815	59	446	676	80	1687	607	280	650	263	333	406	944	345	807	609	69
DSCR8	84677	0	0	0	0	0	0	0	0	0	0	0	0	2	0	0	0	0	0	0	0	0	1	0	0	0	0	0	0	0	0	1	0	1	0	0	1	0	0	575	0	1	1	0	0	0
FLVCR1-DT	642946	89	55	32	386	25	112	164	118	188	408	80	206	330	23	42	16	68	221	44	107	336	72	143	368	89	56	56	132	82	74	81	39	36	29	62	208	204	128	35	95	237	21	289	106	24
NBR2	10230	202	473	271	344	528	213	77	344	432	524	345	552	284	98	512	158	326	457	138	243	467	174	216	431	166	321	207	260	261	238	291	221	420	363	291	449	328	225	482	473	321	507	196	65	47
LINC01565	23434	0	0	0	0	1	2	1	1	3	0	0	0	2	0	1	0	4	1	1	0	0	0	0	1	0	0	0	1	0	0	0	0	5	2	2	0	0	0	1	0	4	0	0	0	1
SSBP3-AS1	619518	16	3	62	12	20	23	29	4	66	14	17	10	55	1	72	3	148	22	6	6	27	13	30	65	4	75	6	34	31	15	7	14	15	7	37	9	22	31	32	17	21	56	22	3	13
KIAA1671-AS1	100128531	24	81	37	15	134	63	52	111	5	15	88	44	50	45	60	184	45	107	107	122	30	62	124	82	75	84	114	95	20	101	64	65	43	69	56	64	46	67	102	162	89	38	89	20	86
TDRKH-AS1	109729141	10	4	15	11	23	17	11	8	53	44	9	72	42	6	8	1	85	16	5	16	119	3	21	51	4	9	3	25	8	6	2	11	8	45	26	26	17	3	2	15	111	13	38	16	5
LINC01562	105378716	2	0	4	4	4	2	9	2	11	2	2	6	4	1	0	1	8	2	2	0	4	3	8	3	0	9	7	3	2	2	1	2	2	1	2	2	0	2	2	5	0	1	1	2	4
LINC00449	106478991	1	2	6	4	11	1	13	2	1	1	4	6	3	0	5	0	3	2	1	11	9	3	3	10	0	5	4	0	1	6	1	0	0	9	0	3	5	5	7	22	4	7	6	2	0
SCUBE1-AS1	101927447	0	0	0	0	0	0	0	0	0	0	0	0	2	0	0	0	0	1	0	0	0	0	0	0	0	1	0	0	0	0	1	0	0	0	0	0	0	1	0	0	0	0	0	0	0
LINC02408	100507175	15	2	15	6	4	0	0	8	0	2	0	3	3	0	6	0	3	9	0	8	1	0	23	5	0	13	0	5	2	0	3	0	0	18	0	3	8	16	4	1	21	1	8	3	0
LINC00970	101978719	0	0	0	13	0	2	0	0	0	2	0	0	38	0	10	0	11	7	0	3	10	0	2	5	0	0	0	17	2	0	1	0	0	0	3	6	0	2	1	34	32	0	2	0	0
LINC00501	100820709	1	2	5	139	0	3	8	0	5	6	0	1	1	0	1	0	3	7	0	11	0	3	1	15	1	1	0	2	0	0	1	1	0	2	2	8	11	0	2	2	2	177	1	4	1
LINC01285	101928287	4	1	1	4	8	1	0	5	0	3	13	10	4	3	13	3	0	0	5	49	4	4	27	5	7	16	12	12	12	6	0	2	5	7	4	10	11	22	5	17	39	0	5	1	2
IBA57-DT	574432	5	8	48	14	7	11	23	1	26	24	1	4	96	0	11	2	34	15	0	7	20	2	3	16	1	8	0	37	15	1	9	3	5	17	10	2	7	12	10	2	137	3	126	5	0
LINC02487	441178	24	19	14	77	73	120	35	63	1	50	18	187	86	3	544	5	104	89	7	19	60	13	143	52	7	58	10	133	133	39	10	13	7	177	26	9	44	262	54	28	269	10	206	33	5
C6orf99	100130967	12	10	13	30	14	5	5	10	11	21	13	81	48	4	22	1	27	5	14	54	21	9	4	5	9	9	11	9	5	15	17	80	17	8	15	16	10	23	3	30	13	17	39	42	6
LINC00862	554279	5	5	5	4	7	4	13	4	6	12	13	17	11	3	5	89	170	136	4	9	10	12	58	14	2	291	8	69	20	3	10	2	15	8	13	54	513	46	24	25	26	7	230	185	4
LINC00272	388719	0	2	0	0	0	0	0	1	0	0	0	1	10	0	1	0	3	1	0	2	0	0	2	5	0	1	0	1	0	0	1	0	0	0	1	0	0	0	5	0	5	0	1	0	0
PRDX6-AS1	101928673	50	30	44	17	55	19	38	36	228	57	38	72	232	17	74	24	191	38	33	51	54	45	47	66	16	52	18	53	43	27	29	37	37	43	64	22	40	49	42	33	120	146	58	51	33
LINC00222	387111	0	3	10	2	5	3	0	3	0	4	5	2	18	4	6	3	3	13	1	1	3	5	5	4	4	0	9	3	3	6	1	0	29	1	4	1	2	13	2	2	4	33	10	5	3
BVES-AS1	154442	6	1	2	1	0	0	0	1	5	0	0	0	2	0	5	0	0	6	2	2	6	2	3	2	2	1	0	2	0	1	1	2	1	1	0	2	1	3	1	0	1	230	5	3	0
LIN28B-AS1	100113403	0	0	0	0	0	0	0	0	0	0	0	0	0	0	0	0	0	0	0	0	0	0	0	0	0	0	0	0	0	0	0	0	3	0	0	0	0	0	0	0	0	0	0	0	0
LINC02868	388667	0	0	0	0	0	0	0	0	0	0	0	0	0	0	0	0	0	0	0	0	0	0	0	0	0	0	0	0	0	0	1	0	0	0	0	0	0	0	1	0	0	0	0	0	0
ATP1A1-AS1	84852	98	80	170	155	132	140	90	71	111	81	69	111	233	31	98	37	132	371	46	69	96	57	332	171	58	130	62	111	88	56	53	105	12	130	80	278	143	94	267	84	620	206	429	62	38
ADD3-AS1	100505933	19	8	7	110	10	10	47	0	76	76	5	19	21	7	6	1	62	23	3	1	85	5	28	31	5	21	2	45	24	5	9	4	2	7	16	107	9	16	12	7	24	26	39	16	2
SPATA42	642864	3	0	0	0	0	1	0	0	2	0	0	0	7	1	0	0	6	0	0	3	2	0	0	3	0	0	0	0	0	0	0	1	0	0	0	0	2	1	0	0	0	0	0	0	0
ARRDC1-AS1	85026	309	614	633	334	446	349	949	420	1309	393	198	816	608	201	1041	179	540	350	179	513	916	218	348	407	175	424	197	294	1093	235	855	278	453	724	411	292	404	223	420	376	826	514	340	553	135
LINC01270	284751	31	59	17	35	51	55	28	18	8	70	132	74	116	53	180	79	72	152	86	606	223	98	118	147	64	83	182	47	83	84	16	132	407	47	54	90	161	87	235	191	208	12	181	45	94
SLC12A5-AS1	109729184	14	5	6	7	6	3	3	1	22	0	3	1	0	2	7	4	4	0	0	2	2	3	8	3	3	17	1	1	4	1	3	20	6	9	9	2	4	5	1	9	4	0	7	1	1
TDRG1	732253	0	1	0	0	0	0	0	0	0	0	0	0	0	0	0	0	0	2	0	0	0	0	0	4	0	0	0	0	0	0	0	0	1	0	0	0	0	0	0	5	0	1	0	0	0
LINC00474	58483	0	0	0	0	0	0	0	0	0	0	0	0	0	0	0	0	0	0	0	0	0	0	0	0	0	0	0	0	1	0	0	0	0	0	0	0	0	0	0	0	0	0	0	0	0
LINC02731	100128239	46	3	5	2	5	2	39	0	70	20	0	5	27	2	19	0	28	4	0	50	5	0	20	5	0	5	1	11	1	0	3	9	4	3	8	25	13	12	0	21	98	2	37	6	0
LINC00587	414319	0	0	0	0	0	0	0	0	0	0	0	0	0	0	0	0	0	0	0	0	0	0	0	0	0	0	0	0	0	0	0	0	0	0	0	0	0	0	0	0	0	0	0	0	0
PSMB8-AS1	100507463	785	299	630	810	823	456	477	398	4274	211	157	217	600	250	1623	151	282	854	111	1449	103	215	251	424	196	266	132	416	245	119	1017	831	243	386	993	441	496	158	352	1050	476	172	558	753	143
LINC01993	100996291	9	1	2	4	15	0	2	5	18	1	1	2	0	3	18	0	1	10	0	1	3	1	4	2	4	20	0	5	1	0	0	0	0	0	4	4	2	2	2	0	2	0	4	3	1
LINC01973	400624	0	1	0	0	4	1	0	0	9	0	0	1	4	0	25	0	10	6	0	31	2	1	12	10	1	6	1	3	6	0	0	4	0	4	1	2	0	3	17	53	2	0	10	2	1
LINC02783	400743	6	0	58	1	7	0	1	1	2	0	0	2	3	0	0	0	0	1	0	3	48	0	1	3	0	1	0	5	0	0	1	1	1	2	0	0	12	5	0	0	0	0	1	1	0
PKP4-AS1	100129029	13	14	12	14	22	26	4	23	9	15	6	26	39	1	42	1	43	17	1	28	43	14	23	52	5	32	6	52	12	4	1	9	20	18	26	54	53	30	31	21	15	26	18	6	2
SNHG32	50854	5856	4584	4103	1044	3923	2912	4846	3304	7973	4164	873	3014	6495	886	4310	594	3304	3879	916	1595	6002	767	6733	3149	939	4668	710	2389	6874	1015	5810	4269	2417	5834	4336	2512	2859	1562	4994	4025	3127	2051	2805	3982	650
NOL4L-DT	149950	0	0	0	0	0	0	0	0	0	0	0	0	0	0	0	0	0	0	0	0	0	0	0	0	0	0	0	0	0	0	0	0	0	0	0	0	0	0	0	0	0	0	0	0	0
LINC02872	401535	6	0	3	0	2	0	1	0	10	8	0	0	20	2	3	0	1	4	1	1	0	2	7	8	2	11	1	6	3	0	2	0	1	2	3	1	0	0	2	4	6	4	10	0	2
LINC01854	151121	26	1	0	0	1	0	0	0	0	0	0	0	0	0	1	0	0	0	0	0	0	0	1	1	0	0	0	0	3	0	0	0	0	0	0	0	0	0	0	0	0	0	1	0	0
C1orf195	727684	1	1	4	3	0	0	8	1	0	2	1	1	5	0	4	0	10	4	0	1	0	0	5	1	1	4	0	0	2	0	0	3	11	1	0	3	1	3	0	1	0	1	2	0	0
ACOXL-AS1	400997	6	3	5	17	7	2	7	3	1	8	3	7	16	1	11	0	12	1	1	1	8	4	5	8	0	3	3	4	10	4	1	6	0	7	8	1	5	2	5	17	1	14	1	2	2
LINC01123	440894	56	125	95	66	211	157	137	334	4	179	2	190	288	3	91	4	391	224	13	55	82	8	311	55	7	20	5	97	261	3	80	130	4	75	152	236	114	92	108	74	143	75	162	44	6
LINC01257	116437	3	0	2	1	0	0	0	0	0	0	0	0	0	0	0	0	0	0	0	0	0	0	0	1	0	1	0	0	0	0	0	0	0	0	0	0	0	0	2	0	0	0	0	0	0
HCG9	10255	6	7	6	22	6	4	4	3	6	0	2	3	2	2	6	1	15	3	1	7	4	1	5	4	1	5	3	3	1	3	4	0	11	2	2	26	1	4	20	3	6	10	2	3	1
C5orf60	285679	1	2	0	9	3	0	6	1	3	7	0	0	4	0	1	2	5	0	1	1	0	0	0	2	0	3	1	7	2	1	2	4	1	0	1	1	4	3	1	4	2	5	0	1	1
FAM153CP	653316	4	10	21	2	6	1	5	3	84	7	3	1	8	0	8	0	5	19	3	7	1	1	47	26	1	7	2	4	5	0	10	1	35	23	2	5	37	9	1	8	18	19	7	5	1
MIR1915HG	399726	134	347	56	39	138	46	219	417	63	353	831	142	48	542	161	604	252	114	1036	35	123	788	39	55	745	126	1219	179	30	690	245	298	76	217	400	98	31	58	166	126	82	248	128	114	329
ST8SIA6-AS1	100128098	5	1	1	0	1	0	2	2	2	0	1	3	3	7	0	0	0	0	1	1	1	2	3	0	2	0	2	4	0	1	2	2	2	0	6	2	1	1	441	2	0	1	1	1	1
LINC01545	724087	4	2	5	2	7	1	2	6	4	7	7	7	6	3	5	3	5	11	11	4	2	8	22	4	9	13	8	12	7	8	1	9	1	4	12	7	8	11	11	10	4	16	11	1	8
ATP6V0E2-AS1	401431	59	53	50	78	63	23	153	42	273	99	16	28	58	11	94	16	104	112	4	283	3	15	84	47	15	41	17	134	91	16	79	133	48	129	110	138	119	52	40	327	154	29	97	131	7
FAM83A-AS1	100131726	85	0	39	10	1	0	0	3	0	16	140	95	0	28	0	70	1	1	75	1	70	108	2	1	159	112	216	9	0	44	0	1	3	5	7	12	0	1	1	47	1	1	57	2	4965
BLACE	338436	0	1	0	3	0	0	0	0	0	0	0	0	1	1	0	0	0	0	0	2	1	0	0	0	0	0	1	1	0	0	0	2	0	0	1	1	0	0	0	0	0	0	0	0	0
LINC02138	400558	0	0	0	0	0	0	0	0	0	1	0	0	0	0	0	0	0	0	0	0	0	1	0	0	0	0	0	0	0	0	1	3	1	1	0	0	1	0	2	0	0	0	0	0	0
LINC01121	400952	13	3	9	2	17	25	9	24	1	65	0	107	129	1	38	0	341	123	0	80	29	2	40	74	1	87	0	53	93	2	39	71	7	33	39	59	51	26	30	31	44	165	41	22	0
CLLU1-AS1	574016	7	6	1	57	62	0	6	1	79	1	0	19	3	0	23	0	0	0	0	1	1	0	0	5	0	5	0	118	27	0	2	0	1	7	10	2	0	7	0	1	27	1	6	14	0
C2orf91	400950	31	1	13	6	9	6	8	3	5	1	3	9	2	1	4	0	1	3	1	3	23	0	23	7	1	10	0	5	3	1	4	0	5	11	6	8	3	24	7	2	0	6809	9	0	2
LINC02716	374387	8	12	8	1	6	6	14	20	4	85	122	43	9	61	43	30	16	61	53	68	3	49	61	10	106	38	121	33	24	63	9	184	22	18	39	139	4	16	7	17	27	22	41	15	91
LINC00654	149837	276	35	149	127	309	164	23	53	55	12	14	4	386	21	340	16	20	143	8	193	158	30	126	456	33	632	27	204	58	26	18	182	10	19	41	20	357	358	156	221	541	430	181	259	14
TTLL10-AS1	100506376	2	0	1	15	1	2	0	7	13	2	0	2	4	0	2	0	5	1	0	1	23	0	1	1	0	5	0	3	0	0	1	0	0	0	3	3	0	1	1	0	2	1	4	0	0
LINC01602	100505477	1	12	0	0	0	0	0	0	0	0	1	0	0	0	0	1	0	0	1	0	2	0	1	0	0	0	0	0	2	1	0	0	1	0	0	0	0	5	2	1	0	0	0	1	0
LINC01460	100129995	4	9	2	9	4	1	1	3	0	1	0	2	0	0	21	0	0	1	0	2	15	1	12	6	2	1	0	1	1	0	1	0	0	25	1	1	6	0	3	1	11	3	3	0	0
LINC00661	126536	1	0	38	204	32	10	7	3	1	4	2	11	3	1	50	1	3	19	3	5	0	8	1	7	8	1	0	5	2	1	2	2	2	1	2	1	0	1	4	3	26	0	31	8	0
KU-MEL-3	497048	0	1	0	0	0	0	0	1	0	0	0	0	0	2	2	0	0	0	0	0	0	0	0	0	1	0	0	1	0	0	0	0	0	0	0	0	1	1	0	0	0	0	1	0	0
MAPRE3-AS1	100129724	1	3	0	1	1	0	1	1	2	3	0	7	1	0	1	3	7	4	2	0	1	1	2	0	1	2	2	3	1	0	0	1	3	3	5	4	0	1	1	0	1	6	4	0	1
CHKB-DT	100144603	18	19	30	26	27	17	30	22	17	35	16	25	29	12	10	8	13	21	11	9	23	11	29	36	19	38	18	10	4	17	19	75	6	8	19	13	17	25	19	36	21	47	39	37	13
LINC01597	107985433	72	0	7	5	9	0	1	0	5	0	2	3	1	1	0	0	0	0	0	0	47	5	1	2	3	7	3	2	0	1	0	1	1	0	0	1	18	0	0	5	1	2	9	1	2
LINC01446	401337	1	0	1	0	0	0	0	0	3	0	1	0	0	0	0	1	0	0	0	0	0	1	0	0	0	1	1	0	0	1	0	0	0	0	0	58	0	1	197	0	0	0	3	1	1
LINC01310	100128946	3	0	0	0	0	0	0	0	18	0	0	0	1	0	0	0	1	0	0	0	14	0	1	0	1	0	3	0	1	3	0	0	4	1	0	0	0	0	0	0	0	0	0	0	0
LINC00898	400932	0	0	0	0	0	0	0	0	0	0	0	0	0	0	0	0	0	0	0	0	2	0	0	0	0	0	0	0	0	0	0	0	0	0	0	0	0	3	1	0	0	0	0	0	0
LINC00583	100113404	0	0	0	0	0	0	0	0	0	0	0	0	0	0	0	0	0	0	0	0	0	0	0	0	0	0	0	0	0	0	0	0	0	0	0	0	0	0	0	0	0	0	0	0	0
ADARB2-AS1	642394	9	1	0	0	0	0	1	0	0	0	0	0	6	0	1	0	0	0	0	0	0	0	6	2	0	11	0	0	0	0	2	4	1	0	0	0	0	7	0	0	19	1	0	0	0
LINC01531	100128682	0	0	1	1	1	0	0	0	7	2	2	0	1	1	1	0	0	0	0	0	0	0	0	11	0	1	1	0	1	0	0	0	0	1	2	1	0	0	0	0	1	3	3	0	0
DPP9-AS1	100131094	11	11	25	10	24	14	6	9	29	19	10	31	35	5	68	12	53	20	4	18	12	20	35	39	9	39	11	73	18	13	10	25	14	23	44	56	46	30	45	25	59	26	17	7	2
LOH12CR2	503693	49	39	37	41	23	18	35	14	14	130	32	40	38	20	50	16	117	44	33	57	24	28	154	40	32	37	27	58	23	30	20	62	16	52	48	64	53	40	63	63	128	98	62	33	16
LINC00487	400941	4	0	8	8	8	9	1	1	53	0	5	0	13	3	8	2	48	7	1	5	1	4	3	3	2	5	0	4	0	1	1	0	8	1	9	1	6	13	1	1	7	7	3	2	0
RFPL3S	10737	9	9	14	6	14	17	27	3	92	34	3	15	31	2	29	2	62	9	2	16	48	5	13	59	4	64	2	11	26	1	12	6	10	8	30	9	23	36	11	18	14	20	17	6	0
PCOTH	542767	3	18	13	7	10	5	0	1	5	3	2	4	5	3	12	1	13	15	2	14	20	4	4	6	3	16	0	7	3	3	25	5	6	2	2	7	6	5	3	13	7	8	20	27	0
FAM99B	100132464	1	1	0	0	0	0	0	119	0	2	364	25	0	204	0	98	2	0	218	1	3	526	0	0	281	58	472	13	1	493	0	0	19	0	36	31	0	0	0	8	0	1	16	0	154
FAM99A	387742	0	7	0	0	5	0	1	508	0	89	4138	194	2	1144	0	1172	2	0	2995	1	68	3060	0	0	1866	376	2214	370	0	2668	0	0	37	0	138	181	0	0	0	59	0	1	115	4	2068
C1RL-AS1	283314	246	300	184	216	386	181	99	229	860	181	350	137	379	212	939	204	363	305	359	529	598	473	539	449	327	530	280	332	262	397	69	111	430	233	394	450	711	314	262	554	1268	80	313	76	143
SRRM2-AS1	100128788	33	51	29	41	35	22	58	71	82	147	33	98	44	19	35	16	52	22	22	143	91	28	77	77	37	142	26	102	61	25	137	60	30	14	24	64	98	67	63	108	52	78	47	10	19
FAM230H	100996335	0	0	0	0	0	0	0	0	0	0	0	0	0	0	1	0	0	0	0	0	0	0	0	0	0	0	0	0	0	0	0	0	0	0	0	0	0	1	0	0	0	0	0	0	0
LINC02346	100128714	1	0	0	0	0	0	0	0	2	0	0	0	0	0	1	0	0	0	0	0	1	0	0	0	0	0	0	0	0	0	0	0	0	0	0	0	0	0	0	0	0	0	1	0	0
DUXAP8	503637	99	7	121	46	7	9	4	122	7	0	11	476	255	6	24	3	22	12	4	20	2	2	255	57	16	127	16	16	40	7	85	10	14	39	2	11	82	140	166	79	116	33	151	99	18
HCP5	10866	2669	1066	1886	3732	5515	2458	688	1312	4524	876	283	1000	4344	368	4192	280	1376	4361	192	4874	166	329	879	1523	379	872	274	1220	801	223	2723	5648	1075	1208	2798	1708	2360	771	1597	4353	2188	1331	1299	1793	218
HCG27	253018	54	94	113	76	129	57	23	79	358	146	31	127	108	6	107	10	231	81	13	66	41	21	32	104	9	43	11	128	101	22	40	31	70	64	76	55	55	40	78	59	114	71	106	48	8
KRBOX1-AS1	100506275	0	0	1	0	0	0	0	0	1	0	0	0	0	0	0	0	0	0	0	0	0	0	0	0	0	3	0	0	0	0	0	0	0	0	0	0	1	0	0	0	0	0	0	0	0
THUMPD3-AS1	440944	293	478	691	396	339	350	205	720	931	303	134	566	1028	135	586	151	815	439	160	399	1048	189	284	426	99	759	173	421	186	146	309	433	123	272	411	345	604	341	355	477	3282	591	572	340	155
LINC01089	338799	355	416	232	268	473	265	1204	113	2396	829	133	588	944	109	954	44	1295	250	67	364	317	113	486	1126	83	548	58	595	645	77	736	343	648	156	318	402	860	496	480	511	485	368	381	244	44
LINC02693	339263	196	114	211	132	149	32	108	138	156	74	53	80	164	54	345	41	136	383	98	181	382	110	319	314	57	387	76	227	190	138	77	141	98	65	159	83	90	333	44	200	120	411	108	640	126
EWSAT1	283673	21	2	2	19	40	1	5	2	4	17	8	3	341	1	18	4	97	6	1	240	30	8	37	6	11	46	20	1	12	3	6	2	7	7	5	16	12	362	3	23	18	5	5	98	11
C1orf220	400798	19	82	19	39	98	37	17	25	190	150	29	60	129	6	76	36	136	124	16	93	46	16	82	138	11	102	15	167	29	32	21	38	72	15	153	192	91	57	115	61	275	87	77	9	28
FIRRE	286467	68	17	5	32	38	1	4	3	15	8	1	33	1	1	1	1	49	1	0	25	33	2	4	3	2	14	1	146	3	0	0	2	2	18	8	2	1	57	13	40	3	7	45	17	2
SLX1A-SULT1A3	100526830	6	1	10	3	9	2	3	3	4	2	2	5	5	1	10	1	5	5	1	5	11	4	7	5	0	5	1	9	2	3	1	4	2	5	12	2	11	8	7	12	5	10	7	1	0
ZNF337-AS1	102724826	44	105	38	34	65	60	52	97	51	124	67	178	203	36	319	32	145	213	36	221	116	36	220	142	48	149	57	158	89	54	142	133	24	73	66	140	102	80	130	117	595	188	223	17	32
LIPE-AS1	100996307	45	24	72	59	30	21	91	29	149	121	4	66	9	10	10	5	43	46	7	14	51	11	20	30	17	11	4	30	8	9	43	48	6	101	27	41	24	14	31	26	30	21	41	43	13
LINC02347	100128554	9	0	4	16	6	1	0	0	0	0	0	0	4	0	2	0	251	2	0	0	0	0	10	6	0	3	0	0	0	0	0	0	0	0	2	0	0	20	2	0	1	15	1	2	0
LINC02026	647323	1	2	2	25	2	0	12	2	2	9	6	21	5	3	14	5	14	7	4	11	18	5	15	15	5	2	8	2	0	14	3	13	7	2	8	5	3	4	4	16	5	2	14	3	3
GCC2-AS1	644903	15	15	14	22	15	8	6	81	1	16	7	19	19	4	22	2	18	19	3	24	17	6	49	15	8	8	9	15	10	4	13	20	1	32	15	23	17	17	8	47	14	12	24	13	2
ST7-OT4	338069	2	3	4	9	5	1	2	6	0	1	1	5	5	2	12	2	5	8	0	9	3	4	7	10	0	10	0	10	2	1	1	8	2	8	3	0	1	1	9	22	3	3	9	2	1
APTR	100505854	364	994	454	758	603	379	1065	763	310	987	208	1148	1020	137	505	163	1078	749	245	464	912	213	540	821	153	983	180	517	572	180	383	572	315	750	485	611	353	446	370	342	954	2288	690	317	144
VAC14-AS1	100130894	6	306	14	18	80	258	154	203	26	55	6	70	30	2	313	15	414	52	3	397	24	9	84	37	8	83	4	15	92	3	202	107	14	149	20	150	168	17	56	59	73	3	18	12	4
LINC00488	677779	1	0	0	2	40	0	0	0	4	0	1	0	6	0	4	2	2	1	0	0	3	2	3	0	0	2	3	0	7	7	0	2	0	0	0	0	0	13	1	5	1	0	0	1	0
KANSL1-AS1	644246	66	48	57	72	22	40	18	144	204	265	222	32	16	57	45	48	39	70	225	30	50	50	117	94	207	36	54	31	71	218	133	32	36	35	45	166	18	11	45	140	140	26	89	128	169
LINC02085	152225	0	0	0	0	0	0	0	0	0	0	0	0	0	0	0	0	0	0	0	0	0	0	0	0	0	0	0	0	1	0	0	0	0	0	0	0	0	0	1	0	0	0	1	11	0
VPS33B-DT	101926911	19	10	3	9	7	4	12	9	22	40	3	32	30	3	15	2	31	22	1	24	46	2	11	15	3	9	1	11	8	2	22	8	1	12	14	6	13	7	29	45	11	15	18	6	2
MEG3	55384	4017	291	3381	347	240	52279	278	678	346	336	537	396	338	807	1259	307	1237	421	438	66704	1271	1409	11804	596	930	42948	554	1451	17430	424	578	4810	530	534	800	764	15633	2395	4575	213	2999	1386	20154	6554	343
LINC01913	388942	0	6	0	23	13	1	1	10	0	2	0	10	0	0	0	0	6	17	0	0	213	0	2	14	0	14	0	6	0	0	11	2	0	1	6	1	14	0	3	3	0	4	4	5	0
POLR2J4	84820	121	80	86	175	122	87	157	78	235	106	37	160	177	22	121	39	616	120	47	48	203	62	67	308	39	130	32	103	137	47	54	91	90	68	151	75	88	70	388	143	137	261	62	40	17
LINC00612	253128	5	12	6	18	12	5	6	10	5	4	6	13	4	5	18	4	29	14	7	11	10	17	24	24	8	5	2	10	2	5	3	8	3	9	9	3	8	6	6	47	39	373	12	3	5
LINC00243	401247	26	5	6	5	10	1	4	5	80	1	0	1	4	3	6	0	1	3	0	3	4	4	7	5	3	7	2	11	5	1	6	1	1	2	12	3	2	4	3	8	3	1	21	5	0
LINC01588	283551	97	29	67	90	117	152	55	93	1209	94	183	85	77	55	269	146	60	56	88	293	39	81	77	78	103	108	110	149	102	138	29	401	97	80	194	94	193	37	73	90	179	240	189	52	76
HLA-F-AS1	285830	124	50	276	76	114	24	43	60	347	29	21	54	200	39	141	27	102	199	46	69	20	59	80	137	57	53	35	89	20	46	55	102	65	101	119	69	153	81	79	143	163	106	69	102	18
CD27-AS1	678655	1081	1136	1165	820	875	1409	1690	485	1055	1004	282	691	1127	157	1695	174	2149	1036	234	1247	1241	374	1552	1102	271	872	250	801	1186	247	931	861	236	1051	789	1708	1144	810	566	2075	3961	472	1126	817	217
ALOX12-AS1	100506713	88	170	118	94	112	104	73	85	278	99	56	122	300	39	202	61	386	242	52	140	227	62	139	296	36	193	55	243	98	71	112	93	97	81	189	159	202	102	281	202	245	142	150	78	31
FAM74A1	401507	0	0	0	0	0	0	0	0	0	0	0	0	0	0	0	0	0	0	0	0	0	0	0	0	0	0	0	0	0	0	0	0	0	1	0	0	0	0	0	0	0	0	0	0	0
LINC00588	26138	0	0	0	0	0	0	0	0	0	0	0	1	0	0	0	0	0	1	0	0	0	0	0	0	0	0	0	0	0	0	0	0	0	0	0	0	0	0	0	0	0	41	0	0	0
LINC00269	100996279	0	0	2	0	0	0	0	0	0	0	0	0	0	0	1	0	0	0	0	0	0	0	0	0	0	0	0	0	0	0	0	0	0	0	1	0	0	0	0	0	1	120	0	0	0
LINC02449	101927905	58	20	36	21	50	26	35	26	32	21	6	32	82	3	70	4	105	32	5	151	59	8	54	56	4	23	8	98	11	6	8	9	14	23	33	22	29	34	30	44	87	36	32	9	6
LINC02649	399715	25	385	32	26	91	41	56	435	58	114	5	33	63	2	82	3	171	111	4	100	18	13	53	47	12	18	15	26	138	4	264	189	6	63	68	161	74	50	27	117	86	10	233	20	14
DHRS4-AS1	55449	1052	537	945	1205	352	469	165	1123	576	768	2071	948	1318	763	1132	1068	440	480	1195	1195	1661	1365	969	850	1251	783	2397	1309	457	1865	438	594	295	682	907	1255	760	1075	440	911	1307	2797	783	374	757
LL22NC01-81G9.3	100506241	0	0	0	0	1	1	1	0	1	0	0	0	0	0	0	0	0	0	0	0	0	0	0	0	0	0	0	0	0	0	0	0	0	1	0	0	0	0	0	0	0	0	0	0	0
MIR17HG	407975	18	30	55	44	25	45	62	26	125	7	25	19	30	6	108	35	52	51	43	40	42	43	15	20	17	48	22	76	37	27	18	5	2	23	40	20	40	34	29	26	89	19	41	28	16
MCM3AP-AS1	114044	93	146	84	165	157	96	48	152	233	110	31	162	360	21	460	31	286	156	25	289	266	42	93	201	30	243	28	208	79	31	81	104	31	82	192	163	171	264	77	122	416	176	110	58	21
AATBC	284837	45	5	63	67	41	7	3	13	25	5	14	4	49	13	51	4	8	43	6	7	53	9	10	143	5	15	7	13	7	8	21	111	33	12	15	9	22	426	23	15	56	10	47	17	5
LINC00598	400123	10	3	12	10	9	3	9	0	24	5	4	2	33	4	14	3	1	9	0	5	30	7	16	12	2	38	5	3	15	1	8	3	6	4	8	10	5	19	7	14	10	30	7	3	7
FAM230B	642633	0	0	0	0	0	0	0	0	1	0	0	0	0	0	0	0	0	0	0	0	0	0	0	0	0	0	0	0	0	0	0	0	1	0	0	0	0	0	0	0	0	0	0	0	0
LINC00189	193629	4	1	4	7	28	4	3	6	0	5	9	6	9	6	2	3	5	1	7	0	2	6	9	5	3	12	10	82	1	5	4	0	3	0	8	12	51	2	2	1	5	309	5	1	1
TTTY5	83863	0	0	0	0	0	0	0	0	0	0	0	0	0	0	0	0	0	0	0	0	0	0	0	0	0	0	0	0	0	0	0	0	0	0	0	0	0	0	0	0	0	0	0	0	0
ARHGAP27P1-BPTFP1-KPNA2P3	109286553	189	51	382	281	299	119	119	167	260	201	34	333	604	32	304	33	391	93	35	204	215	65	180	312	46	511	39	443	137	39	103	127	47	111	184	125	323	228	323	260	424	354	198	97	22
LINC01139	339535	2	0	4	2	0	0	3	0	5	0	0	0	2	12	1	1	0	1	0	0	81	2	6	0	3	34	7	2	0	1	0	0	0	7	0	1	0	7	358	1	1	411	2	1	3
LINC01356	100996702	27	7	7	15	13	3	10	3	2	0	1	4	9	6	10	3	0	5	1	1	2	8	2	5	2	57	2	12	2	2	2	8	0	2	6	2	3	19	7	1	5	4	5	5	0
LINC02337	105370369	0	0	0	0	0	0	0	0	0	0	0	0	0	0	0	0	0	0	0	0	0	0	0	0	0	0	0	0	0	0	0	0	0	0	0	0	0	0	0	0	0	0	0	0	0
LY86-AS1	285780	1	4	3	3	3	1	0	0	263	0	0	1	2	0	3	0	20	3	4	1	2	0	0	2	1	0	0	15	1	2	0	1	14	1	2	0	0	0	2	1	1	1	13	2	1
RBM38-AS1	100291105	12	3	3	6	13	2	1	4	81	0	2	4	18	1	9	4	20	1	4	3	26	7	3	17	5	5	3	10	4	3	1	4	2	3	13	3	2	4	1	4	10	9	20	6	1
KIRREL3-AS3	283165	2	0	0	0	1	0	0	0	0	0	0	1	0	0	0	0	1	0	0	0	0	0	5	9	0	0	0	1	2	0	0	0	0	1	0	26	0	1	0	0	0	0	9	1	0
LINC01644	101927722	39	0	14	0	1	0	2	0	8	2	0	0	2	2	2	0	3	5	0	0	2	1	2	2	1	1	0	2	0	1	0	0	0	1	2	2	0	48	1	2	2	0	0	3	0
LINC00339	29092	659	416	456	729	271	233	511	308	1707	680	516	356	381	361	607	244	482	363	347	315	625	363	337	385	281	337	260	609	322	303	360	394	252	448	522	379	338	390	472	355	619	462	690	558	261
FAM138C	654835	0	0	0	0	0	0	0	0	0	0	0	0	0	0	0	0	0	0	0	0	0	0	0	0	0	0	0	0	0	0	0	0	0	0	0	0	0	0	0	0	0	0	0	1	0
ZNF433-AS1	101928464	101	65	133	31	98	58	126	35	500	80	30	19	89	24	102	31	139	114	25	18	87	33	98	40	34	101	25	115	141	31	38	83	51	131	90	54	103	51	17	20	157	123	128	427	14
LINC02076	400579	11	0	2	0	0	5	7	0	19	2	0	1	1	0	2	0	4	0	0	1	4	0	1	2	1	1	0	1	1	1	0	1	0	0	6	2	4	1	1	0	0	0	0	1	1
HTR5A-AS1	100128264	0	1	0	0	0	0	0	0	0	0	0	0	0	0	0	0	0	0	0	0	0	0	0	0	0	0	0	0	0	0	0	0	0	0	1	0	0	0	0	0	0	1	0	0	0
LL22NC03-63E9.3	648691	1	0	0	0	0	1	7	0	3	0	0	0	18	1	1	0	1	2	1	0	4	1	2	18	0	0	0	17	0	0	0	0	0	0	4	0	1	7	49	5	0	0	0	0	0
PPP3CB-AS1	101929145	176	115	282	269	138	49	133	185	527	85	124	185	245	82	225	106	228	154	138	235	447	127	134	123	126	173	152	137	43	140	59	95	76	91	144	87	182	114	188	154	346	299	215	175	103
GAS8-AS1	750	2	6	1	6	4	4	3	6	0	11	0	8	31	2	18	0	23	18	6	11	9	3	9	21	4	17	0	18	2	0	1	6	2	16	21	26	13	8	3	5	55	3	9	1	0
C1orf229	388759	8	8	16	38	49	17	46	3	11	62	7	19	195	8	171	7	154	35	6	37	6	7	51	45	5	22	11	64	64	13	24	50	228	78	51	12	46	72	23	77	147	16	79	21	2
LINC02860	285941	1	0	1	1	0	0	0	0	0	0	0	1	0	0	0	0	1	2	0	0	2	0	1	2	0	0	0	2	1	0	0	1	0	0	0	0	1	1	3	0	1	0	2	1	0
LINC01118	388948	5	0	5	5	7	2	4	1	13	5	1	1	1	3	3	1	4	12	4	2	5	2	1	2	3	2	1	6	11	1	5	1	3	0	2	1	1	7	8	1	4	3	1	2	2
HDAC4-AS1	101928111	11	42	14	35	26	27	80	34	113	32	13	46	23	9	45	11	36	63	13	61	41	12	12	27	14	13	6	17	27	17	30	24	11	69	44	42	29	17	24	38	69	10	36	25	31
LINC01793	101927285	0	0	0	1	0	0	0	0	4	0	0	0	0	0	0	0	1	0	0	0	0	0	0	0	0	0	0	0	0	0	0	0	1	0	0	0	0	0	3	0	0	0	0	12	2
LINC01124	440925	13	4	8	40	51	45	17	128	19	58	109	78	15	109	58	40	320	57	62	3	260	121	9	80	88	34	163	15	135	127	64	11	36	26	94	100	56	12	55	18	58	0	90	24	62
CYTOR	112597	1072	542	991	305	946	158	1339	1090	815	1661	46	1078	1386	105	1003	100	826	913	92	1132	543	81	1034	835	100	1666	50	802	1936	55	993	2079	295	2722	1154	875	979	1359	864	682	2116	376	1166	1569	30
C10orf55	414236	75	3	47	26	9	1	1	16	5	0	0	8	6	4	10	0	4	9	1	2	6	1	6	14	1	17	1	6	5	0	3	9	3	18	4	2	4	7	3	6	8	6	23	83	2
ZNF385D-AS2	100874221	0	0	0	0	0	0	0	0	0	0	0	0	0	0	0	0	0	0	0	0	0	0	0	0	0	0	0	0	0	0	0	0	0	0	0	0	0	0	0	0	0	0	0	0	0
EHHADH-AS1	339926	0	0	0	0	0	0	0	2	0	0	0	0	0	0	0	0	0	0	0	0	0	0	1	0	0	0	0	0	0	1	0	0	0	0	0	0	0	0	0	0	0	0	0	0	1
LINC02068	105374219	1	19	11	66	19	7	22	33	3	3	9	6	18	5	17	3	3	12	17	50	5	19	24	55	9	16	38	4	10	37	8	7	3	33	5	14	12	8	4	21	11	14	33	6	9
CLDN10-AS1	100874194	8	0	73	31	0	112	10	0	0	2	0	0	0	2	0	0	1	327	0	3	6	0	3	196	0	0	0	7	1	0	0	1	0	0	0	8	75	73	0	268	2	0	49	6	0
MEG9	100507257	34	1	10	4	1	538	5	5	5	8	6	10	3	8	18	5	19	2	5	545	29	8	69	5	12	461	6	20	153	6	12	40	3	12	5	10	122	35	49	30	18	6	338	71	7
TH2LCRR	101927761	5	8	9	7	6	3	2	7	10	10	2	10	13	2	19	3	11	17	0	8	10	3	8	8	4	12	0	17	10	0	4	2	2	7	14	16	12	7	7	6	13	10	15	1	1
LMO7DN-IT1	104326189	2	3	2	0	2	0	0	0	4	0	0	0	1	0	2	0	1	0	0	0	2	0	0	2	1	0	0	0	1	0	0	0	0	1	0	1	1	0	0	1	0	0	1	0	0
NUTM2A-AS1	728190	677	601	228	360	544	367	392	685	413	347	177	410	1270	153	598	187	283	938	172	558	559	210	995	486	169	115	110	348	519	195	580	600	172	610	236	243	432	362	658	438	1658	553	737	511	132
HLA-DQB1-AS1	106480429	48	12	41	9	40	25	11	17	227	5	7	23	22	31	59	3	24	325	20	33	7	33	19	52	5	39	4	38	63	0	19	12	6	45	35	28	8	14	39	1	18	12	170	26	1
LINC02665	105376386	0	0	0	0	0	0	0	0	0	0	0	0	0	0	0	0	0	0	0	0	0	0	0	0	0	0	0	0	0	0	0	0	0	0	0	0	0	0	0	0	0	0	0	0	0
LINC02142	105374644	0	0	0	0	0	0	0	0	0	0	0	0	0	0	1	0	0	0	0	0	0	0	0	0	0	0	0	0	0	0	0	0	0	0	0	0	0	0	0	0	0	0	0	0	0
LINC01044	104266956	0	0	0	0	0	0	0	1	0	0	0	0	0	0	0	0	0	0	0	0	0	2	0	1	0	0	1	0	0	1	0	0	0	0	0	0	0	0	0	0	0	0	0	0	0
LINC01946	105374449	0	0	0	1	0	0	0	0	1	0	0	0	0	0	0	0	3	1	0	0	0	1	1	0	0	1	0	1	0	0	0	0	1	0	2	0	0	0	0	0	0	0	1	1	0
SAMSN1-AS1	100874190	1	0	0	2	2	0	0	1	0	0	0	0	0	0	2	0	0	0	0	0	0	0	0	0	0	0	0	0	3	0	0	0	0	1	0	0	0	0	0	0	0	0	0	0	0
LINC00571	100874188	7	13	6	3	10	21	0	27	2	5	1	3	4	0	10	4	10	16	3	20	4	2	2	4	2	26	6	14	2	4	6	5	0	13	3	27	17	16	10	32	3	6	26	7	4
DIP2A-IT1	100862692	0	0	0	1	1	1	0	0	0	0	0	1	0	1	1	1	2	1	0	1	2	0	0	0	0	0	0	1	0	1	0	4	0	0	0	0	0	0	1	0	1	0	1	0	0
RAET1E-AS1	100652739	1	0	0	3	3	0	0	0	0	0	3	0	1	1	0	0	1	1	0	0	2	0	0	1	0	0	3	0	0	1	0	0	1	0	3	0	0	0	0	1	0	7	0	0	0
LINC02601	105373185	8	3	3	5	1	4	1	0	4	6	0	3	3	1	2	0	4	10	1	2	14	1	7	3	0	0	0	3	13	1	4	3	1	3	2	2	5	4	1	13	1	4	8	2	0
LINC02247	105376310	0	0	0	0	0	0	0	0	0	1	2	0	0	0	1	0	1	0	0	0	0	0	0	0	1	0	0	0	0	0	0	0	0	0	0	1	0	0	0	0	1	0	0	0	0
LINC02593	100130417	96	127	152	5	27	5	256	363	202	34	90	20	160	146	114	37	52	28	39	10	40	52	108	61	126	1013	48	89	67	84	1395	4	6	11	94	21	58	19	81	10	77	39	49	96	24
LINC00205	642852	146	290	120	298	223	73	199	152	264	434	28	275	225	22	344	13	238	123	45	413	209	26	110	85	26	247	8	306	93	22	171	222	18	112	185	210	245	319	139	276	241	115	111	135	10
CACNA2D1-AS1	101927356	0	1	0	0	0	0	0	0	0	0	0	0	0	0	1	0	0	0	0	0	0	0	0	0	2	0	2	0	0	0	0	0	0	0	0	0	0	0	0	0	0	0	0	69	0
LGALS8-AS1	100287902	5	17	6	23	16	2	9	12	2	7	1	7	29	3	23	16	41	12	2	22	4	1	5	12	5	8	5	7	5	2	17	21	0	64	5	9	6	7	12	25	40	71	17	9	5
UBE2E1-AS1	100874092	1	1	1	0	1	1	5	1	7	0	0	3	0	0	5	0	2	1	1	0	4	0	1	1	0	0	0	2	0	1	1	1	0	0	0	1	0	1	3	4	1	0	0	0	0
ENTPD3-AS1	285266	101	73	277	83	81	40	203	69	165	136	201	121	193	119	108	135	100	106	157	68	117	134	72	78	168	78	199	60	40	190	71	65	58	60	119	94	79	42	69	67	218	282	184	116	163
LINC00114	400866	4	0	1	7	1	1	0	1	0	1	0	1	5	0	5	0	19	3	0	5	1	0	2	11	0	3	0	1	0	0	0	2	0	0	2	1	0	2	1	0	11	0	3	1	1
LINC01342	254099	2	3	4	7	5	17	10	0	44	43	0	40	13	0	2	0	85	3	0	6	12	0	2	18	1	7	0	30	3	0	28	1	0	2	6	18	4	22	0	0	28	0	9	4	0
MYCNUT	103752554	0	0	0	0	0	0	0	0	0	0	0	0	0	0	0	0	0	0	0	0	1	0	0	0	0	1	0	0	0	0	0	0	0	0	0	0	0	1	0	0	0	0	1	0	0
HRAT92	441307	38	161	72	64	88	70	589	225	18	407	5	133	270	10	454	2	617	578	12	387	45	22	180	318	9	96	0	585	109	2	87	139	98	44	463	50	80	44	338	79	662	48	204	7	2
LINC01805	105374774	0	0	0	0	0	0	0	0	0	0	0	0	0	0	0	0	0	0	0	0	3	0	0	0	0	0	0	0	0	0	0	0	0	0	0	0	0	0	0	0	1	1	0	0	0
ABCC5-AS1	100873982	0	1	6	2	0	0	0	0	0	0	0	0	0	0	1	0	2	0	0	0	1	0	0	1	0	0	0	0	0	1	0	1	0	0	0	0	0	0	0	0	0	1	1	0	0
LINC01707	105378785	0	0	0	0	0	1	0	0	0	0	0	0	0	0	0	0	0	0	0	0	0	0	0	0	0	0	0	0	0	0	0	0	0	0	0	0	0	0	0	1	0	0	0	0	0
OSER1-DT	100505783	542	480	424	376	246	118	619	231	609	620	219	275	470	223	153	189	789	369	244	228	371	230	436	455	208	336	259	250	370	191	345	197	87	598	509	402	568	192	256	239	1213	418	408	229	193
ZNF32-AS3	414201	0	0	0	0	0	1	0	0	0	1	0	1	1	0	0	0	1	0	0	0	0	1	2	0	0	2	0	1	1	0	0	0	0	0	0	0	0	0	0	0	1	0	1	1	0
TNS1-AS1	105373878	5	1	3	1	4	25	9	2	5	22	0	4	16	3	5	0	19	39	5	4	21	3	13	32	5	20	3	8	23	5	4	4	7	2	25	6	20	9	18	53	55	1	12	4	1
LINC01014	100874330	1	4	7	1	2	54	0	5	0	1	0	2	0	0	0	0	0	4	3	5	1	0	0	0	10	1	0	0	1	2	2	21	0	0	0	0	1	2	1	11	0	1	1	3	0
ROR1-AS1	101927034	4	2	15	18	98	4	2	21	5	12	0	2	4	0	1	0	4	17	0	1	2	0	14	16	0	3	0	8	20	0	0	6	0	23	4	4	7	6	3	10243	3	1	22	1	1
LINC01767	105378744	5	16	6	2	26	10	8	206	9	53	719	58	0	276	52	2048	18	13	884	14	6	233	22	65	361	86	219	61	50	577	21	51	9	10	160	110	7	16	29	12	5	8	64	3	277
CHROMR	101927027	348	76	404	64	111	37	26	97	213	30	56	45	149	54	257	34	157	83	48	204	440	82	230	168	57	156	46	137	106	66	44	34	26	61	125	93	371	101	186	484	122	88	190	421	35
SMCR2	105371564	1	13	0	2	1	0	9	2	4	24	2	4	0	0	1	0	8	5	3	6	2	1	4	2	0	2	0	1	3	0	10	10	0	1	2	11	1	1	5	14	4	8	13	2	1
LINC01874	727944	0	0	0	0	0	0	0	0	0	0	0	0	0	0	0	0	0	0	0	0	0	0	0	0	0	0	0	0	0	0	0	0	0	0	0	0	0	0	0	0	0	0	0	0	0
LINC02647	101929646	0	0	0	0	0	0	0	0	0	0	0	0	0	0	0	0	0	1	0	0	0	0	0	0	0	0	0	0	0	0	0	0	0	0	0	0	0	0	0	0	0	0	0	0	0
LINC01441	101927796	1	0	0	0	1	0	0	0	0	1	0	0	0	0	0	0	0	0	0	0	0	0	0	0	0	0	0	0	0	1	0	0	0	0	0	0	0	1	0	0	0	0	0	0	0
LINC01449	101928773	1	0	6	1	0	0	1	0	0	0	1	0	2	1	3	0	2	1	0	0	0	4	0	1	0	0	0	3	0	0	0	0	2	1	1	0	0	6	0	0	0	0	1	1	0
EDRF1-DT	399821	21	26	11	40	18	1	50	15	26	9	17	37	163	7	27	6	83	41	19	21	82	20	60	49	7	26	14	57	13	9	29	23	10	24	49	28	12	25	27	21	23	159	29	10	17
LINC02561	110806285	5	0	2	1	11	0	0	2	5	3	1	0	5	1	7	0	13	9	0	3	36	3	4	12	0	2	1	5	1	3	1	4	4	1	3	4	33	3	6	4	4	1	7	26	2
LINC02612	101929282	0	1	1	1	1	0	0	2	0	0	4	0	0	1	0	4	0	0	0	0	0	5	0	0	2	0	7	0	0	3	0	0	0	0	2	0	0	0	0	0	0	2	1	2	3
EGFR-AS1	100507500	5	14	6	22	5	21	11	10	0	32	2	4	8	5	101	4	5	6	15	84	3	6	7	9	6	20	3	20	2	6	187	0	4	13	21	114	18	0	6	93	61	59	3	2	10
LINC00691	152024	0	1	0	1	0	0	0	0	0	0	0	0	0	0	0	0	1	0	0	0	1	0	0	1	0	0	0	2	0	0	0	1	0	1	0	0	0	1	1	0	2	0	0	0	0
TTTY22	252954	0	0	0	0	0	0	0	0	0	0	0	0	0	0	0	0	0	0	0	0	0	0	0	0	0	0	0	0	0	0	0	0	0	0	0	0	0	0	0	0	0	0	0	0	0
LINC01935	105373519	0	0	0	0	0	0	0	0	3	0	0	0	0	0	0	0	0	0	0	0	0	0	0	0	0	0	0	0	0	0	0	0	1	0	0	0	0	0	0	0	0	0	0	0	0
ELMO1-AS1	100861514	0	0	0	0	0	0	0	0	0	0	0	0	0	0	0	0	0	0	0	0	0	0	0	0	0	0	0	0	0	0	0	0	0	0	0	1	0	0	0	0	0	0	0	0	0
INHBA-AS1	285954	13	8	17	3	2	2	2	7	1	1	6	6	7	7	13	1	6	10	3	23	2	3	9	11	7	10	14	11	1	10	2	6	6	8	5	5	10	10	2	5	20	3	18	1	2
POU6F2-AS1	100861520	3	1	2	1	1	0	2	8	2	2	111	2	31	24	83	41	100	0	21	10	1	60	4	39	56	52	47	4	5	81	3	0	0	1	3	69	1	0	0	9	8	59	2	2	41
LINC02054	105374250	1	0	0	1	0	0	0	2	0	0	1	0	0	3	1	2	2	1	2	2	0	4	0	0	1	4	0	0	0	1	0	0	7	0	0	1	0	0	0	2	0	0	1	0	1
HCG14	414760	0	4	3	93	2	1	2	2	0	3	4	1	6	2	5	1	3	2	0	3	8	3	2	1	7	2	5	3	1	5	5	0	5	3	4	5	3	2	4	5	3	1	4	0	0
LINC02828	105374978	1	0	7	1	1	0	2	2	0	0	0	0	0	2	1	2	0	0	1	0	0	0	1	2	0	4	2	0	0	1	0	0	0	0	1	0	0	0	3	0	0	0	2	4	1
DNAJC27-AS1	729723	21	51	43	48	28	17	176	26	66	93	38	56	39	30	138	16	234	231	51	53	78	31	40	76	27	49	42	57	26	33	83	36	26	43	78	23	57	24	46	42	54	277	73	32	19
LINC02831	102724373	0	0	0	0	0	0	0	0	0	0	0	0	0	0	0	0	0	0	0	6	0	0	2	0	0	0	0	0	0	0	0	0	0	0	0	0	2	1	0	0	0	0	0	3	0
LINC00570	100874055	1	1	0	48	1	0	0	2	2	1	16	1	0	9	1	6	2	0	14	1	1	7	2	6	21	1	14	4	0	4	0	0	3	0	2	1	1	2	0	1	3	6	2	1	2
MIR3681HG	100506457	1	1	5	1	3	1	4	1	50	2	15	2	1	0	1	0	0	1	6	2	2	0	3	4	1	0	1	2	5	8	0	0	3	2	1	0	0	4	2	2	3	0	1	7	0
C5orf66	100996485	32	27	98	37	70	77	6	111	18	24	5	56	46	6	54	4	134	102	13	37	49	8	66	69	9	193	25	48	24	12	23	44	16	34	31	33	69	43	46	45	84	41	45	21	11
HAGLR	401022	310	40	35	536	84	19	19	14	81	4	1	1	582	15	59	2	14	76	2	55	31	3	197	860	3	1588	0	2310	16	0	21	14	0	20	24	16	981	86	15	15	23	6	47	31	4
LINC02667	728327	0	0	1	0	0	0	0	0	2	0	0	0	0	0	0	0	0	0	1	0	0	0	0	0	0	0	0	0	0	0	0	0	0	0	0	0	0	0	0	0	0	0	0	0	0
PHEX-AS1	100873942	0	0	0	0	1	0	0	0	2	0	1	0	0	2	0	0	0	0	0	0	1	0	0	0	0	0	0	1	0	2	0	0	0	0	0	0	0	0	0	0	0	0	1	0	0
VSTM2A-OT1	285878	0	0	1	0	0	0	0	0	0	0	0	0	0	0	0	0	0	0	0	0	0	0	0	0	0	0	0	0	0	0	0	0	0	0	0	0	0	0	0	0	0	0	0	0	0
SOX1-OT	100505996	0	0	0	0	0	0	0	0	1	0	0	0	0	0	1	0	0	0	0	0	0	0	0	0	0	0	0	0	0	2	0	0	0	0	1	0	0	0	0	0	1	0	0	0	0
VWC2L-IT1	100885780	0	0	1	0	0	0	0	0	0	0	0	0	0	0	0	0	0	1	0	0	0	0	0	0	0	0	0	0	0	0	0	1	0	1	0	0	0	0	0	0	0	0	1	0	0
ARHGEF2-AS1	107985210	0	0	6	0	1	2	0	0	2	0	0	5	4	0	0	0	4	2	0	0	7	0	2	2	0	5	0	0	0	0	0	0	0	1	4	2	1	2	0	4	5	0	3	0	0
SLC25A5-AS1	100303728	41	47	62	75	54	39	44	80	106	59	61	91	56	40	92	53	125	60	75	36	85	33	58	52	68	33	54	51	52	79	64	64	31	78	95	67	56	34	106	69	60	93	59	28	27
LINC01142	284688	0	0	0	0	0	0	0	0	1	0	0	0	0	0	0	0	0	0	0	0	0	0	0	1	0	1	0	0	0	0	0	0	0	0	0	0	0	0	0	0	1	0	3	0	0
PINCR	101927501	0	6	1	7	0	2	0	11	0	0	0	0	0	0	1	0	0	4	0	1	2	0	2	0	0	1	0	0	2	0	24	26	0	0	0	3	1	0	0	0	1	0	0	0	0
LINC01527	101927988	1	0	0	0	0	0	0	0	0	0	0	0	0	0	0	0	0	1	0	0	0	0	0	0	0	0	0	0	1	0	0	0	0	0	0	0	0	0	0	0	0	1	0	0	0
LINC01567	400511	0	0	2	0	0	0	0	0	0	0	0	1	0	0	1	0	0	0	0	3	0	0	0	0	0	0	0	0	0	0	0	1	0	0	0	0	0	1	0	0	2	0	0	1	0
CHL1-AS2	101927174	3	1	3	0	1	0	0	0	27	0	0	0	0	0	0	5	0	0	0	0	64	1	0	0	0	0	0	1	2	0	0	0	0	0	0	0	0	0	0	0	0	0	2	1	0
MDC1-AS1	106478956	0	1	0	0	1	0	0	0	2	1	0	0	1	0	1	0	0	0	0	0	0	0	1	2	0	0	0	1	1	0	0	0	2	0	1	0	0	1	0	0	0	0	1	0	0
LINC00297	100874059	0	0	0	0	0	0	0	0	0	0	0	0	0	0	0	0	0	0	0	0	0	0	0	0	0	0	0	0	0	0	0	0	0	0	0	0	0	0	0	0	0	0	0	0	0
SCEL-AS1	104355296	0	0	0	0	0	0	0	0	0	0	0	0	0	0	0	0	0	0	0	0	0	0	0	0	0	0	0	0	0	0	0	0	0	0	0	0	0	0	0	0	0	0	0	0	0
FAM135A-AS1	105377849	0	1	1	1	1	0	0	0	1	2	0	1	0	0	3	0	1	5	0	0	5	0	0	0	1	1	0	0	0	0	2	3	2	2	2	1	2	0	2	0	3	1	3	0	0
LINC00703	100507059	0	0	0	0	0	0	0	0	1	0	0	0	0	0	0	1	0	0	0	0	0	0	0	0	0	0	0	1	0	0	0	0	0	0	0	0	1	0	0	0	1	0	0	5	0
LINC00572	100861573	0	0	0	0	0	0	0	0	0	0	6	0	0	0	0	1	0	0	0	0	0	0	0	0	0	0	2	0	0	0	0	0	0	0	0	0	0	0	0	0	0	0	1	0	2
LINC02052	253573	0	0	0	0	0	0	0	0	0	0	0	0	0	0	1	1	1	0	0	0	0	0	0	0	0	0	0	0	1	1	1	0	0	1	0	0	0	0	0	2	0	1	0	0	0
PRKAR2A-AS1	100506637	65	22	78	47	58	5	39	36	111	30	13	38	70	15	85	8	91	39	26	32	39	13	58	51	23	28	16	34	25	15	35	49	6	46	47	30	92	23	56	62	105	135	62	89	9
LINC01708	101928270	0	0	0	0	0	0	0	1	0	0	0	0	0	0	0	0	0	0	0	0	1	0	0	0	0	1	0	1	0	0	0	0	0	0	0	0	0	0	0	0	0	0	0	0	0
SLC25A34-AS1	110806303	12	4	3	2	2	0	18	4	3	3	0	1	8	1	1	0	11	7	0	0	1	2	3	3	4	3	0	7	3	0	1	4	1	1	4	8	6	10	4	6	3	1	11	11	1
LAMC1-AS1	110841583	10	9	11	37	9	15	0	8	1	4	1	12	61	3	39	11	36	19	1	18	32	4	23	96	2	106	2	50	10	0	1	6	3	1	9	24	31	50	23	15	78	14	41	12	0
LINC02523	643623	0	2	0	0	0	0	0	0	0	0	0	0	0	0	0	0	0	1	1	0	0	0	0	0	0	2	0	0	0	1	1	0	0	0	1	0	0	0	0	0	0	0	1	0	0
MRPS9-AS2	102724691	1	1	0	0	1	0	3	0	0	1	0	1	1	0	3	0	5	5	0	1	3	2	1	4	0	0	1	1	1	0	5	0	0	0	3	0	0	1	0	1	3	3	0	0	0
LINC00365	100874146	6	27	136	1	10	16	4	94	3	7	105	19	4	23	8	114	2	33	56	74	13	48	9	2	73	9	48	11	9	84	10	91	45	35	9	46	18	5	3	14	5	2233	9	1	15
LINC00620	285375	1	0	0	0	0	0	0	0	0	1	0	0	1	0	1	0	0	0	0	0	0	0	0	0	0	0	0	0	0	0	0	0	0	0	0	0	0	0	0	0	0	0	0	0	1
HTR2A-AS1	100874082	0	0	0	0	0	0	0	3	0	0	5	0	0	1	0	5	0	0	0	0	0	2	0	0	3	0	4	0	0	11	0	0	0	0	0	0	0	0	0	0	0	0	0	0	1
TMLHE-AS1	100507404	2	2	3	2	2	3	1	2	4	2	0	3	5	2	1	1	9	6	0	1	6	1	2	1	1	3	0	4	3	2	1	1	0	2	1	6	2	1	4	2	2	0	4	1	1
LINC02771	105372907	3	0	0	0	0	0	0	0	0	0	0	0	0	0	1	0	2	2	0	1	1	0	0	0	0	0	0	1	0	0	0	0	0	0	0	0	0	0	0	1	0	0	0	0	0
LINC01087	101927994	7	0	0	0	0	0	0	0	0	0	0	0	8	0	1	1	4	4	1	3	0	1	4	4	1	2	0	16	2	1	0	0	0	0	0	2	1	1	1	1	476	1	40	4	1
LPP-AS1	100873917	0	0	0	1	0	0	0	0	0	1	4	0	0	1	0	0	0	0	0	1	1	0	0	0	1	0	0	0	0	4	0	0	0	0	0	0	0	0	0	0	0	0	0	0	0
LINC01886	105373537	0	0	8	0	0	0	0	0	0	0	0	0	0	0	0	0	1	19	0	0	0	0	0	0	0	0	0	0	0	0	0	0	0	0	0	0	0	0	1	2	0	0	0	0	0
COL18A1-AS2	100874236	2	0	1	5	0	0	0	1	0	1	6	1	1	3	1	1	2	2	11	2	1	3	0	1	11	1	5	6	3	4	1	2	0	1	1	9	0	2	0	0	2	0	0	0	1
LINC01117	102724224	16	1	6	1	3	1	1	0	8	1	0	10	16	0	0	0	1	0	0	5	0	0	35	27	0	5	0	7	5	0	3	0	0	10	11	8	0	39	0	46	8	0	2	103	0
LINC01015	100507362	0	1	0	0	0	0	0	0	0	0	0	0	0	0	0	0	0	3	0	0	0	0	0	5	0	0	1	4	0	0	1	48	0	0	2	0	0	1	0	0	0	0	0	0	0
FGGY-DT	729467	3	0	0	1	0	1	3	1	6	2	0	0	1	0	4	0	3	1	0	0	2	0	1	0	0	1	0	1	1	0	0	5	0	2	2	1	4	0	1	4	0	0	1	2	0
LINC00885	401109	120	11	15	107	69	1	50	10	14	345	222	19	295	68	18	30	142	110	72	2	5	92	221	63	199	250	473	528	127	190	1	1	1	1	146	68	21	116	5	5	38	63	30	14	165
LINC01823	101927801	1	1	1	0	2	0	0	0	0	1	0	0	0	1	0	0	1	1	0	0	0	1	3	1	0	1	0	0	1	0	0	1	0	0	0	0	1	0	1	0	2	0	0	1	0
SH3BP5-AS1	100505696	300	154	515	259	248	148	185	279	1693	241	171	238	219	100	225	121	953	340	142	135	676	275	247	432	173	173	89	437	297	159	72	133	164	122	397	208	616	248	371	271	367	285	404	129	118
RASAL2-AS1	100302401	61	32	32	34	48	53	35	86	6	42	8	31	61	6	121	11	36	84	15	69	63	6	70	70	9	68	9	67	40	12	23	62	2	77	36	39	80	52	84	126	61	25	65	69	7
E2F3-IT1	100874268	0	0	0	0	0	0	0	1	0	0	0	0	0	0	0	0	0	0	0	0	0	0	0	0	0	1	0	1	0	0	0	0	0	0	0	0	0	1	0	0	1	0	0	0	0
LINC02671	101928887	0	0	0	1	0	1	0	0	2	1	15	0	1	5	0	12	1	0	16	0	0	14	0	3	5	1	9	4	2	11	1	0	1	0	0	13	2	0	0	0	0	23	1	1	8
LEMD1-DT	284577	15	0	1	1	2	0	5	0	11	0	0	0	1	0	0	0	27	1	0	13	5	0	4	8	0	1	0	2	1	0	1	0	0	0	4	0	2	5	23	16	8	2	20	0	0
LINC01657	101928751	0	0	0	0	0	0	0	0	0	0	0	0	0	0	0	0	0	0	0	0	0	2	0	0	0	0	0	0	0	0	0	0	1	0	0	1	0	0	0	0	0	0	0	0	0
PCOLCE-AS1	100129845	11	3	16	6	2	1	3	4	30	29	10	0	52	11	13	5	35	19	16	32	12	5	11	14	9	9	4	8	3	4	6	10	14	7	16	7	11	8	0	11	24	8	15	5	3
TEX26-AS1	100507064	42	1	3	5	2	0	1	2	7	0	0	1	1	0	1	0	2	9	0	0	7	3	3	3	0	3	0	12	1	0	1	0	0	10	0	1	1	11	0	0	3	0	20	5	0
LINC01167	103695432	5	0	3	0	7	3	19	2	1	76	0	0	0	0	0	0	0	0	0	0	0	0	0	11	0	1	0	1	28	1	0	0	2	13	0	12	0	0	0	0	0	7	8	0	0
LINC02670	101928298	0	0	0	0	0	0	0	0	0	0	0	0	0	0	0	0	0	0	0	0	0	0	0	0	0	0	0	0	0	0	0	0	0	0	0	0	0	0	0	0	1	0	0	0	0
LINC00853	100874253	48	109	24	60	43	50	141	58	4	192	6	62	33	6	108	1	393	126	22	40	20	15	162	105	6	30	4	34	141	3	58	203	18	91	112	58	19	27	415	170	53	97	235	27	2
TMEM72-AS1	220980	11	23	7	3	25	0	39	1	19	11	0	8	267	2	516	1	169	69	2	34	11	7	6	85	3	13	4	35	9	4	1	7	5	56	21	6	7	9	53	557	241	9	6	17	0
LINC01689	101927869	0	0	0	0	0	0	0	0	1	0	1	0	0	0	0	0	0	0	0	0	0	0	0	0	0	0	1	0	0	1	0	0	0	0	0	0	0	0	0	0	0	0	0	0	0
LINC00240	100133205	42	38	35	23	38	14	331	67	12	102	20	17	75	22	167	39	250	29	32	78	38	45	66	35	41	261	35	67	69	50	104	36	45	19	110	56	59	26	11	46	71	36	33	15	20
OPA1-AS1	100873941	2	1	2	2	0	1	0	0	0	1	0	1	4	2	7	1	2	3	0	5	1	2	3	3	0	3	0	3	1	0	0	1	1	1	1	7	2	4	3	5	1	2	1	0	2
LINC01398	101929651	3	0	1	0	2	0	6	0	1	3	0	3	1	0	0	0	0	0	0	1	0	1	1	1	0	3	0	2	0	0	0	0	0	0	2	0	1	0	0	3	2	2	1	0	0
MRPL20-AS1	148413	694	604	840	901	1177	243	622	843	1472	655	889	605	544	555	573	297	970	567	485	417	1209	536	752	485	703	1285	583	550	434	741	688	560	1017	537	766	602	536	398	591	672	889	817	692	603	427
POT1-AS1	401398	89	11	102	14	12	3	20	10	34	10	13	4	13	2	16	11	15	13	9	10	90	10	30	35	9	13	9	18	1	15	2	7	8	91	9	14	8	15	35	31	27	14	23	15	7
LINC01766	102723617	0	0	0	1	0	0	0	0	0	0	0	0	0	0	0	0	0	0	0	0	0	0	0	0	0	0	0	0	0	0	0	0	0	0	0	0	0	0	0	0	0	0	0	1	0
LINC00863	439994	137	95	81	108	126	27	39	161	45	64	47	97	291	37	226	31	77	113	41	101	67	46	263	124	50	9	28	80	70	78	94	89	29	95	46	45	87	80	97	93	337	255	112	67	37
LINC00320	387486	0	0	1	0	0	0	0	0	1	0	0	0	0	0	0	0	0	0	0	0	0	0	0	0	0	0	0	0	0	0	0	0	0	0	0	0	0	0	0	0	0	0	0	0	0
LINC02262	105377389	0	1	0	0	0	0	0	0	1	0	0	0	0	0	0	0	0	0	0	0	0	0	0	0	0	0	0	0	0	0	0	0	0	0	0	0	0	0	0	0	0	0	1	2	0
LINC00184	100302691	1	4	8	22	1	2	0	0	6	6	0	2	3	0	4	0	5	14	0	6	6	0	4	5	0	2	0	7	1	0	0	2	1	3	1	3	3	1	4	6	14	0	3	11	1
LINC01266	101927215	7	1	3	0	2	1	0	4	3	0	2	0	0	0	1	1	0	2	0	28	2	2	0	3	0	7	1	2	1	3	3	0	2	0	3	0	7	1	2	0	2	1	2	1	0
PGM5-AS1	572558	14	0	0	1	1	1	5	0	30	0	1	0	2	2	4	0	0	0	1	0	0	1	1	3	4	0	0	3	0	2	0	0	0	0	0	2	0	1	1	2	0	0	2	3	1
LARGE-AS1	100506195	0	1	2	0	0	1	0	2	0	1	1	0	1	0	0	2	1	0	1	1	4	0	0	2	0	1	1	0	3	0	0	0	0	0	0	4	0	2	0	0	4	5	1	0	1
INE1	8552	38	38	83	81	54	80	14	44	57	27	15	26	81	6	89	21	56	96	25	81	125	21	54	79	14	99	27	90	36	27	20	49	33	98	60	59	92	107	53	51	131	76	45	20	14
LINC02776	105371620	0	1	1	1	2	0	1	7	4	1	3	2	0	4	2	5	4	0	1	0	2	3	0	5	7	0	1	2	2	8	3	3	0	1	1	1	1	1	2	2	2	0	4	0	2
LINC01526	101928770	0	0	5	1	0	0	1	0	0	2	0	0	0	0	1	0	1	1	0	1	5	0	2	2	0	2	0	0	0	1	0	1	0	0	0	1	0	0	0	0	0	0	0	0	1
EIF1AX-AS1	100874078	0	1	7	1	0	1	0	0	0	0	0	0	0	0	1	0	0	0	0	4	4	0	0	1	0	1	0	3	0	1	0	0	1	1	0	0	3	0	2	1	0	4	0	0	1
LINC00237	105372556	14	0	1	0	0	0	0	0	2	0	0	0	0	0	0	0	0	0	0	0	3	0	0	0	0	0	0	0	0	0	0	0	1	0	0	0	1	0	0	0	0	0	0	0	0
LINC00972	105375380	0	0	0	0	0	0	0	0	0	0	0	0	0	0	0	1	0	0	0	0	0	0	0	0	0	0	0	0	0	0	0	0	0	0	0	0	0	1	2	0	0	0	0	2	0
OSTM1-AS1	100287366	0	0	1	1	0	0	1	0	0	0	0	0	2	0	4	0	9	2	0	0	0	1	4	3	0	0	0	2	0	0	1	2	0	0	3	0	0	0	2	2	2	0	0	0	0
LINC00457	100874179	0	0	0	0	0	0	0	0	0	0	1	0	0	0	0	0	0	0	0	0	0	0	0	0	0	0	0	0	0	0	0	0	0	0	0	0	0	0	0	0	0	0	0	1	0
LINC00092	100188953	45	11	27	5	24	3	33	11	320	8	12	6	139	15	42	11	28	7	14	81	2	21	47	7	37	7	5	152	3	8	6	5	7	2	27	14	10	4	27	1	84	10	30	28	23
MIR137HG	400765	0	0	14	1	0	1	0	0	2	0	0	14	0	0	0	0	0	0	0	0	0	0	41	0	0	0	0	1	13	2	0	0	0	33	0	0	0	0	10	0	0	41	131	17	0
LINC02470	100506159	0	0	2	2	13	0	0	1	4	2	0	0	0	0	0	0	0	0	0	1	0	0	1	3	0	1	0	0	3	0	0	0	0	0	3	0	1	0	0	0	0	0	0	0	0
INTS6L-AS1	100874118	0	0	0	3	1	1	0	0	1	1	0	0	0	0	3	1	1	2	0	1	0	1	1	1	0	1	0	0	0	0	0	4	1	0	0	3	2	0	0	1	0	0	1	0	0
PCDH9-AS3	100874086	0	0	0	0	0	0	0	0	0	0	0	0	0	0	0	0	0	0	0	0	0	0	0	0	0	0	0	0	0	0	0	0	0	0	0	0	0	0	0	0	0	0	0	0	0
LINC00113	54088	1	171	3	23	68	7	7	81	0	6	0	90	9	0	22	0	0	11	0	6	0	0	0	0	0	1	0	41	0	0	5	54	0	19	0	140	15	12	21	150	46	6	9	0	0
LINC00350	100874136	0	0	0	0	0	0	0	0	0	0	0	0	0	0	0	0	0	0	0	0	0	0	0	0	0	0	0	0	0	0	0	0	0	0	0	0	0	0	0	0	0	0	0	0	0
LINC01427	101929663	0	0	0	0	0	0	0	0	0	0	0	0	0	0	0	0	0	0	0	0	0	0	0	0	0	0	0	0	0	0	0	0	0	0	0	0	0	0	0	0	0	0	0	0	0
LHFPL3-AS2	723809	18	35	84	2555	148	12	266	41	5	1008	1	15	698	3	394	11	490	2074	11	2947	6	1	965	1459	19	3306	4	750	802	3	134	81	0	4	551	244	111	2027	522	283	3061	2	34	10	10
PPP1R26-AS1	100506599	114	81	134	52	216	85	74	87	21	18	59	126	234	36	395	35	99	110	39	151	274	36	103	84	34	359	29	115	89	47	120	135	20	63	57	47	60	44	159	154	219	75	49	64	17
CT62	196993	11	19	1	0	23	5	19	0	0	21	4	15	11	0	50	3	3	1	0	112	1	1	6	15	3	1	1	18	10	3	9	7	2	5	32	8	3	14	56	5	9	9	5	0	0
TMEM246-AS1	101928470	1	15	4	1	7	4	1	3	0	0	1	2	2	0	28	1	0	2	0	3	3	0	0	7	1	0	2	2	0	1	0	3	2	2	1	1	1	0	2	6	9	2	3	1	0
NRSN2-AS1	100507459	93	173	45	177	61	90	114	51	62	84	8	72	163	10	143	7	78	334	15	226	123	21	149	86	17	62	13	69	96	13	104	79	24	183	70	194	81	49	106	164	161	370	184	92	18
SFTA1P	207107	20	1	2	4	1	0	5	1	2	2	0	0	3	0	3	0	1	10	0	1	7	0	11	4	0	3	0	2	0	0	4	1	2	2	10	1	1	1	0	1	5	5	6	14	0
NHEG1	100294720	0	0	1	0	0	0	0	0	1	0	0	0	0	0	0	0	0	1	0	0	0	0	0	0	0	0	0	1	0	0	0	0	0	0	0	0	0	1	0	0	0	0	0	0	0
LINC01671	101928233	8	97	21	10	54	36	369	66	2	109	20	39	488	0	350	7	460	148	19	444	13	16	225	83	5	334	14	278	22	23	58	408	13	23	72	297	512	371	62	170	189	19	93	30	17
LINC01504	100507540	85	1	35	226	73	4	244	10	24	2	1	89	5	8	62	3	5	2	7	5	3	4	15	23	20	16	0	47	31	12	60	138	9	23	22	138	16	71	120	6	43	12	67	86	10
PACRG-AS2	101929239	0	0	0	0	0	0	0	0	0	0	0	0	0	0	0	0	0	0	0	0	0	0	0	0	0	0	0	0	0	0	0	0	0	0	0	0	0	0	0	0	0	0	0	0	0
BOLA3-AS1	100507171	127	47	44	418	24	22	17	43	48	23	8	49	73	15	78	11	49	111	9	89	110	9	183	57	8	35	5	187	75	3	48	66	8	185	87	57	136	92	24	29	165	42	103	45	4
LINC01867	105374596	0	0	0	0	0	0	0	0	0	0	0	0	0	0	0	0	0	0	0	0	0	0	0	0	0	0	0	0	0	0	0	0	0	0	0	0	0	0	0	0	0	0	0	0	0
JPX	554203	574	952	1019	1025	606	654	649	1063	1203	359	410	648	828	224	1338	614	703	976	579	1055	1128	401	920	851	444	784	432	591	1430	672	852	836	303	702	872	882	6593	801	804	1006	1286	1333	600	568	352
PLCB1-IT1	100874337	0	0	0	0	0	0	0	0	0	0	0	0	0	0	0	0	0	0	0	0	0	0	0	0	0	0	0	0	0	0	0	0	0	0	0	0	0	0	0	0	0	0	0	0	0
NUTM2B-AS1	101060691	455	301	344	266	625	418	263	478	702	420	202	742	863	78	717	217	555	468	144	577	787	265	846	663	238	869	178	734	571	220	416	835	158	645	460	335	519	474	591	487	1523	557	767	499	165
KCNMA1-AS2	101929310	0	0	1	0	0	0	0	0	0	0	0	0	0	0	0	0	0	0	0	0	0	0	0	0	0	0	0	1	0	0	0	0	0	0	0	0	0	0	0	0	0	0	1	0	0
LINC01393	102724386	8	1	8	1	17	2	15	3	11	14	5	6	22	6	15	2	26	27	1	1	34	5	17	36	5	15	2	19	33	3	9	18	0	16	24	8	9	31	28	85	25	16	26	4	3
ZNF385D-AS1	100874216	0	0	0	0	0	0	1	0	0	0	0	0	0	0	0	0	0	0	0	0	0	0	2	0	0	0	0	0	0	0	0	0	0	0	0	0	0	0	0	0	0	0	0	0	0
LINC02476	105375475	0	0	0	0	0	0	0	0	0	0	0	0	0	0	0	0	0	1	0	0	0	0	0	0	0	0	0	0	0	0	0	0	0	1	0	0	0	0	161	0	0	0	0	0	0
LINC01980	105377007	1	0	0	170	0	0	0	0	0	0	5	0	0	0	1	0	0	0	0	0	6	0	0	0	0	0	0	0	0	0	0	0	1	0	0	0	0	0	187	0	0	0	0	0	0
LINC01492	101928496	0	0	0	0	2	0	0	0	1	1	0	0	0	0	0	0	0	0	1	0	2	0	0	0	1	0	0	0	0	0	0	0	0	0	0	0	1	0	0	0	0	0	0	0	1
DOCK4-AS1	100506413	0	0	2	2	1	1	0	0	1	0	0	0	0	0	3	1	0	0	2	1	2	3	0	1	0	4	0	0	0	0	0	0	0	4	3	0	0	1	1	0	1	2	2	0	1
NCBP2-AS1	100874001	10	6	9	12	13	16	1	9	3	2	3	2	12	0	21	2	6	17	0	24	30	2	10	15	0	28	1	22	5	1	0	2	3	10	7	7	16	11	8	8	22	12	4	2	3
MTOR-AS1	100873935	1	0	0	0	0	0	0	0	0	0	0	0	0	0	0	0	0	0	0	0	1	0	0	0	0	0	0	0	0	0	2	0	0	0	1	0	0	0	1	0	0	0	0	0	0
LINC02158	729083	4	3	3	6	1	0	4	7	12	0	4	1	0	4	4	42	2	1	3	0	4	4	2	7	3	5	2	6	1	7	5	6	18	13	4	7	1	0	1	1	2	2	3	6	7
MYT1L-AS1	730811	0	0	0	0	0	0	0	0	0	0	0	0	0	0	0	0	0	0	0	0	0	0	0	0	0	0	0	0	0	0	0	0	0	0	0	0	0	0	0	0	0	0	0	0	0
AGBL4-IT1	100874313	0	0	0	0	1	0	2	0	0	0	0	0	0	0	0	0	0	0	0	0	0	0	0	0	0	0	0	0	0	0	0	0	0	0	0	0	0	0	0	0	0	0	0	0	0
LINC01729	101929207	0	0	0	0	0	0	0	0	0	0	0	0	0	0	0	0	0	0	1	0	0	0	0	0	0	0	0	0	0	0	0	0	0	0	0	0	0	0	0	0	0	0	0	0	0
LINC01716	105372682	0	0	0	0	0	0	0	0	0	0	0	0	0	0	0	0	0	0	0	0	0	0	0	0	0	0	0	0	0	0	0	0	0	0	0	0	0	0	0	0	0	0	0	0	0
LINC01771	105378732	2	1	0	0	1	0	0	1	13	0	0	0	0	0	4	0	1	30	0	0	22	0	1	2	0	1	0	6	0	0	0	0	0	0	1	0	2	0	20	0	1	0	18	9	0
PACRG-AS3	729658	0	0	1	1	0	0	0	0	0	1	1	0	3	1	0	1	3	0	2	0	0	2	0	2	0	7	2	2	1	3	0	0	0	0	1	1	1	2	0	0	1	0	1	0	1
FAM225B	100128385	25	3	33	1	3	1	5	1	3	3	2	0	19	0	16	2	7	5	0	3	8	1	9	1	0	3	1	6	3	2	10	3	20	2	1	2	7	14	2	28	11	17	2	121	0
PTPRD-AS1	101929407	31	9	39	0	12	2	64	2	1	2	10	3	0	10	56	12	4	15	10	7	2	13	26	11	11	27	25	13	14	8	3	1	0	134	7	8	9	4	148	17	129	8	10	10	12
FAM66E	100132103	0	0	1	5	0	3	0	1	0	1	0	0	0	0	0	0	1	2	0	2	2	0	1	0	1	0	0	2	2	1	0	1	0	1	2	0	1	3	0	0	4	3	2	1	0
FGD5-AS1	100505641	5250	4556	7271	5190	6161	2489	1311	7239	2618	4545	2253	4364	6385	1743	5470	2155	3885	3992	1938	3708	4583	2661	5831	6933	2048	5662	2790	5068	1908	3261	1710	3540	1156	4281	3813	4751	5384	6433	7462	4435	9902	10441	6006	4620	2017
DBH-AS1	138948	146	34	67	111	248	9	35	195	1109	38	818	65	108	501	242	701	60	32	856	135	130	1291	55	100	904	171	834	199	96	849	95	117	312	13	325	99	86	86	17	64	33	114	93	214	509
LINC00489	100861522	0	0	0	0	0	0	0	0	0	0	0	0	0	0	0	0	0	0	0	0	0	0	0	0	0	0	0	0	0	0	0	0	0	0	0	0	0	0	0	0	0	0	0	0	0
LINC02620	101927523	0	0	0	0	0	0	0	0	0	0	0	0	1	0	1	0	0	0	0	0	1	0	0	0	0	0	0	0	0	0	0	0	0	0	0	0	0	0	0	0	0	0	0	0	0
PROSER2-AS1	219731	9	12	12	4	26	6	4	10	2	24	17	10	58	5	26	24	32	38	23	22	12	25	86	43	11	52	18	59	26	7	11	35	6	41	59	32	28	14	17	24	56	33	41	4	12
MIAT	440823	587	116	232	275	448	66	17	98	3039	36	17	54	76	19	801	40	49	157	15	237	66	45	81	279	45	71	19	353	48	36	25	54	8	86	546	73	117	51	45	88	47	11	206	264	13
TRAM2-AS1	401264	303	143	218	295	379	187	216	456	175	241	322	153	380	273	355	390	584	336	346	274	283	243	386	261	304	258	383	218	250	384	286	307	136	244	397	261	265	123	599	749	440	511	199	265	301
LINC00626	79100	26	0	0	1	2	0	1	0	0	0	0	0	4	0	4	0	0	0	0	2	7	0	1	0	0	4	1	1	0	0	0	1	8	0	0	0	1	2	1	839	0	0	1	0	0
GS1-594A7.3	104798195	1	0	0	29	0	0	0	0	0	0	0	0	0	0	0	0	0	2	0	0	3	0	0	2	0	0	0	0	0	0	1	0	0	0	0	0	0	0	0	0	0	0	0	0	0
RUSC1-AS1	284618	121	228	172	283	258	340	143	116	297	376	130	324	1248	39	398	64	934	342	58	701	893	392	259	2615	195	284	153	422	268	107	207	132	139	179	357	547	460	552	394	203	1352	215	418	84	36
PSG8-AS1	100289650	0	2	0	0	4	0	0	2	0	0	0	3	0	0	4	0	5	9	0	11	1	0	3	0	0	0	0	0	1	0	1	4	0	24	1	0	4	1	0	10	0	1	3	0	1
LINC00115	79854	36	41	46	45	59	34	5	24	118	19	16	43	41	7	54	16	107	33	20	26	75	16	37	48	16	73	15	27	36	10	15	17	25	37	32	21	39	22	25	25	32	34	47	7	9
LINC01456	105373144	2	1	0	0	0	0	0	0	0	0	0	0	0	0	0	0	0	0	0	0	16	0	0	0	0	0	0	0	0	0	0	0	0	0	0	0	1	0	28	0	0	0	0	0	0
TSBP1-AS1	414764	1	1	2	2	0	1	0	0	15	0	1	0	0	0	1	0	0	0	0	1	0	0	1	2	0	1	0	4	3	1	0	0	0	0	3	0	2	0	1	9	0	0	1	2	1
LINC01745	105373199	0	0	0	0	0	0	0	0	0	0	0	0	0	0	0	0	0	0	0	0	0	0	0	0	0	0	0	0	0	0	0	0	0	0	0	0	0	0	0	0	0	0	0	0	0
TAB2-AS1	105378049	0	0	0	0	0	0	0	0	1	0	0	0	0	0	0	0	0	0	0	0	0	0	0	0	0	0	0	0	0	0	0	0	0	1	0	0	0	0	0	0	0	0	0	0	0
LINC02249	26082	3	0	3	0	0	0	0	0	1	0	0	0	20	0	0	0	0	0	0	8	0	0	1	0	0	0	0	0	0	0	2	0	0	0	0	0	0	1	0	8	4	0	0	0	0
PCA3	50652	0	0	0	0	0	0	0	1	0	0	1	0	0	3	0	0	0	0	1	0	0	0	1	2	1	4	1	0	0	2	0	0	0	0	0	2	0	0	0	0	0	0	0	0	3
LINC01875	101927362	0	0	0	0	0	0	0	0	0	0	0	0	0	0	0	0	0	0	0	0	0	0	0	0	0	0	0	0	0	0	0	0	0	0	0	0	0	0	0	0	0	0	0	0	0
ODF2-AS1	107080620	2	3	4	2	0	1	0	1	2	0	1	2	11	0	2	0	3	1	0	4	7	1	3	3	0	4	1	2	4	0	3	1	3	2	1	0	1	4	2	0	6	5	3	1	0
SATB2-AS1	150538	8	54	11	37	36	26	4	57	0	4	3	91	76	1	23	0	35	51	2	26	18	0	6	4	5	11	4	16	6	9	22	10	5	34	1	38	57	4	25	17	44	1	16	26	0
LINC01534	101927621	11	19	33	22	30	8	45	23	91	33	22	19	43	19	48	30	44	47	30	42	34	16	10	39	14	48	21	67	14	29	15	24	16	48	50	41	32	20	50	36	53	90	34	20	17
LAMP5-AS1	101929329	4	0	4	0	1	63	1	0	1	0	0	0	0	0	0	0	0	1	0	0	0	0	2	2	0	569	0	1	1	2	2	0	0	0	0	0	0	0	1	0	5	0	1	0	0
LINC02528	105378020	4	0	3	5	24	0	0	4	1	0	0	2	0	3	8	1	0	1	1	2	0	1	0	6	3	2	0	3	0	2	0	1	0	0	3	0	0	0	0	1	0	0	1	7	1
LINC01772	107984921	44	30	64	27	25	41	26	24	43	11	7	27	67	4	46	9	148	72	7	35	44	19	43	41	16	38	5	33	33	6	13	13	28	40	48	30	61	37	47	35	173	58	61	21	2
FGF13-AS1	100129662	3	5	1	0	5	27	0	1	5	0	0	0	3	0	3	2	0	6	0	5	44	0	7	7	1	7	0	5	0	0	1	0	1	1	1	4	2	2	1	0	2	1	6	0	0
LINC01040	105370308	0	0	0	0	0	0	0	0	0	0	0	0	0	0	0	0	0	0	0	0	0	1	0	0	0	0	0	0	0	0	0	0	0	0	0	0	0	0	0	0	0	0	0	0	0
ZNF503-AS1	253264	103	10	26	17	6	4	10	22	9	2	10	4	8	11	18	7	12	22	11	9	228	16	13	17	17	139	6	15	7	12	11	10	5	3	13	13	7	7	6	7	13	42	15	24	10
LINC01776	729987	1	0	3	0	0	0	0	0	0	1	0	0	0	0	0	0	0	0	0	0	0	0	2	0	0	0	0	0	0	0	0	0	0	0	0	0	0	0	0	0	0	0	0	11	0
SLC39A12-AS1	100129213	0	0	0	0	0	0	0	0	1	0	0	0	0	0	0	0	0	0	0	0	0	0	0	0	0	0	0	0	0	0	0	0	0	0	0	0	0	0	0	0	0	0	1	0	0
LINC00937	389634	39	13	22	4	30	22	17	24	27	6	4	2	74	3	43	5	6	7	5	26	8	9	29	17	3	226	4	29	21	4	11	5	1	21	23	5	8	77	13	15	117	13	5	5	7
LINC02097	101928205	4	14	4	20	5	3	4	5	0	7	2	11	52	1	76	0	30	37	0	89	32	1	39	23	0	35	2	57	13	2	3	1	5	20	16	37	42	33	18	11	75	2	40	4	0
DDC-AS1	100129427	0	0	0	0	0	0	0	1	0	0	0	0	0	1	0	0	0	1	1	0	0	0	0	0	0	0	0	0	0	0	0	0	0	0	0	0	0	0	0	0	0	0	0	1	0
LINC01907	151475	1	2	3	3	6	0	2	1	4	0	1	5	5	1	0	0	11	0	0	0	2	1	7	4	1	2	0	0	3	0	1	4	0	4	0	1	2	0	4	1	0	9	2	2	0
BAIAP2-DT	440465	1683	1988	2227	2163	2191	905	2120	3718	400	2062	286	1340	2900	379	2055	348	3241	2748	297	2704	1005	395	2470	1390	470	3428	392	1891	1842	364	2087	2560	1374	951	1968	1899	3196	2221	2843	4595	2873	2060	1986	1191	297
LINC02654	102724039	0	0	0	0	0	0	0	0	0	0	0	0	0	0	0	0	0	0	0	0	0	0	0	0	0	0	0	0	0	0	0	0	0	0	0	0	0	0	0	0	0	0	0	0	0
LINC01375	101926924	0	0	0	0	0	0	0	0	0	0	0	0	0	0	0	0	0	0	0	0	0	0	0	0	0	0	0	2	0	0	0	0	0	0	0	0	0	0	0	0	0	0	0	0	0
AP4B1-AS1	100287722	18	9	19	39	17	18	0	10	42	12	3	16	27	2	20	2	35	27	3	14	39	11	20	37	2	22	3	34	13	5	0	12	6	2	22	15	31	33	12	13	24	30	41	12	6
LINC01733	101926955	0	0	0	0	0	0	0	0	0	0	0	0	0	0	0	0	0	0	0	0	0	0	0	0	0	0	0	0	1	0	0	0	0	0	0	0	0	0	1	1	0	0	0	0	0
LEMD1-AS1	284576	7	2	12	8	3	1	3	1	6	0	2	2	2	1	1	1	30	19	0	1	16	1	9	27	2	1	0	4	2	0	1	3	1	5	3	0	4	3	3	15	12	2	79	4	0
GAS1RR	100506834	22	3	26	1	3	1	1	2	22	2	4	0	5	11	5	8	0	11	6	3	1	12	5	9	6	4	6	15	1	6	3	0	4	7	8	4	4	2	2	3	6	83	9	3	3
LINC00381	100874151	0	0	0	0	0	0	0	0	3	0	0	0	0	0	0	1	0	0	0	0	0	0	0	1	0	0	0	0	0	0	0	0	0	0	0	0	0	0	2	0	0	1	1	0	0
ZNF32-AS1	414197	14	7	7	6	11	14	18	2	43	40	2	13	36	0	23	1	60	12	1	14	22	4	34	40	4	29	2	30	20	3	3	9	4	5	25	12	14	25	16	10	41	8	11	7	1
LINC02608	101929541	1	3	0	42	1	1	10	11	1	13	60	2	36	29	14	48	39	18	61	2	3	44	12	39	87	13	53	6	6	45	0	2	46	4	13	10	0	16	1	5	151	99	62	6	66
GRM7-AS3	101927347	0	0	1	0	0	0	0	0	0	0	0	0	0	0	0	0	0	0	0	0	0	0	0	0	0	0	0	0	0	0	0	0	0	0	0	2	1	0	5	0	0	1	0	0	0
ARHGAP26-AS1	100874239	1	0	0	0	1	0	0	0	2	0	0	0	0	0	0	0	1	0	0	0	0	0	1	0	0	0	0	0	0	0	0	0	2	0	2	0	0	0	0	0	0	7	0	0	0
CFLAR-AS1	65072	31	31	47	30	52	14	23	69	29	9	10	107	38	1	86	18	22	64	4	28	27	25	37	47	8	72	15	64	21	14	17	13	10	121	29	63	64	32	29	27	42	25	84	12	7
LINC00351	100874137	0	0	0	0	0	0	0	0	0	0	0	0	0	0	0	0	0	0	0	0	0	0	0	0	0	0	0	0	0	0	0	0	0	0	0	0	0	0	0	0	0	0	0	0	0
LINC01811	101928114	0	0	0	0	0	0	0	0	9	0	0	0	0	0	0	0	0	0	0	0	0	0	0	0	0	0	0	0	0	0	0	0	0	0	0	0	0	0	0	0	0	0	1	0	0
NUP50-DT	100506714	470	411	850	230	437	163	255	490	574	445	194	583	719	154	479	182	841	699	135	414	593	173	387	951	229	1389	210	730	335	174	647	712	373	339	518	299	574	198	251	213	1616	554	1212	430	121
LINC02089	105371831	0	0	0	0	0	0	0	0	0	0	0	0	0	0	0	0	0	0	0	0	0	0	0	0	0	0	0	1	0	0	0	0	0	0	0	0	0	0	0	0	0	6	0	0	0
ST7-AS2	93654	0	0	0	0	0	1	0	1	4	0	0	0	1	1	0	1	0	0	1	0	0	2	3	2	1	4	1	3	1	1	0	0	0	0	0	0	0	0	0	0	0	0	1	0	0
LINC00375	104355140	0	0	0	0	0	0	0	0	0	0	0	0	0	0	0	0	0	0	0	0	0	0	0	0	0	0	0	0	0	0	0	0	1	0	0	0	0	0	0	0	0	0	0	0	0
LINC01345	105376672	0	0	0	0	0	0	0	0	0	1	0	0	0	0	0	0	1	0	0	0	3	0	0	0	0	0	0	0	0	0	0	0	1	0	0	0	0	0	0	0	0	0	0	0	0
LINC01876	101929378	27	50	80	46	29	76	11	4	4	4	8	0	0	1	1	0	221	0	5	112	235	4	2	56	1	16	3	2	95	6	23	17	9	2	56	2	182	169	99	0	0	75	4	15	8
SORCS3-AS1	100505890	0	0	0	0	0	0	0	0	0	0	0	0	0	0	0	0	0	0	0	0	0	0	0	0	0	0	0	0	0	0	0	0	0	0	0	0	0	0	0	0	0	0	0	0	0
MRPL23-AS1	100133545	23	1	7	1	2	2	25	5	7	51	1	4	4	3	23	6	7	6	3	3	31	7	1	1	2	24	3	1	2	1	1	29	17	6	18	1	2	0	11	0	3	1	1	0	2
SLC16A1-AS1	100506392	96	7	57	154	129	6	43	54	355	40	34	59	63	25	174	45	81	236	45	25	33	33	131	120	35	101	27	196	42	19	25	37	16	86	180	37	121	54	18	212	38	40	64	118	17
LINC01748	105378763	1	2	58	46	3	0	59	1	0	8	0	1	14	0	0	0	215	0	1	0	209	0	2	122	0	2	1	96	5	0	0	0	3	0	2	0	23	5	629	0	42	0	20	3	0
ADIPOQ-AS1	100874095	2	0	0	0	0	0	0	0	3	0	0	1	0	0	0	0	0	1	0	0	0	0	0	0	0	2	0	0	0	0	0	0	0	0	0	1	0	0	0	0	0	0	0	0	0
LINC00323	284835	16	11	42	1	68	10	85	3	45	15	1	11	31	0	175	2	51	22	1	37	18	0	8	51	2	10	0	4	30	0	34	34	0	76	27	3	5	15	25	336	19	2	4	11	1
LINC02549	101928280	0	0	0	0	0	0	0	0	0	0	0	0	0	0	0	0	0	0	0	0	0	0	0	0	0	0	0	0	1	0	0	0	0	0	0	0	0	0	0	0	0	0	0	0	0
LINC01918	105373984	6	0	12	0	0	0	2	0	3	0	0	1	0	0	0	1	1	1	2	0	0	0	1	3	0	1	0	0	0	0	1	0	0	1	0	0	0	1	0	0	0	1	0	0	1
UPK1A-AS1	100862728	3	0	0	25	35	0	0	1	0	5	1	2	15	1	19	0	24	2	0	2	4	0	4	8	0	7	0	74	0	2	1	8	0	7	1	0	20	5	5	2	19	0	17	1	0
FAM138B	654412	1	0	0	0	0	0	0	0	5	0	0	0	0	1	0	0	4	0	0	0	0	0	0	4	0	0	0	2	0	0	0	0	0	0	1	0	1	0	0	0	0	0	1	0	0
LINC00606	285370	0	0	1	0	0	0	0	0	2	0	0	0	0	0	0	0	0	0	0	0	0	0	0	0	0	0	0	0	0	0	0	1	0	0	0	0	0	0	0	0	0	0	0	0	0
SHANK2-AS1	100874198	0	0	4	1	3	2	0	0	0	2	1	0	2	0	1	0	1	2	0	1	26	0	3	1	0	6	0	7	2	0	0	0	0	1	0	5	4	4	0	0	3	0	2	0	0
LINC00974	147093	0	0	2	1	0	1	0	0	1	0	0	0	0	0	1	0	0	0	0	0	3	0	1	5	0	0	0	0	0	0	0	1	0	0	3	0	0	0	1	0	1	0	0	3	0
LINC01108	102216342	2	0	1	4	1	0	2	1	1	0	6	0	2	0	5	0	20	4	3	4	5	1	2	2	1	5	2	0	0	0	2	1	23	0	0	1	5	3	0	0	3	25	6	0	0
TEX41	401014	45	5	12	9	20	3	17	10	32	3	48	2	12	4	23	5	7	18	3	37	7	5	25	39	14	16	17	40	6	62	2	3	14	13	25	18	24	25	509	17	25	4	35	48	11
LINC02679	105378385	0	2	1	0	1	0	0	0	2	0	0	1	1	0	2	0	3	1	0	1	0	0	3	0	1	1	0	0	3	0	0	0	0	2	1	0	0	1	1	0	3	0	1	0	0
LINC01535	101927667	3	88	13	8	14	16	2	22	23	2	2	0	24	0	75	0	8	2	2	66	96	1	6	1	1	40	1	3	35	2	1	9	80	8	9	2	3	42	30	19	57	8	14	8	2
ENTPD1-AS1	728558	48	27	29	57	48	36	20	49	63	31	23	53	104	9	144	25	74	96	24	37	81	22	84	72	23	38	35	77	26	22	18	47	15	60	32	40	37	41	56	75	106	165	62	64	29
LENG8-AS1	104355426	119	157	165	198	121	127	72	128	225	149	25	208	219	12	179	15	297	291	25	287	408	45	156	190	43	211	21	213	144	25	68	60	77	126	125	156	169	182	182	163	349	76	174	29	13
PTPRD-AS2	101929428	0	0	0	0	0	0	0	0	0	0	0	0	0	0	0	1	0	0	0	0	0	0	0	0	0	0	0	0	0	0	0	0	0	0	0	0	0	0	0	0	0	0	0	0	0
LINC00424	100874182	0	0	0	1	0	0	0	0	0	0	0	0	0	0	0	0	0	0	0	0	0	0	0	0	0	0	0	0	0	0	0	0	0	0	0	0	0	0	0	0	0	0	0	0	0
PABPC1L2B-AS1	101928345	0	0	0	0	0	0	0	0	0	0	0	0	0	0	0	0	0	0	0	0	0	0	0	0	0	0	0	0	0	0	0	0	0	0	0	0	0	0	0	0	0	0	0	0	0
LINC02554	100507657	0	0	1	0	1	1	0	0	0	15	0	0	2	0	0	0	0	0	0	0	0	0	0	3	0	1	0	2	0	0	0	2	0	0	2	1	1	0	12	0	1	1	3	0	0
SMCR5	140771	0	0	8	1	1	1	0	0	1	2	0	0	2	0	4	0	2	2	1	6	3	3	1	0	0	3	0	0	1	0	0	0	1	0	2	3	3	2	0	1	2	0	4	0	0
FSIP2-AS2	101927196	10	6	13	6	7	0	0	2	0	10	1	2	8	0	0	1	62	4	0	5	24	3	10	30	1	6	2	23	2	1	2	0	15	9	9	8	5	6	95	5	6	0	2	5	0
PP12613	100192379	1	1	1	1	2	0	0	0	0	0	0	0	0	0	2	0	0	0	0	1	0	1	0	1	0	0	0	0	0	0	0	0	0	0	0	0	0	0	0	0	0	0	0	10	0
DISC1-IT1	104472714	0	0	3	1	0	0	0	0	0	0	0	0	0	0	0	0	0	0	1	0	0	0	0	1	0	0	0	0	0	0	0	0	0	0	0	0	1	0	2	0	0	0	0	0	0
DAB1-AS1	101926890	0	0	0	0	0	0	0	0	0	0	0	0	0	0	0	0	0	0	0	0	0	0	0	0	0	0	0	0	0	0	0	0	0	0	0	0	0	0	0	0	0	1	0	0	0
LINC02668	105376354	2	1	0	0	0	0	0	0	0	0	0	0	0	0	0	0	1	0	0	0	0	0	0	0	0	0	1	0	0	0	0	0	0	0	0	0	0	0	0	0	0	0	0	0	0
FAM30A	9834	291	45	36	43	118	0	13	2	5102	0	6	3	4	10	257	4	2	44	11	5	9	26	2	214	15	14	9	142	2	138	5	0	0	11	162	1	4	1	1	5	3	2	321	4	13
CACTIN-AS1	404665	5	8	16	7	12	12	1	6	21	13	4	23	20	3	25	7	45	22	3	21	9	6	31	37	11	13	6	33	15	8	4	12	13	22	17	25	31	15	16	8	49	20	15	17	4
LCT-AS1	100507600	0	1	6	2	1	0	0	0	21	1	0	1	0	0	3	0	0	0	2	0	2	0	1	1	1	0	0	0	0	0	0	0	0	1	1	0	0	0	0	1	0	0	4	58	0
LINC00840	100506835	24	7	7	3	5	2	11	6	2	2	0	1	10	2	11	1	0	14	14	0	5	6	6	7	9	16	2	7	0	0	2	1	0	6	3	9	11	0	8	2	18	23	8	16	2
LINC01941	105373600	0	0	0	0	0	0	0	0	0	0	0	0	0	0	0	0	0	0	0	0	0	0	0	0	0	0	0	72	0	0	0	0	0	0	0	0	8	0	3	0	2	0	21	1	0
LINC02774	339529	1	1	0	0	0	2	0	0	7	1	2	2	0	1	5	1	3	0	1	3	1	0	2	2	0	1	1	1	0	2	1	2	1	1	3	0	0	0	1	0	1	0	4	1	0
ARHGAP29-AS1	107985092	6	1	0	0	10	0	3	0	1	11	1	0	0	0	27	0	2	9	0	5	0	1	8	1	0	51	0	6	5	1	0	3	0	18	1	4	27	2	11	29	0	4	3	16	0
LINC00348	100885781	2	0	1	0	1	0	0	2	0	0	8	0	0	2	0	2	1	0	2	0	1	2	0	0	11	2	5	0	0	7	0	0	0	0	0	9	0	0	0	0	0	32	0	0	5
THORLNC	100506797	16	2	22	8	8	5	221	18	10	86	25	18	13	8	21	5	175	17	10	13	15	3	6	54	20	28	12	10	92	202	10	17	2	11	38	18	8	14	41	17	6	7	44	18	10
LHFPL3-AS1	645591	0	0	1	163	0	1	15	0	0	8	0	0	4	0	1	0	74	41	0	2	0	0	2	96	0	7	0	3	11	1	1	0	1	0	10	2	0	8	30	13	13	0	1	0	0
LINC00354	101928616	0	0	0	0	0	0	0	0	0	0	0	0	0	0	0	0	0	0	0	0	0	0	0	0	0	0	0	0	0	0	0	0	0	0	0	0	0	0	0	0	0	0	0	0	0
TTTY4	114761	0	0	0	0	0	0	0	0	0	0	0	0	0	0	0	0	0	0	0	0	0	0	0	0	0	0	0	0	0	0	0	0	0	0	0	0	0	0	0	0	0	0	0	0	0
BSN-DT	100132677	4	0	5	12	2	5	2	0	2	6	0	5	3	4	14	1	10	3	2	13	1	1	6	3	2	2	0	0	2	1	2	6	4	5	9	2	4	4	8	1	13	32	5	1	1
LINC01276	103106903	3	0	0	0	2	0	0	0	0	0	0	0	2	0	0	0	1	0	0	0	1	0	1	0	0	0	0	0	0	0	0	0	0	0	0	0	0	2	0	1	0	0	1	0	0
LINC00454	100874178	0	0	1	1	0	0	1	0	0	0	0	0	0	1	0	0	0	0	0	0	0	0	0	1	0	1	0	0	0	0	0	0	0	0	1	0	0	0	0	0	0	5	0	1	0
LINC00161	118421	1	0	1	1	0	1	0	0	2	1	0	0	0	1	0	1	0	1	0	1	5	0	0	1	0	0	0	3	0	1	0	0	0	0	1	0	0	0	0	0	1	0	0	2	0
RNF207-AS1	102724450	13	28	6	10	20	12	18	13	13	14	26	16	6	8	27	3	19	17	6	12	19	8	16	11	6	6	6	10	6	28	44	11	4	45	25	26	6	6	11	13	22	19	34	5	7
DANCR	57291	1327	2110	1162	456	991	412	763	726	1856	1254	407	1312	1876	335	711	394	2613	1405	523	886	1841	361	1340	1587	417	1023	356	1177	1887	290	2707	657	266	1360	1293	2548	931	790	816	529	2339	1284	651	984	290
NCKAP5-AS2	101928161	2	0	4	0	3	2	0	3	1	1	4	12	0	3	1	3	1	59	3	6	0	3	7	1	0	3	6	0	5	2	3	1	1	16	0	3	9	8	4	3	2	17	3	2	3
MAGI2-AS2	100874021	0	0	0	0	0	0	0	0	0	0	0	0	0	0	0	0	0	0	0	0	0	0	0	0	0	0	0	0	0	0	0	0	0	0	0	0	0	0	0	0	0	0	0	0	0
LINC01692	339622	0	0	0	0	0	2	0	0	0	0	0	0	0	0	1	0	0	0	0	0	0	0	0	1	0	0	0	0	0	0	0	0	0	0	0	0	0	0	0	0	0	0	0	0	0
LINC01203	100133123	0	0	0	0	0	0	0	0	2	0	0	0	0	0	0	0	0	0	0	0	0	0	1	2	0	0	0	1	1	0	0	0	0	2	0	1	0	0	0	0	0	0	0	0	0
LINC00658	100507629	1	1	1	0	0	0	0	0	6	0	1	0	4	0	2	0	1	1	0	2	1	0	0	1	1	4	0	0	0	0	0	2	0	0	0	0	1	1	0	0	15	0	3	0	0
LINC01247	101929390	0	0	0	0	0	0	0	0	0	0	0	0	0	0	1	0	0	0	0	0	0	0	0	0	0	0	0	0	0	0	0	0	0	0	0	0	0	0	0	0	0	0	0	0	0
LINC02876	100506650	0	0	0	0	0	0	0	0	2	0	0	0	0	0	0	0	0	0	0	0	0	0	0	0	0	0	0	0	1	0	0	0	0	0	0	0	0	0	0	0	0	3	0	0	0
SLC8A1-AS1	100128590	11	1	4	1	7	3	0	1	7	0	1	0	1	0	4	1	2	3	3	1	2	0	4	1	0	8	0	0	5	1	1	0	0	0	4	0	6	2	4	1	1	2	3	56	1
LINC00511	400619	1875	455	958	469	301	365	309	192	15	301	1	803	1181	5	154	4	1019	249	9	663	1453	41	1968	675	18	715	7	843	469	7	308	320	15	361	206	618	660	916	431	2443	1802	396	1995	818	4
ITGB2-AS1	100505746	204	47	282	45	164	35	69	78	3928	14	23	51	22	65	352	14	17	50	51	29	65	54	35	116	60	95	14	209	156	26	37	17	7	223	313	36	40	38	75	21	5	11	200	182	17
MUC12-AS1	102724094	36	6	131	6	11	3	32	2	31	3	2	83	5	2	10	0	1	3	0	12	13	2	7	4	2	11	1	9	4	3	21	2	0	8	15	3	8	2	6	5	9	2	29	21	0
LINC00629	100506757	5	0	6	2	0	0	0	3	0	0	0	0	0	1	2	2	2	0	0	0	0	4	0	3	4	2	1	3	0	0	0	0	1	1	3	1	1	2	2	0	1	0	2	3	3
LMCD1-AS1	101927394	12	21	41	6	5	8	4	29	3	7	10	11	57	3	37	4	17	23	8	14	25	10	16	4	8	13	11	13	3	3	8	9	8	42	12	9	23	18	40	8	39	24	33	24	3
LINC01630	100287225	0	0	0	4	0	1	0	0	1	1	0	0	1	0	0	0	1	1	1	0	0	0	0	1	0	0	0	0	0	0	0	0	0	0	0	0	1	0	0	0	3	0	2	0	0
HORMAD2-AS1	101929664	1	3	1	1	5	1	4	39	1	1	144	11	0	66	3	62	7	4	96	2	1	110	2	15	42	18	260	15	1	76	2	3	369	1	3	20	3	1	6	8	0	1	40	3	565
IL21-AS1	100996941	3	3	1	3	1	0	0	0	28	0	0	0	1	1	5	0	0	2	1	3	0	0	0	1	0	0	0	4	0	0	0	0	0	5	7	0	0	0	0	0	0	0	3	0	0
WDR11-AS1	283089	6	2	3	1	1	0	9	0	19	5	3	3	7	5	1	0	29	11	3	2	4	2	3	11	0	4	2	5	3	0	2	6	1	2	3	1	2	2	3	3	6	14	5	1	1
LINC01688	105371644	0	0	0	0	0	0	0	0	0	0	0	0	0	0	0	0	0	0	0	0	0	0	0	0	0	0	0	0	0	0	0	0	0	0	0	0	0	0	0	0	0	0	0	0	0
MGAT3-AS1	104502417	9	0	24	6	0	0	0	0	2	0	0	0	0	1	2	0	0	0	0	0	1	0	5	0	1	25	0	1	0	1	0	0	0	0	0	0	2	3	0	0	17	5	0	0	0
MIR663AHG	284801	3	0	2	0	0	0	0	0	20	0	0	1	0	0	0	0	0	0	0	0	0	0	0	0	0	0	0	0	0	0	0	0	0	0	0	0	0	0	1	0	1	0	4	4	1
ST7-AS1	93653	47	38	62	34	22	16	57	21	51	36	16	75	31	17	57	24	65	21	21	17	27	11	25	30	18	26	8	19	28	32	53	35	11	37	46	21	23	18	47	22	60	12	21	22	9
SPATA13-AS1	100874231	0	1	0	0	0	0	0	0	5	1	0	0	2	0	1	0	0	0	0	1	0	0	0	1	0	0	0	0	0	0	0	2	0	0	1	2	0	0	0	0	1	0	0	0	0
LINC00845	100507058	0	0	0	0	0	0	0	0	0	0	0	0	0	0	0	0	0	0	0	0	0	0	0	0	0	0	1	0	0	4	0	0	0	0	0	0	0	0	0	0	0	1	0	0	0
LINC01985	101928015	9	4	0	0	1	0	3	3	18	0	0	2	6	1	2	1	0	7	1	0	1	0	1	2	3	3	0	3	0	0	2	0	1	0	5	3	0	0	0	0	1	1	4	2	0
MYOCD-AS1	101928418	0	0	0	0	1	0	0	0	0	0	0	0	0	0	1	0	1	0	0	0	0	0	0	0	0	0	0	0	0	0	0	0	0	1	0	0	0	0	0	0	0	0	0	0	0
LINC01364	100505768	0	1	0	1	1	0	2	0	0	2	0	0	0	0	0	1	1	0	0	0	0	0	0	4	1	0	0	0	2	0	2	0	0	0	0	1	1	0	0	0	2	1	1	1	0
LINC00307	266919	0	0	0	0	0	0	0	0	0	0	0	0	0	0	0	0	0	0	0	0	0	0	0	0	0	0	0	0	0	0	0	0	0	0	0	0	0	0	0	0	0	0	0	0	0
RBM26-AS1	100505538	42	68	34	45	76	28	46	56	110	36	49	77	68	35	81	39	64	30	46	78	42	20	40	57	51	79	69	31	10	83	44	17	20	17	93	120	53	42	41	129	127	207	47	21	28
LINC00866	100505561	3	0	1	7	0	6	3	12	0	4	0	16	15	1	8	0	11	23	0	3	3	0	5	7	2	1	0	11	3	0	0	3	0	12	21	1	4	1	14	5	25	8	5	0	0
RABGAP1L-DT	102724601	5	1	2	5	3	1	4	4	21	7	9	2	4	0	3	14	6	1	2	0	6	2	2	4	4	5	2	0	2	8	1	2	8	6	7	1	0	5	7	1	2	3	4	3	3
DLG1-AS1	100507086	1	0	4	8	1	1	1	2	1	7	5	11	3	1	0	1	0	4	1	21	5	3	1	4	4	1	0	2	1	5	3	8	0	11	1	12	7	0	5	10	9	6	9	1	2
HPN-AS1	100128675	1	16	4	8	18	28	2	27	2	25	64	68	134	26	114	15	181	83	56	168	46	116	30	94	38	178	79	65	44	47	35	49	186	1	67	51	77	56	24	40	57	131	48	3	27
LINC01806	100996579	21	3	43	6	146	17	64	17	75	11	136	295	48	36	163	127	0	7	109	192	0	26	27	4	25	22	77	132	40	96	2	0	1	22	74	4	241	148	373	29	0	118	122	100	121
ZMYM4-AS1	100861513	2	0	1	1	1	0	0	1	2	0	2	0	1	0	0	0	3	1	1	0	2	0	1	0	0	0	0	2	0	2	0	1	0	1	0	2	1	2	2	1	0	4	1	0	0
PCGEM1	64002	0	0	0	0	0	0	0	0	0	0	0	0	1	0	0	0	1	0	0	0	0	1	0	1	0	0	0	1	0	0	0	0	0	0	0	0	0	0	0	0	0	0	0	0	0
CSE1L-AS1	102723483	1	2	0	3	2	1	0	2	1	3	0	0	1	1	5	1	2	3	0	1	5	0	2	4	2	0	2	4	0	1	1	5	0	1	2	2	0	2	0	0	2	2	5	1	2
TTTY17B	474151	0	0	0	0	0	0	0	0	0	0	0	0	0	0	0	0	0	0	0	0	0	0	0	0	0	0	0	0	0	0	0	0	0	0	0	0	0	0	0	0	0	0	0	0	0
LINC00310	114036	17	6	2	12	4	10	5	10	26	10	11	6	12	12	13	2	9	9	7	6	18	13	13	17	17	9	6	3	9	12	3	3	2	2	9	21	14	15	5	7	9	20	17	3	5
PDE4B-AS1	101927139	0	0	0	0	0	0	0	0	0	0	0	0	0	0	0	0	0	0	0	0	1	0	0	0	0	0	0	0	0	0	0	0	0	0	0	0	0	0	0	1	0	0	0	0	0
LINC01537	101928555	21	11	77	4	8	2	13	9	75	1	12	3	8	23	9	22	2	5	16	1	8	19	3	16	31	7	23	11	0	16	4	1	12	2	11	6	4	4	5	9	6	33	6	10	29
STK4-AS1	100505826	10	4	9	4	14	6	10	27	2	10	12	7	7	10	5	12	12	14	17	18	20	5	20	5	12	11	14	6	10	16	11	19	3	22	14	18	14	13	14	12	24	21	35	6	11
CCDC148-AS1	554201	0	2	1	0	0	2	1	4	0	0	0	0	2	0	2	0	0	0	0	2	3	0	0	2	1	0	0	3	0	0	0	1	0	2	2	1	3	0	2	2	1	0	1	0	0
KIF1C-AS1	102724009	13	12	8	14	10	13	5	6	170	25	2	15	40	2	24	8	24	12	1	18	46	5	7	30	4	40	2	24	17	3	13	9	6	8	23	19	17	14	24	10	31	21	19	11	0
MROCKI	285758	65	23	24	46	90	14	12	59	172	9	135	305	7	77	38	97	5	19	68	24	46	100	41	28	122	39	73	38	21	129	59	43	64	25	42	71	132	18	156	44	36	60	29	37	18
LINC01624	401289	1	3	2	2	4	0	0	2	64	1	2	1	5	5	1	4	1	2	1	1	0	3	0	4	2	2	3	8	0	6	0	1	33	1	5	4	1	2	1	0	2	2	12	1	2
LINC01442	103456507	0	0	0	0	0	0	0	0	0	0	0	0	0	0	0	0	0	0	0	0	0	0	0	0	0	0	0	0	0	0	0	0	0	0	0	0	0	0	0	0	0	0	0	0	0
DIAPH3-AS1	100874195	0	0	0	0	0	0	0	0	0	0	0	0	0	0	0	0	0	0	0	0	0	0	0	0	0	0	0	0	0	0	0	0	0	0	0	0	0	0	0	0	0	0	0	0	0
SLC2A1-AS1	440584	54	3	64	14	18	17	6	34	65	4	1	9	30	1	4	0	57	15	0	4	474	1	26	14	1	5	1	5	7	1	2	37	5	6	4	2	16	5	13	169	85	7	45	22	1
DNAJC9-AS1	414245	59	63	51	62	52	25	67	73	288	52	7	187	80	9	97	2	117	79	10	50	69	11	69	40	13	32	2	42	36	11	53	54	18	107	52	28	78	6	63	48	125	43	96	61	3
MIR4290HG	286370	0	0	0	0	0	0	0	3	0	0	2	0	1	9	0	4	0	0	13	0	0	4	0	1	13	2	5	0	0	6	0	0	0	0	1	0	0	0	0	0	0	0	0	0	6
LINC00376	104355293	0	0	0	0	0	0	0	0	3	0	0	0	1	0	0	0	1	0	0	0	0	0	0	0	1	0	0	0	0	0	0	2	0	0	0	0	0	0	0	0	0	0	0	1	0
CNTN4-AS2	100873976	0	0	1	0	0	0	0	1	0	0	0	0	0	0	1	0	0	0	0	0	0	0	1	0	0	0	0	0	0	0	0	0	0	0	0	0	0	0	0	0	0	0	0	0	0
HSD11B1-AS1	101930114	8	9	10	8	10	0	11	5	106	4	35	3	18	7	16	24	2	11	33	12	40	19	10	7	8	8	52	7	5	24	0	1	44	1	20	8	5	1	10	11	7	83	14	17	39
PTPRT-AS1	101927138	0	0	0	0	0	0	0	0	1	0	0	0	0	0	0	0	0	0	0	0	0	0	0	0	0	0	0	0	0	0	0	0	0	0	0	0	0	0	0	0	0	0	0	0	0
FRMPD3-AS1	100874122	0	0	0	0	0	0	0	0	0	0	0	0	0	0	0	0	0	0	0	0	0	0	0	0	0	0	0	0	0	0	0	0	0	0	0	0	0	0	0	0	0	0	0	0	0
LINC01074	106144607	0	0	0	0	0	0	0	0	0	0	0	0	0	0	0	0	0	0	0	0	0	0	0	0	0	0	0	0	0	0	0	0	0	0	0	0	0	0	0	0	0	0	0	0	0
CERS6-AS1	100861402	1	2	5	1	4	0	8	3	2	6	0	1	0	0	0	0	6	4	0	2	4	0	0	9	1	0	0	0	9	4	1	0	2	1	0	2	1	2	1	6	3	0	6	2	0
LINC01132	100506810	16	8	17	16	13	2	13	11	9	7	11	6	10	18	11	1	12	19	15	6	20	12	8	27	11	29	7	14	4	4	10	11	10	6	27	14	4	12	17	6	17	16	26	16	8
LINC01714	102724539	9	0	5	0	0	0	0	1	0	0	15	1	0	3	0	14	0	1	28	4	5	3	2	3	13	6	24	0	2	4	0	0	0	1	5	1	8	0	1	0	0	2	10	5	18
SOX21-AS1	100507533	145	3	355	0	49	579	9	7	0	0	0	4	3	1	0	0	4	12	0	1	13	2	3	17	1	289	0	2	4	1	7	10	2	0	0	0	8	11	1	5	8	3	0	75	0
STEAP2-AS1	100874100	3	0	4	29	0	0	3	2	0	0	1	11	1	1	0	2	12	0	4	0	39	2	0	0	2	0	4	4	0	2	0	0	0	0	3	6	4	1	0	6	1	1	4	2	0
CLYBL-AS2	100874063	0	0	0	3	0	0	1	1	0	2	0	3	0	1	4	6	0	0	1	1	2	0	1	0	0	1	1	0	0	0	0	0	0	0	0	2	1	2	0	0	0	2	1	0	0
LINC00355	144766	0	0	0	0	0	0	0	0	0	0	0	5	0	0	0	0	0	0	0	0	2	0	0	0	0	0	0	0	16	0	0	0	0	0	0	0	0	0	160	0	0	0	2	0	0
LINC01068	103724388	3	2	2	2	1	1	2	2	5	1	0	0	8	2	0	1	19	5	1	0	2	1	2	2	2	2	2	2	0	2	1	1	2	0	0	3	19	4	1	1	1	0	0	2	1
LINC01940	401039	5	0	5	1	0	0	0	0	1	0	0	0	1	0	0	0	0	1	0	0	0	0	0	0	0	0	0	0	0	0	1	0	0	0	0	0	2	0	1	0	0	5	2	189	0
RCC2-AS1	114515514	0	0	0	0	0	0	0	0	0	0	0	0	0	0	0	0	0	0	0	0	0	0	0	0	0	0	0	0	0	0	0	0	0	0	0	0	0	0	0	0	0	0	0	0	0
FLJ31104	441072	10	17	13	11	17	22	24	18	34	17	4	38	9	1	49	0	38	22	5	32	2	9	47	26	3	21	3	16	45	5	23	29	5	39	32	11	20	24	45	28	34	5	35	9	3
MACROD2-IT1	140848	0	0	0	1	0	0	0	0	0	0	0	0	0	0	0	0	0	3	0	0	2	0	0	1	0	0	0	2	1	0	1	0	0	0	0	0	0	0	0	0	0	0	1	0	0
SRGAP3-AS3	100288831	0	0	0	0	0	0	0	0	0	0	0	0	0	0	0	0	0	0	0	0	0	0	0	0	0	0	0	0	0	0	0	0	0	0	0	0	0	0	0	0	0	0	0	0	0
LINC01738	107984953	0	0	0	0	0	0	0	0	0	0	0	0	0	0	0	0	2	2	0	0	0	0	2	5	0	0	0	0	4	0	1	0	0	0	0	0	2	1	2	0	0	0	7	0	0
TARID	100507308	21	5	6	31	15	0	2	13	3	14	9	5	7	5	35	16	26	696	13	5	35	6	23	123	8	5	8	37	12	4	3	0	0	11	10	1	202	47	64	20	13	3	76	3	4
RBM15-AS1	440600	13	18	18	17	26	11	6	30	44	20	6	24	14	14	28	9	21	20	16	20	54	14	36	46	23	19	11	17	14	8	46	26	12	9	22	13	11	26	24	59	11	19	22	15	14
LINC01429	101927678	0	1	25	0	0	0	2	0	0	1	0	0	2	0	0	0	3	0	0	0	0	0	0	2	0	1	0	1	3	0	0	0	0	1	1	0	0	0	0	0	0	0	0	1	0
IL6R-AS1	101928101	9	43	9	14	4	18	5	15	42	5	9	6	12	9	2	38	3	9	19	9	2	13	4	7	16	10	23	11	0	24	7	18	6	11	5	25	6	1	5	12	19	9	8	7	15
RAPGEF4-AS1	91149	3	0	2	2	0	0	0	0	2	0	0	1	0	0	0	3	0	0	1	1	4	0	0	0	1	0	0	1	0	1	0	0	2	0	1	0	2	0	0	1	0	1	0	0	3
HCG20	105375013	2	8	10	5	6	5	3	2	5	15	2	0	44	0	3	2	14	6	1	7	1	1	21	3	3	100	3	3	25	1	19	11	0	1	3	7	7	10	1	5	3	3	8	6	0
NGF-AS1	112840934	7	1	2	170	1	0	1	0	1	0	0	0	1	2	5	0	0	1	0	1	0	0	2	0	0	0	0	3	0	0	1	0	0	2	1	0	2	0	3	0	0	0	1	0	0
LINC01740	101929565	0	0	0	0	0	0	0	0	1	0	0	2	3	0	2	0	3	2	0	3	1	1	1	0	0	0	0	2	0	0	0	0	5	0	2	2	0	0	0	2	5	0	3	1	0
LINC01820	105374582	1	0	0	0	0	0	0	0	0	0	0	0	0	0	0	0	0	0	0	0	0	0	0	0	0	1	0	1	1	0	0	0	0	0	0	0	2	0	0	0	0	0	0	0	0
LINC01757	105376827	0	0	0	0	0	0	0	0	0	0	0	0	0	0	0	0	0	0	0	0	0	0	0	0	0	0	0	0	0	0	0	0	0	0	0	0	0	0	0	0	0	0	0	0	0
MELTF-AS1	100507057	143	80	75	189	97	132	330	40	147	270	5	148	124	18	142	0	272	247	4	127	311	15	191	203	6	359	8	145	160	4	146	271	52	184	155	91	83	197	102	154	565	52	134	133	8
FALEC	100874054	5	0	3	17	2	9	0	2	1	7	1	12	26	0	18	0	37	15	0	28	8	3	13	31	1	2	3	36	8	1	3	1	5	12	12	14	9	10	12	13	54	4	17	1	2
LINC01494	101928537	2	0	0	1	0	0	0	1	0	1	0	1	2	0	0	0	0	2	0	0	4	0	1	3	0	2	0	0	0	0	0	0	0	4	0	0	5	2	5	3	3	1	3	0	0
LINC01402	104797536	6	3	3	2	1	1	1	1	1	1	0	0	4	0	7	2	0	8	0	0	0	2	1	0	0	1	1	9	2	3	1	0	1	0	7	2	0	5	3	2	6	5	3	1	0
LINC01674	102724188	0	0	0	0	0	0	0	0	0	0	0	0	0	0	0	0	0	0	0	0	0	0	0	0	0	0	0	0	0	0	0	0	0	0	0	0	0	0	0	0	0	0	0	0	0
GRASLND	386597	4	8	117	64	17	20	2	0	43	152	2	1	17	1	9	0	61	225	0	1	36	7	77	106	5	18	3	51	7	1	4	37	18	2	3	3	202	29	20	51	8	25	4	67	5
LINC02869	440714	2	0	7	1	0	1	1	0	3	6	0	1	3	0	0	0	4	1	0	0	0	1	2	4	0	0	0	0	1	0	1	1	3	1	0	0	2	2	1	3	0	0	1	1	0
NLGN1-AS1	100874010	0	0	0	2	0	0	0	0	0	0	0	0	0	0	0	0	0	0	0	0	0	0	0	0	0	0	0	0	0	0	0	0	0	0	0	0	3	0	0	0	0	0	0	0	0
LINC00578	100505566	8	1	18	14	0	0	0	0	1	0	1	1	1	0	0	0	1	9	1	0	5	0	3	14	0	0	0	0	0	0	0	0	0	0	1	0	0	1	1	0	2	23	12	2	0
HCG11	493812	450	68	321	238	55	15	12	67	325	10	17	11	32	41	170	21	22	80	13	14	626	44	117	118	50	91	31	138	14	32	26	18	43	25	81	39	14	49	26	44	54	41	104	29	20
EFCAB14-AS1	100130197	2	1	9	3	4	1	0	2	1	1	1	1	2	0	2	1	3	7	2	1	1	0	7	9	0	9	0	4	0	1	0	0	4	2	0	5	5	2	4	1	3	7	8	0	1
TTTY17A	252949	0	0	0	0	0	0	0	0	0	0	0	0	0	0	0	0	0	0	0	0	0	0	0	0	0	0	0	0	0	0	0	0	0	0	0	0	0	0	0	0	0	0	0	0	0
LINC01320	104355287	19	13	134	881	334	339	1687	25	1	10	32	3	1500	55	3220	91	12	20	59	7	1	61	6	685	60	24	68	545	15	48	1	768	1	1	22	13	14	1202	1	17	583	110	67	85	62
PCAT6	100506696	146	54	156	67	56	22	126	83	79	176	31	52	195	17	48	9	274	72	7	50	347	16	66	221	21	49	13	67	147	22	47	81	32	155	129	110	136	131	69	64	309	41	609	74	19
TBX18-AS1	102724201	4	0	9	12	6	0	0	0	0	0	0	0	0	0	0	1	0	0	0	0	7	0	1	1	1	1	0	0	0	1	0	0	1	1	2	0	4	1	0	9	6	0	1	0	0
TTTY4C	474150	0	0	0	0	0	0	0	0	0	0	0	0	0	0	0	0	0	0	0	0	0	0	0	0	0	0	0	0	0	0	0	0	0	0	0	1	0	0	0	0	0	0	0	0	0
LINC01209	101928684	0	1	0	0	0	0	0	0	0	0	0	0	0	0	0	0	0	0	0	0	0	0	0	0	0	0	0	0	0	0	0	0	1	0	0	0	0	0	0	0	0	1	0	0	0
GUSBP11	91316	41	31	86	56	61	163	319	82	238	139	18	55	142	18	100	12	483	137	8	78	154	36	42	239	11	261	22	61	59	10	236	381	36	27	107	56	178	85	114	240	231	139	116	41	5
MIR646HG	284757	56	5	9	18	4	2	7	2	10	26	2	69	9	3	9	3	99	139	4	169	59	17	50	18	4	9	10	6	3	4	0	1	15	5	7	36	8	133	13	3	137	6	1	12	12
LINC02585	102724368	8	0	8	5	7	0	7	0	7	8	0	3	11	1	3	2	9	2	0	3	5	1	6	6	2	2	1	9	4	2	3	8	5	6	1	5	6	5	11	3	27	13	8	9	0
LINC02263	105377390	0	0	3	0	0	0	0	0	0	0	0	0	0	0	0	0	0	0	0	0	0	0	0	0	0	0	0	0	0	0	0	0	0	0	0	0	0	0	0	0	0	0	3	0	0
TXNDC12-AS1	104355143	0	0	0	1	1	0	0	2	2	3	1	3	0	0	4	1	1	0	0	0	1	0	3	3	0	2	0	0	0	1	2	0	0	3	1	2	0	1	0	1	0	0	0	0	1
FAM197Y7	105379269	0	0	0	0	55	0	0	0	0	0	0	0	0	0	0	0	0	0	0	0	0	0	0	0	0	0	0	0	0	0	0	0	0	0	0	0	0	0	0	0	0	0	0	9	0
LINC01635	101928043	1	1	4	12	2	2	5	4	9	12	2	0	0	3	1	2	6	2	2	0	5	3	0	0	1	1	0	7	2	1	2	2	0	2	4	3	1	1	1	6	10	3	9	4	0
LNC-LBCS	100506885	4	57	12	3	19	27	68	64	2	48	0	118	22	1	24	0	9	31	0	4	52	1	250	29	7	190	2	36	85	0	118	16	1	5	8	106	28	9	130	12	95	12	59	15	1
LINC01185	400957	0	0	0	1	0	0	0	0	5	1	0	0	0	0	1	1	0	1	0	2	5	1	0	0	1	3	0	0	1	1	0	0	0	0	2	0	0	1	0	0	1	3	0	3	0
PRKCE-AS1	105374580	0	0	1	4	1	1	0	0	0	0	0	0	0	0	0	0	1	2	0	0	0	0	0	0	0	0	0	0	0	0	1	0	0	4	0	1	0	0	0	0	0	0	0	0	0
LINC01013	100507254	23	1	3	5	3	0	6	4	24	3	2	0	3	0	6	0	3	3	0	0	1	1	5	5	3	5	0	4	2	0	1	2	5	1	5	0	1	2	0	0	1	2	5	1	0
LINC01760	100996630	0	0	0	0	0	0	0	0	0	0	0	0	0	0	0	0	0	0	0	0	0	0	0	2	0	0	0	0	0	0	0	0	0	0	0	0	0	0	0	0	0	0	0	0	0
MIR34AHG	106614088	2	2	8	5	4	2	0	3	0	1	1	3	0	2	6	3	0	8	2	5	4	1	14	5	1	5	3	6	1	5	1	6	0	6	6	4	5	5	3	10	3	5	6	7	0
CCDC183-AS1	100131193	30	43	58	37	82	65	20	83	66	38	42	32	70	17	104	19	70	107	22	102	36	30	32	54	28	93	44	84	101	37	26	24	32	93	36	66	90	33	57	54	73	83	66	26	46
LINC01005	100506050	1	0	0	0	0	0	0	0	0	0	0	0	0	0	0	0	0	0	0	0	0	0	0	0	0	0	0	0	0	0	0	0	0	0	0	0	0	0	0	0	0	0	0	0	0
MIR4432HG	106660609	1	0	0	0	1	0	0	0	48	0	0	0	0	0	1	0	0	0	0	0	0	0	0	3	0	0	0	1	0	0	0	0	0	0	2	0	0	0	0	0	0	47	8	1	0
D21S2088E	266917	0	0	0	0	0	0	0	0	0	0	0	0	0	0	0	0	0	0	0	0	0	0	0	0	0	0	0	0	0	0	0	0	0	0	0	0	0	0	0	0	0	0	0	0	0
MACC1-AS1	100874041	0	0	2	0	1	0	0	2	0	1	0	1	1	0	0	0	0	0	0	0	2	0	0	1	0	0	0	0	0	0	0	0	0	0	0	2	0	0	0	0	3	0	0	0	0
HDAC2-AS2	101927768	25	23	30	34	31	9	15	8	25	17	3	9	3	7	14	4	10	2	3	10	239	9	12	18	4	20	1	18	18	0	20	13	0	12	13	13	10	20	16	12	12	1	20	36	3
HOTAIR	100124700	146	1	2	61	0	0	0	0	1	0	0	0	6	0	1	0	0	3	0	32	441	0	0	2	0	144	0	0	0	0	0	0	0	0	1	0	20	4	3	1	4	0	0	0	0
SNHG26	109729180	80	10	15	16	61	5	27	15	180	17	13	110	62	18	114	9	42	82	19	23	298	27	62	45	13	88	15	60	49	23	37	27	9	24	44	29	30	15	35	106	71	6	42	40	22
LINC01201	104266960	0	0	0	0	0	0	0	0	0	0	0	0	0	0	0	0	0	0	0	0	0	0	0	0	0	0	0	0	0	0	0	0	0	0	0	0	0	0	0	0	0	0	0	0	0
STIM1-AS1	105376527	10	5	9	5	7	1	3	9	19	1	13	5	0	5	12	14	3	6	8	17	6	5	8	4	11	8	18	12	2	14	5	19	5	20	11	6	4	3	14	12	9	29	25	4	16
TTC3-AS1	100874006	10	7	5	2	3	2	3	2	8	7	0	3	5	0	2	4	12	4	3	4	17	2	1	6	2	9	2	5	0	5	0	3	0	0	4	1	5	2	0	5	8	4	5	0	5
TNKS2-AS1	100507633	20	4	5	19	4	0	4	14	45	36	33	10	22	13	3	6	27	10	12	1	9	5	24	25	28	4	11	16	23	13	8	20	6	3	10	32	1	6	1	8	9	27	9	6	9
SRGAP3-AS2	101927416	0	4	0	0	0	0	0	4	0	0	0	7	9	0	2	0	3	13	0	3	0	0	0	9	0	4	1	0	1	0	6	31	0	0	5	20	13	1	0	10	10	2	0	0	0
SPATA13	221178	2	3	5	2	6	0	0	1	0	0	3	2	5	1	5	5	24	2	5	19	2	7	5	2	1	6	12	4	2	8	12	12	0	4	4	2	9	1	2	9	12	4	2	7	6
LINC02577	111216280	124	1	173	16	0	0	0	0	0	0	0	0	1	2	1	1	2	2	0	1	31	0	1	0	0	6	0	0	1	0	0	1	1	2	0	1	13	13	0	221	5	0	4	212	0
LIMS1-AS1	106182118	10	2	5	2	1	3	0	11	0	0	1	3	6	0	3	1	1	10	1	38	1	1	18	8	2	6	0	3	0	0	0	1	0	8	1	6	9	9	5	9	0	4	5	1	1
WEE2-AS1	285962	74	144	41	26	126	48	135	56	112	113	61	12	171	51	25	19	152	23	33	37	73	34	264	177	59	88	54	105	85	47	121	72	43	49	100	38	75	84	34	87	113	64	28	37	25
LINC00954	400946	50	5	18	29	24	9	0	15	101	2	0	10	17	4	33	3	19	25	1	8	54	8	27	26	7	15	3	37	5	3	4	3	10	4	16	14	43	11	19	9	4	26	48	8	4
NLGN4Y-AS1	100874056	3	0	0	0	2	0	24	0	0	3	1	0	4	0	0	0	0	0	0	0	4	0	0	3	2	3	0	0	0	0	0	0	4	0	0	10	1	0	0	3	1	0	1	1	0
LINC01128	643837	325	141	435	188	452	137	115	249	386	116	718	155	222	212	223	409	335	284	396	137	257	271	373	265	240	495	235	309	143	756	127	188	127	439	256	156	227	228	236	194	282	518	378	362	371
LAMA5-AS1	101928158	7	24	11	3	14	8	214	40	28	96	313	29	15	107	76	133	46	16	143	13	15	131	40	39	115	32	188	19	1	211	149	85	62	31	57	54	18	7	14	135	15	15	53	9	124
MIR4500HG	642345	1	1	1	0	0	18	0	8	2	34	21	1	1	2	35	1	1	23	2	27	2	3	6	0	7	0	4	22	5	7	0	0	5	1	0	5	60	22	86	21	16	0	3	7	4
PIK3IP1-DT	101929760	19	6	8	7	16	10	10	3	144	11	2	14	12	0	19	3	24	12	1	1	12	2	11	20	7	7	2	13	6	4	1	17	7	18	18	2	8	5	18	4	11	7	34	8	1
PCDH9-AS2	100874064	0	0	1	0	0	0	0	4	0	0	30	0	0	24	0	25	0	0	3	0	0	2	0	0	11	1	14	0	1	29	0	0	0	0	0	5	0	0	0	0	0	1	0	0	5
NEGR1-IT1	100852409	0	0	0	0	0	0	0	0	0	0	0	0	0	0	0	0	0	0	0	0	0	0	0	0	0	0	0	0	0	0	0	0	0	0	0	0	0	0	0	0	0	0	0	0	0
LINC01428	101929265	0	0	0	7	1	0	0	7	3	2	17	3	0	7	0	22	0	0	7	0	0	11	0	7	18	7	37	1	0	30	0	0	0	0	1	18	3	0	0	0	0	5	3	0	7
UBAC2-AS1	100289373	26	35	29	59	20	18	24	48	48	47	44	71	59	12	47	16	17	28	36	39	72	18	21	59	29	47	33	19	18	41	63	35	5	37	18	29	26	10	16	15	29	61	47	52	26
TTTY21	252953	0	0	0	0	0	0	0	0	0	0	0	0	0	0	0	0	0	0	0	0	0	0	0	0	0	0	0	0	0	0	0	0	0	0	0	0	0	0	0	0	0	0	0	0	0
LINC01690	102724502	1	1	0	0	0	0	0	0	3	0	0	0	0	0	3	0	1	0	0	0	0	0	0	0	1	0	0	0	0	0	0	0	0	0	0	0	1	0	0	0	0	1	1	0	0
LINC02607	100996635	0	0	0	0	1	0	0	0	0	0	1	0	3	0	2	0	4	0	0	0	3	0	2	3	0	0	1	1	0	3	0	0	4	0	0	0	0	1	0	2	0	0	0	0	0
LINC01205	401082	0	0	0	0	0	0	0	2	1	0	0	0	0	6	0	3	0	0	5	0	0	4	0	0	3	1	1	0	0	2	0	0	0	0	0	0	0	0	0	0	0	0	0	0	3
HNF4A-AS1	101927219	0	3	0	11	1	0	4	74	0	2	563	21	0	176	1	339	2	1	490	5	5	446	5	5	411	112	936	63	2	693	1	0	3	1	62	26	1	4	0	9	2	2	28	0	373
LINC01038	102724076	0	0	0	0	0	0	0	0	0	0	0	0	0	0	0	0	0	0	0	0	0	0	0	0	0	0	0	0	0	0	0	0	0	0	0	0	0	0	0	0	0	0	0	0	0
LINC01788	101927244	0	0	3	0	0	0	0	1	0	1	0	1	1	0	0	0	0	1	0	0	0	0	1	0	0	1	0	2	0	0	0	0	0	0	0	0	0	0	8	4	0	0	0	1	0
HECW2-AS1	101927482	54	31	66	4	13	14	2	17	131	2	2	14	5	2	30	4	22	10	2	3	2	2	22	14	5	50	6	17	18	2	42	5	0	15	47	13	15	20	9	12	22	2	28	119	2
ASTN2-AS1	100128505	1	0	0	1	0	1	0	1	0	0	1	1	0	0	1	0	1	0	0	1	0	0	0	0	2	0	0	0	0	4	0	1	0	0	0	2	0	0	0	0	1	1	0	0	1
MED4-AS1	100873965	0	5	4	4	5	2	0	4	11	0	0	2	4	0	4	0	1	2	0	0	7	1	4	2	2	4	2	3	0	0	2	1	1	6	4	8	2	2	5	2	4	3	8	1	2
VIM-AS1	100507347	295	46	115	67	145	89	129	176	392	267	7	172	956	16	180	9	1211	59	12	147	26	28	399	236	17	542	14	254	386	13	27	155	10	269	281	186	64	359	130	79	929	433	494	238	21
CCDC26	137196	2	3	0	0	2	5	0	3	2	2	1	6	0	2	2	1	1	4	5	1	0	1	2	0	4	0	0	1	0	0	0	0	0	2	1	0	9	2	3	10	0	0	11	1	8
EPHA1-AS1	285965	22	5	9	3	13	3	8	2	130	4	9	11	50	0	31	3	4	22	0	9	48	0	6	113	5	2	2	8	3	2	6	16	98	11	7	2	0	41	15	0	8	4	10	13	3
KCNQ5-AS1	100873997	0	0	0	0	0	0	0	0	0	0	0	0	0	0	0	0	0	0	0	0	0	0	0	0	0	0	0	0	0	0	0	0	0	0	0	0	0	0	0	0	0	0	1	0	0
LINC00382	101927195	0	0	0	0	0	0	0	0	0	0	0	0	0	0	0	0	0	0	0	0	0	1	0	0	0	0	0	0	0	0	0	0	1	0	0	0	0	0	0	0	0	0	0	0	0
LINC00242	401288	19	7	25	25	15	16	1	24	32	57	87	51	51	51	28	119	83	27	59	9	4	75	26	56	70	28	121	75	28	94	11	18	35	12	39	36	42	24	12	18	15	151	36	18	79
LINC00582	100287814	29	0	9	7	5	0	0	0	49	0	2	0	0	4	23	1	0	2	2	0	1	0	0	37	3	2	0	2	0	4	0	0	1	2	5	0	1	1	0	1	0	1	1	1	1
TTTY10	246119	7	0	0	0	2	0	1	0	0	11	6	4	22	1	0	0	0	0	0	0	11	4	0	4	6	4	4	2	0	0	0	0	1	0	0	12	0	0	0	7	1	0	2	2	1
LINC01981	100996624	0	0	0	6	0	0	0	0	0	0	0	0	0	0	0	0	0	0	0	0	0	0	0	0	0	0	0	0	0	0	0	0	0	0	0	0	0	0	3	0	0	0	0	0	0
LPGAT1-AS1	102723727	0	1	1	2	1	0	1	0	6	0	0	1	10	0	6	0	8	0	0	1	1	0	3	2	0	1	1	1	0	0	0	2	1	2	2	2	0	3	5	3	4	0	0	0	0
LINC02829	105375009	50	15	20	0	2	0	10	0	5	6	1	6	0	3	4	1	1	2	0	1	0	1	1	6	0	0	1	4	0	0	3	2	0	2	1	4	0	0	3	2	0	0	11	1	0
LINC00459	100874180	0	0	0	0	0	0	0	0	0	0	0	0	0	0	0	0	0	0	0	0	0	0	0	0	0	0	0	0	0	0	0	0	0	0	0	0	0	0	0	0	0	0	0	0	0
MCHR2-AS1	728012	0	0	0	1	0	0	0	0	0	0	0	0	1	0	0	0	0	0	0	0	0	0	0	0	0	0	0	0	1	0	1	0	0	0	0	0	0	0	4	0	0	0	0	0	0
LRRC3-DT	100861510	0	3	0	0	0	1	0	3	0	1	15	0	3	4	0	10	6	1	6	2	2	15	0	3	6	5	19	3	0	18	0	4	2	1	3	5	0	5	0	2	0	10	1	0	3
SZT2-AS1	100873952	0	0	0	3	2	4	35	1	20	49	1	9	7	0	0	0	13	4	1	5	0	3	7	11	0	5	0	12	41	0	29	54	1	3	16	1	23	5	8	8	4	1	6	4	0
LINC00452	643365	4	1	3	2	2	13	1	0	1	1	0	1	4	0	2	0	6	0	0	5	0	1	1	3	0	5	0	4	0	0	0	1	0	2	0	1	0	0	0	6	1	27	4	30	0
PRKAR1B-AS2	101927000	11	696	14	448	2	10	931	151	0	227	0	17	556	2	1250	4	484	718	2	3386	0	6	290	311	11	70	1	834	582	3	213	33	0	96	694	212	146	167	1200	27	1972	1	516	11	10
LINC01715	105378616	14	10	7	8	7	1	6	7	16	11	12	9	6	10	18	8	5	8	7	6	3	8	8	2	13	5	13	9	4	9	2	17	0	10	3	6	6	7	10	6	13	8	21	12	6
MIR5689HG	106660610	3	0	1	0	0	1	0	0	0	0	0	0	1	0	1	0	1	0	0	0	4	0	1	0	0	1	0	0	0	0	2	0	0	0	0	2	0	1	0	0	1	0	0	1	0
LINC00858	170425	22	0	56	0	1	1	0	0	0	0	0	0	0	0	0	0	0	0	0	0	183	1	0	0	0	0	0	0	0	0	0	0	0	0	0	0	0	0	2	0	0	40	0	2	1
KCNQ1-AS1	338653	6	1	0	0	0	0	1	0	2	0	1	0	0	0	2	0	7	1	0	1	2	2	0	1	3	1	0	0	0	0	0	0	1	0	0	0	0	0	1	0	0	0	0	1	0
LINC02069	101928992	0	0	1	1	0	0	0	1	0	0	0	1	0	0	1	0	1	0	0	0	0	0	0	1	0	0	0	1	0	0	0	0	0	3	0	0	1	0	1	0	0	0	0	1	0
ST3GAL3-AS1	101929592	1	0	0	1	2	0	0	0	3	2	0	0	0	0	0	0	2	1	2	0	0	0	1	1	0	2	0	0	0	0	0	3	0	0	0	0	0	0	3	1	0	1	1	0	0
CPVL-AS1	107986703	2	0	1	0	0	0	0	0	0	0	0	0	1	0	0	0	0	0	0	0	0	0	0	0	0	0	0	0	0	0	0	0	0	0	0	0	0	0	0	0	0	0	0	0	0
MYCBP2-AS2	100874213	0	0	0	2	1	1	0	1	0	0	1	0	0	0	0	0	0	1	1	0	1	1	0	1	0	0	0	0	0	0	0	0	0	2	1	1	0	0	0	1	1	2	1	0	1
RABGAP1L-AS1	101928696	0	1	2	0	0	1	0	0	6	0	0	0	11	1	0	1	5	0	2	2	3	0	1	2	1	2	0	3	1	0	0	0	0	0	0	2	0	5	0	0	5	0	1	0	0
LINC02572	105373615	3	5	1	0	4	2	0	0	1	1	0	8	26	0	2	1	6	7	1	3	1	0	13	4	0	0	0	7	3	2	1	3	0	5	0	1	2	8	0	8	18	1	3	0	0
LINC01739	105378769	0	0	0	0	0	0	0	0	0	0	0	0	0	0	0	0	0	0	0	0	0	1	0	0	0	0	0	0	0	1	0	0	0	0	0	0	0	0	0	0	0	0	0	0	0
SACS-AS1	100506680	3	1	1	0	3	1	0	1	0	3	0	12	2	0	1	0	0	11	0	1	1	0	2	3	0	1	0	4	14	0	0	0	0	1	1	0	18	2	4	4	5	0	3	1	1
LINC01204	101927528	1	0	2	5	1	0	0	0	1	0	0	0	1	1	0	0	1	0	0	1	1	0	1	0	0	0	0	1	0	0	0	0	2	0	0	0	0	0	0	1	0	1	0	223	0
LINC00358	100874143	0	0	0	0	0	0	0	0	0	0	0	0	0	0	0	0	0	0	0	0	0	0	0	0	0	0	0	0	0	0	0	0	0	0	0	0	0	0	0	0	0	0	0	0	0
ACVR2B-AS1	100128640	42	28	51	56	36	6	25	33	8	34	53	28	26	34	75	21	26	33	53	7	42	33	22	35	43	31	35	18	23	53	13	13	8	84	20	20	11	29	27	20	71	54	24	32	23
MBNL1-AS1	401093	141	74	47	35	170	42	145	28	112	90	11	11	77	15	169	23	46	57	36	233	25	21	91	107	32	81	23	137	31	23	15	129	6	49	69	41	36	110	59	234	105	107	77	91	25
LINC01822	645949	0	1	0	0	0	0	0	0	0	0	0	0	0	0	0	0	0	0	0	0	1	0	0	0	0	0	0	0	0	0	0	0	0	2	0	0	0	0	0	1	0	0	0	0	1
LINC01264	104266963	0	0	0	0	0	0	0	0	2	0	0	0	0	0	0	0	0	0	0	0	0	0	1	0	0	0	0	1	0	0	0	0	0	0	2	0	0	0	0	1	3	0	0	0	0
LINC01758	105378788	0	0	0	0	0	1	0	0	0	0	2	1	0	0	0	0	0	1	0	0	0	0	0	0	0	0	0	2	0	5	0	0	0	0	0	0	0	0	0	0	0	0	0	0	0
LINC00280	100873964	0	0	0	0	0	0	0	0	0	0	0	0	0	0	0	0	0	0	0	0	0	0	0	0	0	0	0	0	0	0	0	0	0	0	0	0	0	0	0	0	0	0	0	0	0
MYOSLID	105373853	21	4	15	7	4	0	4	5	1	4	0	2	6	0	9	0	4	2	1	2	24	1	9	6	0	7	0	12	0	3	4	1	0	4	5	4	10	9	5	15	8	2	14	331	0
LINC02681	101927419	0	0	0	0	0	0	0	0	2	0	0	0	0	0	1	0	1	0	0	1	0	0	0	0	0	0	0	0	0	0	2	0	0	0	0	0	0	0	1	0	1	0	0	0	0
CRPPA-AS1	100506025	0	2	1	1	1	0	0	3	1	1	2	6	0	1	2	1	2	2	6	0	2	1	0	0	2	0	1	2	0	6	1	1	2	2	0	1	0	0	3	1	2	4	4	0	3
LINC00484	100129347	6	0	2	0	3	0	1	1	4	0	0	0	5	1	2	0	1	1	2	1	1	0	1	8	1	4	1	2	0	0	0	0	0	2	4	0	1	1	2	2	2	5	3	1	0
PDC-AS1	102724919	7	2	5	12	5	8	5	8	8	14	3	1	15	1	3	6	22	3	0	14	13	7	1	37	4	9	3	9	4	2	5	3	14	5	23	5	22	9	13	8	18	4	6	0	1
LINC01159	102682016	2	4	0	1	3	1	15	0	0	39	0	1	4	0	6	0	18	15	0	2	0	1	6	18	0	0	0	13	0	0	4	8	0	0	91	39	3	5	11	7	4	0	0	0	0
C4B-AS1	102060414	0	0	0	0	0	0	0	0	0	0	0	0	0	0	0	0	0	0	0	0	0	1	2	0	0	0	0	0	0	0	0	0	1	0	0	0	0	0	0	0	0	0	0	0	0
UBE2Q1-AS1	100874097	10	3	11	4	12	21	1	3	11	4	0	6	51	0	27	2	20	7	1	27	35	3	13	84	3	17	0	19	8	2	0	7	12	11	14	13	15	12	14	9	67	10	7	4	0
LINC00399	104326054	0	0	0	1	0	0	0	0	0	0	3	0	2	2	0	5	0	0	14	0	0	4	0	0	7	0	6	2	0	11	0	0	0	0	0	0	0	0	0	0	4	0	2	0	13
XIST	7503	0	974	4672	7960	0	5297	7	6151	896	7	0	11	9	2	11744	2981	74	13000	961	8422	1	0	9583	1	22	1	0	7	448	3993	272	815	1	3418	2079	1	195170	11509	1170	2	1	12362	2	77	3
EMX2OS	196047	21	10	11	6	4	1	2	0	4	0	4	1	0	16	3	1	2	8	1	0	0	2	9	3	3	5	7	5	0	2	0	0	1	3	1	5	1	0	0	0	2	1	13	0	0
ARSD-AS1	100506356	0	0	0	0	0	0	0	0	0	0	0	0	0	0	0	0	0	0	0	0	0	0	0	0	0	0	0	0	0	0	0	0	0	0	0	0	0	0	0	0	0	0	0	0	0
STEAP3-AS1	100874111	13	6	8	8	5	1	0	13	6	3	16	9	8	6	12	20	7	20	5	11	27	18	9	23	10	7	23	5	1	25	0	5	9	11	5	5	15	34	29	18	2	272	16	7	22
OGFR-AS1	101409261	8	6	7	9	9	14	4	5	11	4	33	9	18	16	20	11	12	15	19	7	17	22	5	15	16	12	39	16	5	25	8	9	14	13	10	12	6	8	7	6	13	11	11	11	28
CASC20	101929244	0	0	0	0	0	0	1	1	0	0	1	0	2	0	0	0	2	0	0	1	1	0	0	1	0	0	0	0	5	2	4	1	1	0	0	0	1	1	0	0	3	0	2	1	0
LINC01315	102723775	42	14	43	13	122	21	113	37	68	43	17	110	142	9	53	9	42	86	12	11	303	14	34	433	6	82	4	32	57	6	10	46	25	19	58	25	6	58	167	32	55	1468	59	24	12
FOXO6-AS1	101929901	3	0	10	17	6	6	29	1	5	11	1	8	15	0	7	0	36	15	0	5	7	1	5	12	2	7	0	4	25	0	23	7	6	3	9	2	5	8	10	10	3	17	10	5	1
DOCK9-AS1	100874096	0	0	1	1	0	1	1	0	0	0	3	0	0	2	0	1	0	0	3	0	0	0	0	4	4	2	7	0	0	5	0	0	0	0	0	1	0	0	0	0	0	1	0	0	1
KIF25-AS1	100505879	7	1	0	0	3	0	0	2	6	0	0	0	0	1	22	6	1227	1	2	2	24	0	31	0	1	107	3	1	0	2	0	0	0	0	0	0	2	1	2	0	2	0	66	5	0
FLJ31356	403150	15	63	45	45	27	7	14	27	0	6	1	73	14	0	44	4	11	24	0	16	80	2	6	32	0	9	1	9	7	2	4	5	1	167	7	17	5	12	9	34	33	6	18	4	4
TOB1-AS1	400604	66	90	47	86	89	20	86	66	120	59	106	103	53	37	88	23	80	87	56	47	81	34	42	56	47	26	70	39	83	61	35	54	79	93	49	87	77	13	86	84	54	43	87	35	37
LINC01435	103695365	0	1	3	0	2	90	0	0	1	2	29	2	2	0	5	1	2	2	0	0	1	2	1	2	0	0	0	11	1	12	1	0	0	2	2	11	29	0	1	7	0	0	2	23	1
NHS-AS1	100873920	0	1	2	0	0	0	0	0	0	0	0	0	0	0	0	0	0	0	0	0	0	0	0	0	0	0	0	0	0	0	0	0	0	5	0	0	0	0	0	3	0	0	0	3	0
LINC02800	284632	0	1	0	3	0	0	0	0	3	0	0	0	0	0	1	0	0	0	0	0	0	0	0	1	1	0	0	2	0	0	0	2	0	0	0	0	0	0	5	2	0	0	0	0	0
LINC00364	100874145	0	0	2	0	0	0	0	0	0	0	0	0	0	0	0	0	0	0	0	0	0	0	0	0	0	0	0	0	0	0	0	0	0	0	0	0	0	0	0	0	0	0	0	2	0
PRRT3-AS1	100874032	32	4	23	11	8	6	3	7	22	17	19	8	54	6	20	9	31	17	6	20	30	9	13	7	6	12	14	7	5	12	9	10	4	13	17	15	17	20	11	6	36	10	33	41	9
TCERG1L-AS1	101927489	2	0	1	1	4	0	0	0	0	0	0	0	0	0	0	1	1	0	0	0	1	0	1	0	0	0	0	0	0	0	0	0	2	0	1	0	1	0	0	10	2	0	0	1	0
LINC02028	285389	6	1	5	58	6	1	21	30	2	71	168	32	28	122	34	88	20	28	120	43	13	107	23	27	147	27	185	34	12	171	7	40	135	7	37	43	2	6	3	21	21	15	23	2	144
LINC02643	105376444	0	0	0	0	0	0	1	0	0	0	0	0	0	0	0	0	0	0	0	0	4	0	0	0	0	0	0	0	0	0	0	0	0	0	0	0	0	1	0	0	0	0	0	1	0
AGBL4-AS1	101929721	0	0	0	0	0	0	0	0	0	0	0	0	0	0	0	0	0	0	0	0	0	0	0	0	0	0	0	0	0	0	0	0	0	0	0	0	0	0	1	0	0	0	0	0	0
TPRG1-AS2	100874027	0	0	0	0	1	0	0	0	0	0	2	0	2	0	0	1	0	1	0	1	0	4	0	0	1	0	2	0	1	2	0	0	0	0	0	0	0	1	3	0	0	0	0	0	0
FGF12-AS2	100873987	0	1	2	42	8	2	0	10	0	0	0	0	0	0	1	0	0	0	0	2	6	0	3	1	0	2	0	0	0	0	0	0	0	86	0	1	1	1	5	1	0	8	12	2	0
LINC01721	400839	0	0	0	0	0	0	0	0	0	1	3	0	0	0	0	1	0	0	0	0	0	4	4	25	0	1	2	0	1	9	0	0	1	0	0	0	2	0	0	0	0	0	0	0	0
HOXB-AS1	100874362	64	16	64	168	25	34	120	23	222	10	10	11	20	15	41	9	52	36	13	11	19	17	67	46	26	42	6	54	19	8	20	11	4	18	37	26	32	32	11	44	37	18	52	61	6
LINC00443	100874173	6	0	14	589	2	7	5	0	6	34	0	5	0	0	5	0	2	79	0	12	0	0	32	1317	0	0	0	5	0	0	3	0	3	8	3	0	14	53	1	0	0	6	3	27	0
LINC01790	101927431	0	0	0	0	0	0	0	0	0	0	0	0	0	0	0	0	0	0	0	0	0	0	0	0	0	0	0	0	0	0	0	0	0	0	0	0	0	0	0	0	0	0	0	1	0
LINC01149	101929111	2	0	1	1	1	0	0	0	5	0	0	0	0	0	1	0	0	0	0	0	2	0	0	1	0	0	0	0	0	0	1	0	0	0	0	1	0	0	0	1	1	0	0	0	0
LINC01840	100874079	0	0	0	0	0	1	0	0	0	0	0	2	3	0	0	0	0	0	0	0	0	0	0	0	0	0	0	0	1	0	0	0	0	0	0	0	0	0	0	0	0	0	0	0	0
LINC01753	105378739	0	0	0	0	2	0	0	0	0	0	0	0	0	0	0	0	0	0	0	0	0	0	0	0	0	0	0	0	0	0	0	0	0	0	0	0	0	0	0	0	0	0	0	0	0
NFE4	58160	4	1	52	18	5	1	2	2	1	6	1	0	1	0	0	0	2	2	1	0	17	3	6	10	0	1	1	13	13	1	2	1	1	4	2	0	6	5	1	8	1	3	8	10	1
LINC02603	158257	2	9	3	5	4	0	8	2	13	10	1	4	7	1	13	1	6	3	2	9	3	3	7	8	7	5	1	9	1	1	4	1	3	11	9	2	6	4	2	2	24	15	6	3	1
XXYLT1-AS2	101410543	54	1	120	5	9	0	2	0	76	1	1	4	1	2	8	0	1	1	1	1	2	1	0	7	4	2	2	1	2	1	1	0	0	1	20	2	0	0	0	2	0	0	1	5	1
NAALADL2-AS3	100862679	0	0	0	2	0	0	0	1	0	0	0	0	0	0	0	0	0	0	0	0	1	0	0	0	0	2	0	0	0	0	0	0	0	0	0	0	0	1	0	0	0	1	1	0	0
ELOVL2-AS1	100506409	1	1	0	1	0	1	0	12	0	6	16	6	30	2	1	10	11	14	1	0	0	11	4	9	2	9	33	19	5	16	0	5	5	0	16	1	7	3	9	1	0	0	1	0	8
FEZF1-AS1	154860	70	59	21	1425	12	12	25	2	3	16	1	2	4	1	10	1	7	57	0	29	23	1	8	181	0	7	0	2	17	0	64	15	6	43	37	0	5	15	66	20	2	0	7	32	1
LINC01284	101926971	0	0	0	0	0	0	0	0	12	0	0	0	0	0	0	0	2	1	0	0	1	0	0	0	0	0	0	0	0	0	0	0	0	0	0	0	0	0	0	0	0	0	0	0	0
TTLL1-AS1	100506679	13	16	15	7	14	14	31	5	31	23	1	34	11	1	6	1	38	10	0	9	26	2	8	18	1	18	0	6	16	2	18	14	2	11	17	13	16	17	16	13	32	7	20	24	1
LINC01734	339568	0	0	0	0	0	0	0	0	0	0	0	0	0	0	0	0	0	0	0	0	0	0	0	0	0	0	0	0	0	0	0	0	0	0	0	0	0	0	0	0	0	0	0	0	0
EXOSC10-AS1	105376736	1	15	4	18	8	3	13	12	8	7	8	9	5	1	11	4	3	3	1	1	5	6	2	7	10	4	5	6	5	2	24	23	2	8	6	14	0	6	2	10	3	9	17	20	3
DSCR9	257203	3	10	2	10	11	0	8	8	23	9	3	12	10	1	19	1	24	9	0	10	4	1	4	7	0	21	0	8	3	1	10	27	1	2	7	7	22	11	5	11	13	5	11	3	2
FAM41C	284593	3	0	1	0	2	0	0	0	0	0	1	0	0	0	1	0	0	0	0	1	0	0	1	0	0	0	1	1	0	0	0	1	1	2	0	0	0	0	1	0	0	0	0	0	0
LINC01048	103695431	1	0	0	0	0	0	1	0	0	0	0	0	23	0	0	0	0	0	0	0	0	0	0	0	0	0	0	1	0	0	0	0	0	2	0	0	0	0	0	0	1	1	0	0	0
LINC01972	105374293	0	0	0	0	0	0	0	0	1	0	0	0	0	0	0	0	1	1	0	0	0	0	0	0	0	0	0	0	0	0	0	0	0	0	0	0	0	0	0	0	2	0	1	0	1
BZW1-AS1	101927795	0	0	2	1	2	0	0	0	5	0	1	1	1	0	0	5	1	0	1	0	0	0	3	0	0	1	1	0	0	0	0	0	0	1	1	1	3	2	1	1	0	1	5	1	6
LINC00856	414243	1	0	6	0	1	0	1	1	4	0	1	0	0	0	6	0	1	5	1	1	0	1	0	0	0	2	0	8	1	0	0	3	1	4	2	1	4	3	0	0	3	0	4	7	0
LINC01036	104169671	3	0	0	0	0	1	0	0	0	0	0	0	0	0	0	0	1	0	0	0	8	0	0	0	0	0	0	0	0	0	0	0	0	0	0	0	0	0	26	0	0	0	0	0	0
ALG14-AS1	101928098	2	0	1	2	0	1	1	0	3	0	1	2	0	0	2	0	3	1	0	1	1	0	0	3	0	0	1	0	3	1	0	1	2	0	2	0	2	1	4	0	1	0	1	18	0
ASB15-AS1	102724555	0	1	0	0	0	0	0	0	0	0	0	0	0	0	0	0	0	0	0	0	0	0	0	2	0	0	0	0	0	0	0	0	1	0	0	0	0	0	0	0	0	0	0	0	0
LINC00276	100499171	0	0	1	1	0	0	1	0	0	0	0	0	0	0	0	0	0	1	0	0	0	0	1	0	0	0	0	1	0	0	0	0	0	1	0	0	0	0	0	0	0	0	0	2	0
LINC01381	106144568	0	0	0	0	0	0	0	0	0	0	0	0	0	0	0	0	0	0	0	0	0	0	0	1	0	1	0	0	0	0	0	0	0	0	0	0	0	0	0	0	2	1	1	0	0
PSMG3-AS1	114796	176	228	159	140	1805	62	274	312	668	140	99	468	254	93	596	77	799	929	95	491	115	86	500	257	95	537	89	374	170	212	294	294	132	246	357	177	288	139	188	578	559	973	355	279	103
VAV3-AS1	100873946	1	0	1	0	3	0	0	2	25	1	0	0	1	1	0	0	0	0	0	0	0	0	0	1	0	0	0	0	1	0	0	1	0	0	3	0	0	0	0	1	0	0	7	0	0
THAP7-AS1	439931	157	69	57	96	74	67	86	175	156	127	109	95	74	106	161	71	211	73	112	85	77	81	70	73	103	123	119	78	33	167	147	128	13	96	97	104	88	39	68	101	201	50	55	50	37
LINC01756	101928460	0	1	0	0	0	0	0	0	0	0	0	0	0	0	0	0	0	0	0	1	0	0	0	0	0	1	0	0	0	0	0	0	2	0	0	2	1	0	1	0	0	0	1	0	0
LINC01799	101060019	0	2	2	0	0	3	6	0	1	3	0	0	0	0	0	0	5	4	0	0	0	0	0	2	0	0	0	0	0	0	2	0	0	0	2	0	0	0	0	0	0	26	0	0	0
AOAH-IT1	100874264	2	1	0	3	2	0	0	0	2	0	0	0	0	0	2	0	0	0	0	0	0	1	0	1	0	0	0	0	0	0	0	0	0	0	2	0	0	0	2	0	0	1	1	0	1
LINC00102	100359394	1	1	1	0	1	2	0	1	0	0	0	1	1	0	1	0	0	0	0	1	2	0	0	1	0	3	0	2	0	0	0	1	0	1	0	0	0	1	1	1	0	2	0	0	1
ERLNC1	101929441	0	0	0	0	1	1	0	0	1	5	13	0	2	3	5	2	4	3	11	1	3	10	1	0	1	2	14	3	1	11	0	0	8	2	2	0	1	1	14	4	8	3	0	0	14
ZNF32-AS2	414208	27	15	18	17	36	61	5	17	18	64	6	31	108	6	71	9	150	69	8	55	62	18	71	175	3	72	3	78	47	5	12	19	24	32	47	74	76	77	49	36	154	29	35	14	5
LINC02639	105376365	0	0	0	0	0	0	0	1	0	0	0	0	0	0	0	0	1	0	0	0	0	0	0	0	0	0	0	0	0	0	0	0	0	0	0	0	0	0	0	0	0	0	0	0	0
FTX	100302692	51	42	174	57	89	56	24	62	48	17	25	30	81	14	118	24	182	112	28	50	79	43	61	71	24	85	14	109	38	49	22	19	26	38	34	40	191	97	55	54	119	77	54	25	22
RGPD4-AS1	729121	0	0	0	0	0	0	0	0	2	0	0	0	0	0	0	0	1	0	0	0	0	0	0	0	0	0	0	0	1	0	0	1	0	0	0	1	0	0	0	0	0	0	0	0	0
ENO1-AS1	100505975	2	1	3	7	2	1	3	0	19	5	1	5	0	0	1	1	0	5	5	0	8	0	4	4	5	2	2	2	0	5	2	2	0	6	4	2	2	0	4	1	6	4	3	0	1
LINC02644	105376480	0	0	0	0	0	0	0	0	0	0	0	0	0	0	0	0	0	0	0	0	0	0	0	0	0	0	0	0	0	0	0	0	0	0	0	0	0	0	0	0	0	0	0	0	0
MEIS1-AS2	100873998	1	0	4	0	1	3	0	3	6	1	2	0	0	0	0	1	0	1	2	1	0	1	0	4	1	1	1	1	4	3	0	0	0	1	3	1	4	0	0	1	1	2	1	0	0
ZNF341-AS1	101929746	6	7	12	12	11	1	5	4	4	1	0	7	5	0	8	3	6	8	0	8	7	1	5	5	0	5	2	2	4	1	6	3	1	6	3	7	3	2	1	2	3	1	12	1	1
LINC01676	101928476	0	0	0	1	0	0	0	0	1	0	0	0	0	0	0	0	0	0	0	1	1	0	0	0	0	0	0	0	0	0	0	0	0	0	1	0	2	0	1	0	1	0	0	0	0
ARHGAP26-IT1	100874372	0	0	3	0	0	2	0	0	0	1	0	1	0	0	1	0	0	2	0	0	0	0	1	0	0	0	0	1	0	0	0	0	0	0	0	0	0	0	0	0	0	3	0	0	0
FOXD3-AS1	100996301	55	6	46	230	21	15	24	8	3	175	0	3	17	0	9	0	969	87	0	22	0	0	274	477	3	0	3	32	10	0	22	15	7	9	329	10	19	26	17	67	0	0	4	10	0
SRGAP2-AS1	100873165	0	0	0	0	0	0	1	0	0	0	1	0	0	0	0	0	0	0	0	0	0	1	0	0	0	0	0	2	0	0	0	0	0	2	0	0	0	0	4	0	0	0	0	0	0
LINC01362	103283057	1	0	1	1	0	0	0	0	0	0	0	0	1	0	0	0	2	1	0	0	0	1	0	11	0	1	0	0	2	2	1	0	0	0	1	1	0	4	2	0	0	1	1	0	0
LINC00692	285326	0	0	0	0	0	0	0	0	0	0	0	0	0	0	0	0	0	0	0	0	0	0	0	0	0	0	0	0	0	0	0	0	0	0	0	0	0	0	0	0	0	0	0	0	0
DPP4-DT	100131604	3	0	0	3	0	2	0	2	3	0	0	0	0	0	0	0	0	2	0	0	0	3	0	1	0	5	2	1	0	1	0	0	0	2	0	0	0	0	0	0	0	0	1	0	0
HAO2-IT1	100874270	0	0	0	0	0	0	0	1	0	2	16	1	0	8	0	14	0	0	4	0	0	10	0	1	7	1	6	1	0	13	0	0	0	0	1	0	0	0	0	0	0	0	2	0	30
LINC00309	150992	0	0	1	0	0	0	0	0	0	0	0	0	0	0	0	0	0	0	0	0	0	0	0	0	0	0	0	0	0	0	0	0	0	0	0	0	0	0	0	0	0	0	0	0	0
MIR205HG	642587	475	0	13	0	0	0	1	0	0	0	0	0	0	1	0	1	0	0	0	0	0	0	0	0	0	0	0	0	0	0	0	0	2	0	3	0	0	6	0	0	0	0	1	1	8
LINC02541	101927686	22	3	1	2	9	0	0	8	130	3	5	7	4	5	16	6	0	9	3	7	0	1	27	7	8	6	8	5	6	15	3	6	1	23	8	8	6	7	2	3	2	9	29	4	1
LINC01520	101929684	0	0	0	0	0	0	0	0	0	0	0	0	0	0	0	0	0	0	0	0	0	0	0	0	0	0	0	0	0	0	0	0	0	0	0	0	0	0	0	0	0	0	0	0	0
LINC02090	105371562	0	0	0	0	1	0	0	0	12	0	0	0	0	0	0	0	0	0	0	0	0	0	0	0	0	0	0	1	0	0	0	0	0	0	0	0	0	0	0	0	0	0	2	0	0
HHATL-AS1	100874044	1	0	0	1	0	0	0	0	4	0	1	0	0	0	1	1	2	1	0	0	0	0	0	7	1	2	1	1	0	0	0	0	2	0	0	1	0	0	0	0	0	1	0	0	0
LINC00160	54064	1	2	7	0	0	0	3	1	1	0	0	0	0	0	10	0	0	5	0	2	0	0	2	0	0	0	0	0	0	0	2	3	0	12	0	2	0	0	5	1	1	0	1	1	0
SCTR-AS1	107105282	44	2976	1388	63	3976	3912	1719	2844	9	127	10	208	1422	6	2039	12	880	4573	9	6021	11	28	1721	673	25	735	12	1781	77	11	1401	2285	4	1269	118	786	911	1919	408	1535	442	25	674	58	13
LINC00373	105370306	0	0	0	1	1	0	0	0	0	0	0	0	0	0	0	0	0	0	0	0	0	0	0	1	0	0	0	0	0	0	0	0	0	0	0	0	0	0	0	0	0	0	1	0	0
LINC00326	285735	8	0	0	0	0	0	0	0	0	0	0	0	0	0	0	0	1	0	0	0	1	0	0	0	0	0	0	0	0	0	0	0	0	0	0	0	0	0	0	0	0	0	0	7	0
LINC00271	100131814	11	14	26	26	19	4	3	9	8	25	7	8	52	4	116	7	15	22	9	182	88	17	26	7	2	6	6	59	1	16	4	7	10	9	30	32	11	28	21	9	27	124	8	24	5
LINC01804	101926966	1	2	0	0	0	0	0	0	0	0	0	0	0	0	1	0	0	0	0	0	0	0	1	0	0	0	0	0	0	0	0	0	0	0	0	1	0	0	0	0	0	0	0	0	0
LINC00395	100874157	0	0	0	0	0	0	0	0	0	0	0	0	0	0	0	0	0	0	0	0	0	0	0	0	0	0	0	0	0	0	0	0	0	0	0	0	0	1	0	0	0	0	0	0	0
HCG18	414777	1265	761	1060	566	1531	1194	633	1144	1286	1137	172	927	2124	125	1328	232	803	1624	207	1525	2164	313	1456	1587	197	2366	266	1188	1536	276	1542	903	354	720	1212	1233	1271	1177	1453	1879	1921	1433	712	1869	154
LINC02655	105378386	0	0	0	0	0	0	0	0	0	0	0	0	0	0	0	0	2	0	0	0	1	0	0	1	0	0	0	0	0	0	0	2	1	0	0	1	1	1	1	0	0	0	0	0	0
MIR4422HG	109729135	2	0	0	0	0	0	0	0	0	0	0	2	0	0	0	0	0	0	0	0	0	0	0	0	0	0	0	0	0	0	0	0	1	0	0	0	0	0	0	0	0	0	0	0	0
ECE1-AS1	100506801	13	5	9	12	4	3	9	5	250	1	1	2	3	2	18	0	15	5	1	10	7	3	3	13	1	15	1	14	4	2	2	8	3	1	14	1	11	2	8	33	5	8	19	16	0
LINC01508	101927873	5	1	1	6	12	1	10	0	0	0	0	0	15	0	1	0	8	19	0	0	3	3	1	0	0	5	2	0	0	0	0	7	0	0	0	0	202	2	5	8	0	6	6	0	0
LNCAROD	101928687	49	0	2	0	1	1	0	0	0	0	0	11	0	0	0	0	0	0	0	0	8	0	0	0	0	1	0	0	0	0	0	0	6	2	0	1	0	0	0	0	0	2	1	0	0
HAR1B	768097	11	3	1	39	0	0	5	2	16	0	4	0	1	1	14	0	0	0	0	1	3	9	2	2	7	4	1	2	8	2	0	6	3	2	2	6	1	7	1	0	1	62	4	6	3
TCF7L1-IT1	100874334	0	0	0	0	0	0	0	0	0	0	0	0	2	0	0	0	1	0	0	0	0	0	1	0	0	3	0	0	0	0	0	0	0	0	0	0	0	0	0	0	1	0	0	0	0
TTTY3	114760	0	0	0	0	0	0	0	0	0	0	0	0	0	0	0	0	0	0	0	0	0	0	0	0	0	0	0	0	0	0	0	0	0	0	0	0	0	0	0	0	0	0	0	0	0
CSMD2-AS1	402779	0	0	0	0	0	1	0	0	0	0	0	0	0	0	0	0	0	0	0	0	0	0	0	0	0	3	0	0	0	0	0	0	0	0	0	0	0	0	0	0	0	5	0	0	0
LINC01098	285501	0	0	3	0	0	0	0	0	0	1	0	1	0	0	0	0	1	0	0	0	0	0	0	1	0	12	0	2	0	0	0	0	0	0	0	0	0	0	1	0	1	0	0	0	0
EVA1A-AS	101927884	8	4	0	0	0	0	0	1	0	1	0	0	0	0	0	0	1	0	0	6	4	1	0	0	0	2	0	0	0	1	0	0	1	0	0	0	0	0	0	0	1	0	0	4	0
LINC01720	440704	0	0	0	0	0	0	0	0	0	0	0	0	0	0	0	0	0	0	0	0	0	0	0	0	0	0	0	0	0	0	0	0	0	0	0	0	0	0	0	0	0	0	0	0	0
LINC00852	84657	18	18	35	27	35	5	20	16	120	14	9	24	28	13	30	8	25	18	9	7	28	17	15	22	3	29	5	29	23	13	39	17	5	13	19	8	23	40	20	14	38	49	20	37	7
SPRY4-AS1	101926941	20	15	9	23	30	25	58	19	0	53	1	73	54	2	11	2	138	161	1	97	15	0	131	30	4	78	0	22	44	1	89	29	2	19	22	23	61	44	13	40	110	5	89	71	3
GS1-600G8.3	100093698	0	0	0	0	0	0	0	0	2	0	0	0	0	0	0	0	0	0	0	0	0	0	0	0	0	0	0	0	0	0	0	0	0	0	0	0	0	0	0	0	0	0	0	0	0
LINC01593	107178918	0	0	0	0	2	1	0	0	0	6	0	0	3	0	2	0	3	29	0	0	0	0	0	11	0	2	0	0	0	0	0	12	0	0	0	0	4	1	3	6	0	0	0	0	0
TRIM31-AS1	104533120	13	1	36	4	5	5	0	1	3	1	0	17	0	0	4	0	3	1	0	0	73	0	6	5	1	2	1	1	2	0	0	0	3	1	0	11	4	0	1	0	4	13	9	0	0
LINC02884	105378909	13	1	3	2	0	0	1	1	2	2	1	0	1	1	4	3	1	0	1	1	1	3	7	2	5	0	0	9	0	0	0	0	0	6	1	0	1	1	1	2	1	1	2	0	1
LINC01640	105373006	0	1	0	0	0	0	0	0	0	0	0	0	0	0	0	0	0	0	0	0	1	0	0	1	0	0	0	0	0	0	0	0	0	0	0	0	0	0	0	0	0	0	0	0	0
APCDD1L-DT	149773	174	3	696	4	3	2	0	3	4	1	0	2	12	1	5	0	12	18	0	1	7	1	12	10	1	4	0	5	7	0	5	2	1	7	2	6	15	36	8	16	58	394	2	3717	0
MANCR	100216001	109	173	54	16	9	34	12	392	0	25	2	66	20	6	2	7	258	223	4	3	1	11	374	54	3	39	4	16	334	6	352	10	2	98	43	23	140	36	18	62	188	85	195	2864	23
SGO1-AS1	100874028	0	0	0	0	0	0	0	0	1	1	1	0	3	0	2	0	1	0	1	0	0	1	0	0	0	2	2	0	0	1	0	0	1	0	0	0	0	0	1	0	1	1	1	0	1
LINC02662	105376348	0	0	0	0	1	0	0	0	0	1	0	0	0	0	0	0	0	0	0	0	0	0	0	0	0	0	0	0	0	0	0	1	0	0	0	0	0	0	0	0	0	0	0	0	0
LINC01816	100133985	4	3	8	50	3	5	8	16	17	25	62	10	14	35	11	27	15	8	83	12	47	47	9	10	64	9	53	4	6	41	2	16	3	1	18	35	15	3	22	11	5	16	44	52	55
WARS2-AS1	101929147	164	381	325	251	732	145	388	219	306	852	62	355	226	48	398	43	371	601	66	284	569	78	659	570	64	392	70	302	517	63	407	192	71	416	388	629	526	326	587	305	823	567	375	192	43
LINC02613	101929596	7	0	17	5	3	0	4	0	6	0	4	0	6	0	2	1	5	1	1	0	15	1	12	17	3	59	1	1	18	2	1	0	7	0	9	1	0	9	3	0	0	3	5	0	1
FGF12-AS1	100873986	0	0	0	1	0	0	0	2	0	0	0	0	0	0	0	0	0	0	0	0	0	0	0	0	0	0	0	0	0	0	0	0	0	1	0	2	0	0	0	0	0	0	1	0	0
LINC00689	154822	5	18	1	2	6	0	0	0	30	1	0	0	14	1	4	2	2	3	1	15	87	1	1	5	5	5	2	9	2	1	0	0	1	1	8	1	0	1	510	28	1	1	2	145	7
LINC01817	105373683	0	0	0	0	0	0	0	0	0	0	0	0	0	0	1	0	0	0	0	0	0	0	0	0	0	0	0	1	0	0	0	0	0	0	0	0	0	0	0	0	0	0	0	0	0
LINC01445	102723605	0	0	0	0	0	0	0	0	0	0	0	0	0	0	0	0	0	0	0	0	0	0	0	0	0	0	0	0	0	0	0	0	0	0	0	0	0	0	0	0	0	0	0	0	0
LINC00396	104355146	1	0	0	0	0	0	0	0	1	0	0	0	0	0	0	0	0	0	0	0	0	0	0	0	0	0	0	0	0	0	0	0	0	1	0	0	1	0	0	0	0	0	0	0	0
LINC01750	643355	18	74	30	4	54	27	107	21	13	6	33	7	27	27	55	40	6	9	25	11	1	12	142	28	30	39	14	17	25	28	152	22	4	2	16	15	42	29	134	22	13	121	32	11	34
WASIR2	100132169	9	0	1	2	1	1	0	3	43	5	0	4	24	0	1	0	6	0	0	5	9	0	0	25	3	0	0	13	0	0	1	2	0	2	14	0	29	16	0	0	52	1	12	1	0
LINC01305	285084	3	0	3	1	1	0	0	0	22	0	0	0	0	0	1	0	0	0	0	0	53	0	0	1	0	0	0	0	1	0	0	0	0	0	1	1	0	0	0	0	0	0	0	1	0
RB1-DT	100862704	3	7	5	12	3	2	10	3	12	11	8	4	4	3	6	6	7	7	6	3	6	3	4	4	9	4	5	6	0	13	0	2	1	3	7	7	6	2	2	7	12	0	9	1	7
FAM27C	105379444	5	2	6	0	1	4	10	4	1	3	0	5	2	1	6	0	4	3	0	0	7	1	0	0	0	1	0	1	1	1	1	3	0	3	5	1	7	2	0	2	4	1	2	1	1
FAM225A	286333	12	3	23	2	7	6	4	11	17	3	3	0	63	7	35	1	14	6	4	8	15	4	16	8	4	11	2	8	5	6	18	4	50	6	5	1	7	31	2	25	9	40	3	224	7
LINC01249	727982	0	0	0	0	0	0	0	0	0	0	0	0	0	1	0	0	0	0	0	1	166	0	0	2	0	1	0	0	0	0	0	0	0	0	0	0	0	0	548	0	0	1	0	0	0
LINC00278	100873962	3	0	0	0	18	0	0	0	0	10	8	12	11	5	0	0	0	0	0	0	14	4	0	26	5	8	10	11	0	0	0	0	11	0	0	14	0	0	0	13	2	0	6	7	2
CLEC12A-AS1	400002	1	0	6	0	3	0	0	3	6	1	1	1	1	2	3	1	1	5	0	0	1	0	11	2	2	0	0	4	1	0	1	0	0	1	1	3	2	0	3	0	0	0	2	7	2
LINC02015	102724550	48	25	13	11	191	48	21	116	0	51	129	91	26	41	340	2003	11	92	200	69	0	78	100	40	141	46	116	94	12	584	36	257	56	970	135	179	93	26	3	25	5	2	58	41	26
LINC01363	101928484	0	0	0	6	1	0	0	0	2	0	0	0	0	0	0	0	0	0	0	0	1	0	0	0	0	1	0	0	0	0	0	0	0	0	1	0	0	0	0	0	0	0	0	1	0
DLEU2	8847	44	48	148	193	134	144	40	164	223	87	39	190	352	41	100	62	234	115	66	116	153	61	44	119	40	153	83	90	122	61	38	78	82	80	96	53	142	140	125	108	236	142	92	108	44
ANKRD44-AS1	101927596	24	0	6	2	5	2	11	1	187	1	1	0	2	0	5	1	1	2	0	0	2	2	0	4	1	4	1	8	4	1	0	2	0	2	10	6	0	0	1	0	0	0	7	6	1
AGBL5-AS1	100874031	3	0	1	0	2	1	2	3	7	2	0	3	0	1	5	0	2	3	2	1	9	2	0	2	3	2	4	3	4	2	2	0	1	10	8	3	3	1	1	3	1	2	1	0	1
LUARIS	100506895	2	0	7	0	1	0	2	0	0	1	1	0	30	0	10	1	5	1	1	10	24	0	0	1	4	3	7	5	0	3	3	2	0	3	1	0	2	3	0	9	1	1	3	1	0
FSIP2-AS1	107985781	4	1	10	11	4	1	0	0	16	6	2	1	11	0	3	0	30	12	5	1	42	6	3	10	4	0	3	5	1	1	1	0	4	3	8	5	5	8	76	6	6	3	7	0	1
DLG3-AS1	100873930	1	4	3	4	1	4	0	1	2	2	0	3	1	0	1	0	3	5	0	2	11	0	7	3	0	2	0	5	4	0	2	2	0	0	4	4	4	2	3	1	10	1	5	2	0
COA6-AS1	101927765	49	81	49	51	44	25	236	24	224	160	36	80	98	33	99	13	203	78	47	99	280	35	72	91	19	23	17	40	169	40	134	49	127	50	97	50	72	32	89	82	146	69	83	27	11
LINC01704	646268	2	3	5	7	0	1	10	0	0	2	0	1	1	0	3	1	2	4	2	2	0	1	2	10	1	3	1	3	1	0	4	1	1	1	1	3	3	4	1	1	3	4	3	2	0
LINC01307	104355286	0	0	0	0	0	1	0	0	0	0	0	0	0	2	0	0	0	0	0	0	2	0	0	0	0	0	0	0	0	0	0	0	0	0	0	0	0	0	0	0	0	0	0	0	0
LINC00410	144776	0	0	0	0	0	0	0	0	1	0	0	0	0	0	0	0	0	0	0	0	1	0	0	0	0	0	0	0	0	0	0	0	0	0	0	0	0	0	1	0	0	0	0	0	0
LINC01891	105373934	3	0	1	0	1	0	0	0	32	0	1	1	0	0	1	0	2	0	0	0	0	2	0	3	0	0	0	3	0	1	0	0	0	1	3	0	0	0	2	0	0	0	4	0	0
LINC00574	80069	2	2	5	13	3	5	0	16	11	47	69	53	27	21	10	66	61	24	33	11	3	94	20	18	28	9	67	72	5	66	4	16	65	12	17	36	20	10	2	9	6	178	14	3	57
LINC02789	400800	0	0	0	0	0	0	0	0	0	0	0	0	0	0	0	0	0	0	0	0	0	0	0	0	0	0	0	0	0	0	0	0	0	0	0	0	0	0	0	0	0	0	0	0	0
LINC-PINT	378805	332	403	322	367	286	178	185	292	1221	45	65	683	321	106	545	120	404	487	283	568	551	211	262	300	113	194	106	178	259	104	156	199	140	434	332	89	233	311	355	342	407	456	648	176	249
ARHGEF9-IT1	100874355	0	0	0	0	0	0	0	0	1	2	1	0	0	0	0	0	0	1	0	0	0	0	0	0	0	1	0	0	0	0	0	0	0	0	0	2	0	1	0	1	0	0	1	1	0
LINC01273	101927541	20	17	17	44	12	14	25	1	3	31	18	51	74	8	14	24	79	108	36	17	47	18	54	22	14	8	18	34	107	22	52	68	18	50	34	45	121	27	25	22	109	31	53	8	6
ABCA9-AS1	104355297	0	0	0	16	0	0	0	0	0	0	1	0	0	0	0	0	0	0	2	0	159	3	1	3	4	0	1	1	0	2	0	0	0	0	0	0	0	0	2	0	0	0	0	0	3
LINC01354	100506795	32	3	12	0	2	1	5	3	34	0	11	1	0	6	5	11	2	14	12	0	1	9	10	11	11	5	21	10	0	19	2	1	5	3	10	3	2	1	6	0	2	4	13	1	34
LINC00575	439934	0	0	0	0	0	0	0	0	0	0	0	0	0	0	1	0	0	0	0	0	0	0	0	0	0	0	0	1	0	0	0	0	0	0	0	0	0	0	0	0	0	0	0	0	0
PIK3CD-AS2	101929074	55	10	24	38	35	18	63	18	144	168	5	10	80	6	63	3	7	4	11	14	16	7	60	13	6	19	3	15	9	2	15	120	3	10	50	8	125	35	84	115	151	291	108	38	7
LINC00210	100885798	0	0	0	0	0	0	0	0	0	0	0	0	0	0	0	0	2	0	0	0	0	0	0	0	0	0	0	0	0	0	0	0	0	0	0	0	0	0	0	0	0	0	0	0	0
LINC01819	102723854	2578	2	24	9	4	2	2	1	4	1	2	4	199	1	4	1	9	3	0	1	117	1	3	5	1	24	1	4	2	0	1	1	2	2	4	0	2	3	16	1	7	1010	3	1	0
MRPS9-AS1	101927492	8	10	5	8	8	16	1	7	38	17	2	8	43	3	11	1	37	19	3	15	29	3	18	50	2	16	2	8	8	2	9	3	9	40	16	14	18	30	5	17	41	20	13	7	3
IPO9-AS1	100873949	7	8	0	6	7	2	6	8	10	16	3	17	18	1	10	0	11	7	0	6	10	1	2	22	1	6	1	11	3	1	14	5	4	5	9	4	12	7	4	10	10	5	12	4	3
F10-AS1	104413892	1	1	0	1	0	0	0	2	1	0	7	0	4	5	1	4	8	2	9	3	2	9	0	0	4	3	9	1	1	4	1	1	12	1	1	6	1	0	0	5	3	14	1	0	6
IDH1-AS1	100507475	9	8	14	21	5	2	3	17	9	26	17	22	12	15	9	10	25	16	16	16	46	13	25	9	22	13	27	6	9	18	20	26	4	35	17	13	7	5	19	19	10	14	13	21	21
PGM5P4-AS1	103344932	6	1	4	1	0	0	4	0	19	0	1	0	0	1	2	1	2	0	0	0	2	0	0	1	1	0	0	1	0	0	0	0	0	0	1	1	4	0	0	0	1	0	2	4	0
PHKA1-AS1	101928259	0	0	0	0	0	0	0	0	0	1	0	2	0	0	0	0	0	1	0	0	2	0	2	0	0	0	0	1	0	0	0	0	0	0	0	0	1	0	0	0	0	0	0	0	0
HS1BP3-IT1	100874343	15	7	4	6	6	4	6	62	2	35	206	51	10	50	24	201	23	43	430	24	9	190	22	24	265	44	88	89	18	258	27	22	111	4	97	19	45	4	33	40	13	3	77	4	621
LINC01787	101928241	0	0	0	0	0	0	0	0	0	0	0	1	0	0	0	0	0	0	0	0	0	0	0	0	0	0	0	0	0	0	0	0	0	0	0	0	0	0	0	0	0	0	0	0	0
LRRC8C-DT	400761	38	10	32	5	14	6	16	21	136	9	3	18	6	7	24	5	19	19	6	9	13	6	10	25	6	22	3	30	6	3	2	2	1	17	23	8	33	13	23	10	29	21	20	28	5
LINC01880	105373979	1	0	0	0	0	0	0	0	0	0	1	0	0	0	0	0	1	5	0	0	0	0	0	0	0	1	0	1	0	0	0	0	0	0	0	0	2	0	4	2	1	0	1	0	0
DNMT3L-AS1	105372833	0	0	0	0	0	0	0	0	9	1	9	0	1	0	0	1	0	1	1	0	0	5	0	0	0	0	5	1	0	6	0	0	0	0	2	0	0	0	0	0	0	0	0	0	0
LEF1-AS1	641518	41	16	36	12	15	1	3	9	147	2	0	1	4	0	7	0	9	8	0	15	14	0	25	15	1	11	1	11	4	0	19	11	0	10	17	9	17	14	10	5	14	7	12	16	0
LINC01807	101928765	4	0	0	0	1	0	1	0	0	0	0	0	0	2	0	0	0	0	0	0	4	1	0	0	1	0	1	0	1	1	0	0	7	0	0	0	0	0	110	0	0	0	0	0	0
LINC01063	101929769	5	2	3	12	2	2	10	7	14	6	1	6	4	1	5	0	12	7	1	10	10	3	3	5	1	3	2	4	0	5	0	12	8	4	7	3	4	2	1	12	5	3	5	2	0
LINC01031	101929184	1	0	2	1	2	0	0	0	2	1	1	3	2	0	0	0	6	1	0	4	2	2	5	1	1	2	0	1	0	0	0	0	0	0	1	1	5	0	1	1	2	0	2	2	0
LINC01697	284825	8	1	30	276	93	0	2	0	7	2	0	0	0	0	11	0	1	16	0	1	84	2	8	1	2	4	0	5	2	0	0	0	1	1	0	0	15	11	1	48	1	0	6	0	0
RPS6KA2-IT1	100874353	3	2	11	0	4	1	0	4	6	0	0	4	3	0	0	1	3	2	0	2	4	1	1	0	0	3	0	0	5	0	0	1	0	7	0	1	2	6	0	0	3	4	0	3	1
LINC01104	150577	0	0	0	0	0	0	0	0	0	0	0	0	1	0	1	0	0	0	0	0	0	0	0	0	0	3	0	0	0	1	0	0	0	0	0	0	0	0	0	0	0	0	0	0	0
LINC01653	101929631	1	0	0	0	0	0	0	0	1	0	0	0	0	0	0	0	1	0	0	0	0	2	0	0	0	0	0	0	0	1	0	0	0	0	0	1	0	0	0	0	0	0	1	0	0
RFX3-AS1	101929302	21	10	14	25	61	3	8	17	27	28	6	12	21	6	243	6	186	29	8	10	41	10	38	35	6	26	8	69	2	9	10	2	25	57	67	19	29	12	58	134	68	25	17	7	4
NCOA7-AS1	104355145	1	0	0	0	0	0	0	2	1	0	19	0	0	4	0	7	1	3	13	0	0	6	0	2	9	2	14	5	0	13	0	1	0	0	2	4	0	0	0	0	0	62	1	0	5
NDFIP2-AS1	100874208	0	0	1	0	0	0	0	0	0	0	0	0	0	0	0	0	0	0	0	0	0	0	0	0	0	0	0	0	0	0	0	0	0	0	0	0	0	0	0	0	0	0	0	0	0
LINC00867	100506126	3	1	0	1	0	0	0	1	4	0	0	0	0	0	1	0	0	0	1	1	2	0	0	1	1	0	1	0	0	3	1	1	0	0	2	1	1	0	0	0	0	0	1	1	0
RAP2C-AS1	101928578	40	36	58	60	81	55	24	48	30	22	31	23	71	5	78	25	95	73	26	36	25	27	110	48	17	56	30	74	36	65	20	66	1	45	63	45	44	51	36	69	99	97	72	44	24
LINC01873	729348	1	0	0	4	0	0	0	1	0	0	0	0	0	0	5	0	0	0	0	1	4	0	0	0	0	1	0	0	0	0	0	0	0	0	3	1	0	0	0	0	1	0	0	0	0
LINC00708	100507143	0	0	0	0	0	0	0	0	0	0	0	0	0	0	0	0	0	0	0	0	0	0	0	0	0	0	0	0	0	0	0	0	0	0	0	0	0	0	0	0	0	0	0	0	0
LINC02181	440390	1	1	0	1	0	0	0	0	1	0	0	0	1	0	0	0	0	0	0	0	1	1	1	2	0	0	0	0	0	0	0	0	1	1	0	0	1	1	1	0	1	1	0	0	0
KIF26B-AS1	111216275	4	3	2	1	3	2	0	0	0	0	0	0	24	0	32	0	0	1	0	25	18	0	18	3	0	1	0	1	1	0	1	0	1	19	2	0	1	12	0	6	1	0	4	1	0
LINC01701	107985456	2	0	0	0	0	4	0	0	0	0	0	0	0	0	0	0	14	0	0	0	0	0	0	0	0	0	0	7	0	0	1	0	1	0	0	0	0	0	4	0	3	0	0	0	0
LINC01047	105616982	1	0	0	0	0	0	0	0	2	0	0	0	0	0	0	0	1	0	0	0	0	0	0	0	0	1	0	0	0	0	0	0	0	0	0	0	0	0	0	0	0	0	0	0	0
LINC00865	643529	232	27	43	11	52	704	300	17	60	4	9	44	48	23	243	13	11	12	10	57	106	16	279	317	19	469	12	894	14	18	18	70	8	10	41	18	252	13	106	332	604	175	414	59	6
LINC02043	102724699	1	0	1	7	3	2	5	12	16	6	0	87	4	0	2	0	4	3	1	0	2	0	4	5	0	6	0	9	3	1	1	8	3	4	6	10	3	0	0	16	1	2	3	1	0
GNG12-AS1	100289178	40	15	42	12	29	21	4	29	9	1	27	26	24	21	57	38	30	25	28	10	14	38	31	43	37	31	22	20	46	38	5	0	7	37	19	31	5	20	43	40	28	88	40	31	29
SLC6A1-AS1	100874090	0	0	0	2	3	4	1	9	0	0	10	0	13	2	16	4	2	2	4	3	1	19	5	7	3	15	11	3	8	37	2	7	21	1	1	1	15	7	2	0	6	8	2	0	2
LNCPRESS1	101927721	0	0	0	0	0	0	0	0	0	0	0	0	1	0	0	1	0	1	8	1	0	1	0	1	0	0	2	0	0	1	0	0	5	0	0	0	0	1	0	0	0	2	0	0	7
DAOA-AS1	282706	0	0	0	0	0	0	0	0	0	0	0	0	0	0	0	0	0	0	0	0	0	0	0	0	0	0	0	0	0	0	0	0	0	0	0	0	0	0	0	0	0	1	0	3	0
SEMA3B-AS1	101928931	8	19	39	19	25	8	26	4	1	20	10	11	39	3	27	1	40	14	5	73	37	13	13	30	4	34	9	33	11	7	27	33	1	26	33	83	30	21	50	62	67	13	35	11	6
BPESC1	60467	0	0	0	0	0	0	0	0	2	1	0	0	0	0	0	0	0	0	0	0	1	0	0	1	0	1	0	0	3	1	0	0	0	0	0	1	0	0	0	0	0	79	1	0	0
TTTY19	252952	0	0	0	0	0	0	0	0	0	0	0	0	0	0	0	0	0	0	0	0	0	0	0	0	0	0	0	0	0	0	0	0	0	0	0	0	0	0	0	0	0	0	0	0	0
MHENCR	100505771	171	78	179	158	152	77	195	113	1989	206	83	202	149	67	282	50	315	131	63	52	511	69	57	222	79	110	62	126	182	81	172	99	125	193	222	112	109	51	124	58	269	111	309	142	42
LINC02777	105378753	49	11	45	11	12	8	15	10	25	12	19	7	13	10	28	21	32	13	15	7	21	14	23	19	16	16	30	11	1	24	10	28	11	9	20	9	2	12	9	18	15	39	81	29	14
LINC01450	101928744	0	0	6	0	0	0	0	0	0	0	0	1	2	0	3	0	2	2	0	1	0	0	1	1	1	0	0	6	0	2	0	0	0	0	0	0	0	2	0	0	7	0	0	0	0
TGFB2-AS1	728463	74	42	75	1	50	1	2	27	1	9	1	29	121	0	54	9	46	37	3	29	24	11	506	183	0	121	2	46	49	0	2	3	0	248	36	20	72	76	133	17	18	11	341	28	1
OSBPL10-AS1	100874206	1	0	4	2	0	0	0	0	7	0	0	1	2	0	0	0	1	0	0	0	0	1	1	0	0	1	0	1	0	0	2	1	0	3	0	0	1	1	0	0	0	3	1	0	0
GCSIR	151484	1	0	0	0	0	1	0	0	5	0	0	0	0	0	0	0	0	0	0	0	0	0	0	0	0	0	0	1	0	0	0	0	0	0	0	0	1	0	0	0	0	1	0	0	0
LINC02802	645166	107	9	13	16	27	53	42	3	6	26	2	13	2	2	29	1	1	11	1	6	20	2	28	16	3	25	2	3	2	3	16	15	16	4	15	11	10	43	51	67	14	16	75	26	1
LIF-AS1	110806283	3	1	2	1	2	1	0	0	3	0	0	2	2	0	0	0	1	5	0	4	1	1	0	2	0	0	0	1	0	0	1	4	1	4	0	1	4	1	1	22	5	0	6	1	0
LINC01809	101928031	0	0	0	0	0	0	0	0	0	0	0	0	0	0	0	0	0	0	0	0	0	0	0	0	0	0	0	0	0	0	0	0	0	0	0	0	0	0	0	0	0	0	0	0	0
KCND3-IT1	100874295	0	0	1	0	0	0	0	0	0	0	0	0	2	0	1	0	0	0	0	0	0	1	0	0	0	2	0	0	0	0	0	0	0	0	0	0	1	6	2	0	0	1	1	0	0
MRTFA-AS1	101927257	4	2	11	1	4	2	5	1	5	10	3	1	6	0	6	1	15	2	0	0	4	1	3	8	3	4	0	4	4	0	1	4	2	3	6	5	9	5	1	5	4	1	8	2	0
KIAA1614-AS1	103344928	2	1	1	6	0	2	1	5	1	8	2	1	6	0	6	3	21	10	4	8	11	0	9	19	0	1	0	5	1	0	4	7	0	1	8	3	11	8	7	8	5	1	4	4	0
LINC01517	283080	0	0	0	6	0	0	1	0	1	3	1	3	2	0	1	0	8	2	0	0	1	0	0	0	0	0	0	0	1	0	0	0	0	0	0	0	1	0	0	0	4	0	0	2	0
LINC01780	105378934	0	1	1	1	0	1	0	4	2	0	50	1	2	16	1	9	0	0	36	1	8	20	0	1	17	5	51	3	0	29	0	0	0	1	8	3	2	0	3	2	3	2	3	0	18
LINC01656	101927526	0	0	3	0	0	1	0	0	0	0	0	0	0	0	2	0	0	0	0	0	0	0	0	0	0	0	0	0	0	0	0	0	0	0	0	0	0	1	0	0	0	1	0	0	0
IDI2-AS1	55853	3	3	1	2	1	0	1	2	7	2	2	4	64	2	8	3	4	6	1	12	4	5	8	16	2	19	4	6	1	3	0	1	6	3	4	3	8	3	4	14	1	21	11	1	3
CFTR-AS1	111082987	0	2	1	4	4	1	0	0	0	0	1	2	0	0	0	0	0	0	0	0	0	0	3	0	0	0	0	0	0	1	0	0	0	1	0	3	0	0	0	2	2	0	2	0	0
LINC00665	100506930	423	813	960	412	1109	290	311	886	412	122	23	48	2048	42	1372	19	162	61	21	1282	689	54	1151	166	56	1406	35	159	1128	33	23	2492	503	1046	174	95	1033	1738	2418	2630	1114	1366	802	545	30
ATP11A-AS1	100874205	0	0	3	2	2	0	2	0	0	0	0	0	2	0	3	0	0	0	0	0	3	0	0	0	0	3	1	0	1	0	0	1	0	1	0	0	0	0	0	0	4	0	3	0	0
LINC00442	348021	0	0	0	0	0	0	0	0	0	0	0	0	0	0	0	0	0	0	0	0	0	0	0	0	0	0	0	0	0	0	0	0	0	0	0	0	0	0	0	0	0	0	0	0	0
LINC01628	102724321	0	0	0	0	0	0	0	0	0	0	0	0	0	0	0	0	0	0	0	0	0	0	0	0	0	0	0	0	0	0	0	0	0	0	0	0	0	0	0	0	0	0	0	0	0
KIZ-AS1	101929591	11	1	6	2	1	1	1	3	9	6	3	7	14	0	11	0	8	16	2	5	39	1	9	8	1	5	1	7	7	4	2	2	1	1	1	4	7	9	2	1	6	16	10	2	2
LINC01826	107985818	0	0	0	0	0	0	0	0	0	0	0	0	0	0	0	0	0	0	0	0	0	0	0	0	0	0	0	0	0	0	0	0	0	0	0	0	0	0	0	0	0	0	0	0	0
LINC02022	105376955	0	0	0	0	0	0	0	2	3	0	0	0	0	0	0	0	0	0	0	0	0	0	0	0	0	0	0	0	0	0	0	0	0	0	0	0	0	0	0	0	0	0	0	0	0
ITGA6-AS1	101929947	31	6	21	12	4	1	1	1	77	0	2	6	6	4	17	4	3	2	4	3	9	3	6	10	6	6	5	2	3	2	6	3	2	11	12	1	9	5	3	7	8	1	10	6	4
LINC01162	104355138	0	0	0	0	0	0	0	0	0	0	0	0	0	0	0	0	0	0	0	0	0	0	0	0	0	0	0	0	0	0	0	0	0	0	0	0	0	0	0	0	0	0	0	0	0
SLCO4A1-AS1	100127888	128	5	208	187	140	184	199	1	3	56	2	11	234	3	38	2	189	844	3	221	1364	2	446	197	5	32	2	103	820	1	2	8	116	453	216	4	148	538	27	36	835	0	139	11	4
TTTY20	252951	0	0	0	0	2	0	0	0	0	0	0	0	0	0	0	0	0	0	0	0	0	0	0	0	0	0	0	0	0	0	0	0	0	0	0	0	0	0	0	0	0	0	0	0	0
LINC01717	105372893	0	0	0	0	0	0	0	0	0	0	0	0	0	0	0	0	0	0	0	1	0	0	1	0	0	0	0	0	0	0	0	0	0	0	0	0	0	0	0	0	0	0	0	0	0
COL4A2-AS1	100874203	10	2	1	3	3	1	0	1	1	2	1	4	4	1	5	0	8	10	0	10	2	0	4	14	0	11	1	7	2	1	1	1	3	13	5	4	6	7	8	3	1	5	10	2	1
LMLN-AS1	100873947	0	0	1	20	0	0	0	1	2	18	2	4	1	0	1	2	2	5	1	1	1	0	3	3	1	0	0	0	1	0	2	0	0	2	0	0	0	0	0	1	0	0	1	1	0
LINC01700	101928435	2	1	2	0	1	2	0	0	13	1	0	0	0	0	0	0	1	1	0	2	3	0	2	0	1	0	0	0	1	0	1	0	1	0	1	0	0	0	0	0	0	0	1	0	0
PTGES2-AS1	389791	11	39	29	15	9	3	16	1	12	2	1	40	28	4	17	0	13	8	0	31	72	0	26	6	1	23	0	1	24	1	65	17	10	8	3	9	47	6	25	10	30	8	12	12	0
DPYD-AS1	100873932	2	1	4	1	0	1	0	1	0	1	1	1	6	0	2	4	1	1	3	0	0	7	4	1	5	1	2	1	5	1	0	0	2	2	0	2	0	1	1	0	2	2	4	2	2
RGS5-AS1	101928404	1	0	0	1	0	0	5	0	1	1	0	0	4	0	1	0	6	3	1	0	1	0	2	3	0	2	0	0	0	0	0	0	1	1	1	0	1	1	0	0	2	0	1	1	0
LINC01166	101927590	7	0	0	0	5	0	28	0	4	18	0	0	3	0	1	0	0	1	0	2	4	1	0	23	0	1	1	0	2	2	0	0	7	23	0	18	0	1	0	0	0	3	1	1	0
DLGAP4-AS1	101926987	31	23	28	22	22	14	29	6	126	41	16	22	34	8	20	20	37	37	18	26	64	9	21	33	17	31	20	32	43	16	45	18	3	29	40	19	34	45	41	17	33	11	35	11	12
PLCE1-AS2	101927049	0	0	0	1	0	0	0	0	0	1	0	0	0	0	0	0	0	1	0	3	0	0	1	0	0	0	0	0	0	0	0	0	0	1	0	0	0	0	2	1	1	0	1	0	0
HCG25	414765	10	25	12	17	23	18	27	14	37	16	8	27	63	6	47	5	71	28	8	57	26	10	19	51	10	40	12	31	22	9	25	34	20	9	21	16	34	33	40	63	31	33	26	12	11
LINC00374	106144531	0	0	0	0	0	0	0	0	0	0	0	0	0	0	0	0	0	0	0	0	0	0	0	0	0	0	0	0	0	0	0	0	0	0	0	0	0	0	0	0	0	0	0	0	0
SNHG15	285958	602	464	715	510	947	612	1651	516	1544	867	99	1243	843	136	1253	117	779	723	155	421	2093	124	663	931	156	961	126	742	1306	108	1088	630	169	1178	863	516	370	352	494	715	1165	420	1003	411	91
LINC01737	101927553	0	0	0	0	0	0	0	0	0	0	0	0	0	0	0	0	0	0	0	0	1	0	0	0	0	0	0	0	0	0	0	0	0	0	0	0	0	0	0	0	0	0	1	0	0
CYP1B1-AS1	285154	36	24	26	12	89	5	20	20	103	27	12	12	17	6	43	10	55	64	16	10	15	16	32	64	17	16	16	28	13	12	11	5	17	58	21	13	39	18	24	35	21	7	26	2	4
LINC00327	100506697	34	16	10	51	20	4	18	3	4	21	1	7	4	0	22	0	27	6	0	8	30	2	23	41	0	20	2	24	7	0	52	9	2	14	9	4	15	1	7	40	15	3	14	81	1
GACAT1	104326057	0	0	0	0	0	0	1	0	1	0	0	0	1	0	0	0	0	0	0	0	0	1	0	0	0	0	0	0	0	0	0	0	0	0	0	0	0	0	0	0	0	0	0	0	0
RGS5	8490	31	74	43	36	65	35	59	37	111	131	14	157	228	5	76	10	361	63	28	73	149	25	75	135	21	67	3	43	51	20	25	16	26	19	139	34	83	91	66	60	327	104	93	34	5
MIR3936HG	553103	59	483	217	222	442	567	467	239	120	506	136	234	671	44	730	45	680	1181	69	531	149	119	671	345	76	472	102	628	250	98	360	357	189	220	481	576	497	309	619	652	579	280	323	63	61
LINC01725	101927560	5	1	14	32	1	6	2	8	29	8	43	25	11	30	1	39	30	11	73	10	11	51	31	35	45	29	65	9	60	49	0	0	17	3	21	14	1	32	12	6	7	64	17	4	26
NALCN-AS1	100885778	4	5	2	3	1	0	2	2	2	11	0	28	21	3	6	0	19	6	1	3	1	1	16	15	3	9	1	22	5	5	0	4	0	2	4	21	3	12	1	2	8	1	5	12	0
SNHG7	84973	1369	4594	1349	764	2220	1251	5205	1162	3780	1485	482	3625	1872	287	2691	245	1805	1415	392	860	2163	344	1385	1162	483	1648	264	775	5472	323	2299	760	380	2069	1050	1585	1148	467	867	1558	3396	475	835	944	161
LINC01722	101929486	2	0	0	0	0	0	0	0	0	0	0	0	0	0	0	0	3	1	0	0	2	1	0	1	0	0	0	0	0	0	1	2	0	0	0	0	0	1	1	0	3	0	2	0	0
ZFY-AS1	107987337	3	0	0	0	28	0	25	0	0	8	8	12	7	2	0	0	0	0	0	0	10	10	0	23	11	6	8	6	0	0	0	0	0	0	0	38	0	0	0	13	1	0	11	1	6
LINC01271	101927586	8	21	8	6	20	21	2	18	1	12	27	46	40	5	76	12	26	26	9	96	31	12	58	44	9	37	52	24	21	19	11	55	66	40	13	26	31	16	92	56	57	2	51	5	17
LINC01755	105378738	0	0	0	0	0	0	0	0	0	0	0	0	0	0	0	1	0	0	0	0	0	0	0	0	0	0	0	0	0	0	0	0	0	0	0	0	0	0	0	0	0	0	0	0	0
LNCARSR	102723932	0	0	0	0	0	0	0	0	1	0	0	0	0	0	0	0	0	0	0	0	0	1	1	0	0	0	0	0	0	0	0	1	0	1	0	0	0	0	0	1	0	0	1	0	0
LINC00892	100128420	21	8	7	19	8	3	6	22	420	3	10	3	5	11	75	5	3	18	5	7	2	6	2	24	11	4	3	36	7	6	6	1	1	5	72	7	4	4	4	3	3	0	18	5	0
CCDC144NL-AS1	339260	171	80	154	59	33	9	38	41	206	10	9	12	96	26	35	23	32	45	10	24	34	14	278	114	22	64	5	64	12	14	52	13	7	22	44	35	135	77	31	33	118	43	93	28	11
HOXB-AS3	404266	85	26	68	30	12	69	39	12	49	159	3	77	10	0	7	1	43	10	3	73	61	1	46	217	1	32	0	128	11	0	30	9	5	4	14	58	172	59	9	54	19	2	15	8	3
LINC01007	100506527	1	0	0	0	0	1	0	0	1	1	0	0	0	0	0	0	0	0	0	1	2	0	1	0	0	1	0	1	0	0	0	0	0	0	0	0	2	0	1	0	0	0	1	0	0
UBE2E2-AS1	100505877	0	0	0	0	0	0	0	0	1	0	1	0	0	0	0	0	0	1	0	1	0	0	0	1	0	2	0	0	0	0	0	0	0	0	1	0	0	1	1	1	0	1	2	0	1
LINC01762	101929023	15	16	3	17	9	31	107	8	12	30	1	6	32	2	8	0	21	17	0	137	2	1	23	27	1	7	0	12	7	0	22	7	0	11	15	4	11	15	17	73	28	1	18	5	2
LINC00642	400238	3	0	1	1	0	0	1	1	0	0	1	0	2	0	0	4	0	0	1	3	1	0	0	2	1	0	0	1	0	0	0	0	2	0	2	1	0	0	0	1	3	3	0	0	3
LINC01687	101927843	0	0	0	0	0	0	0	9	0	0	37	1	0	6	1	25	0	0	16	0	0	34	0	0	15	10	37	3	0	44	0	0	14	0	2	2	0	0	9	0	0	105	3	1	32
LINC00472	79940	53	60	48	32	248	284	43	205	4	51	16	75	77	3	492	17	37	201	9	165	48	10	45	28	18	12	10	101	30	10	49	38	5	112	51	106	98	26	55	119	79	80	34	21	8
PHC2-AS1	101929464	3	1	1	2	0	2	0	3	3	2	0	0	3	0	2	0	0	2	0	2	5	0	0	0	0	4	0	4	1	0	0	7	2	1	2	1	1	0	3	1	0	1	2	0	0
LINC01728	105372626	0	0	0	0	0	0	0	0	0	0	0	0	0	0	0	0	0	0	0	0	0	0	0	0	0	0	0	0	0	0	0	0	0	0	0	0	0	0	0	0	0	0	0	8	0
XXYLT1-AS1	100874528	1	0	0	1	0	0	0	0	2	1	0	1	0	0	0	0	0	1	0	0	1	0	0	0	0	0	0	0	0	0	0	0	0	0	0	0	0	0	1	1	0	1	1	0	0
OSTN-AS1	106480738	5	6	2	26	2	0	0	4	83	0	24	3	0	20	11	15	0	2	1	0	0	10	0	1	18	3	52	2	0	21	0	0	0	1	6	0	0	1	0	0	0	0	3	29	30
DSCR10	259234	0	0	0	0	0	0	0	0	0	0	0	0	0	0	0	0	0	0	0	0	0	0	0	0	0	0	0	0	0	0	0	0	0	0	0	0	0	0	24	0	0	0	0	0	0
LINC02669	101927880	0	0	0	0	0	0	0	1	3	2	0	0	0	0	0	2	2	2	2	0	0	0	0	3	0	2	1	0	1	0	1	0	0	0	0	0	0	0	0	0	0	0	0	0	0
LINC00028	140875	7	1	1	1	0	0	0	1	4	0	1	0	1	0	1	0	1	0	1	0	0	1	0	3	0	0	0	1	0	0	0	0	1	0	1	0	2	0	0	2	0	0	0	0	1
CHRM3-AS2	100506915	33	8	6	24	53	12	10	4	2135	6	4	2	4	3	50	5	1	8	4	10	4	3	6	11	14	6	4	81	3	4	2	1	1	5	52	7	3	0	0	4	2	6	42	0	0
PDXP-DT	101927051	2	0	0	4	2	1	0	2	20	4	0	5	0	5	3	8	0	5	11	3	13	5	2	6	6	9	10	4	0	0	2	0	8	2	8	0	2	2	0	3	3	4	5	3	4
UICLM	200772	13	1	1	1	2	0	0	33	166	0	37	5	3	105	1	71	0	10	37	2	2516	171	0	5	39	11	86	12	0	112	3	1	0	1	51	0	0	8	0	2	5	0	8	1	75
LINC01648	101929406	1	1	0	0	1	2	0	0	0	0	0	0	2	0	0	0	0	0	0	3	0	0	2	3	0	2	0	0	0	0	1	0	1	0	0	1	0	1	1	1	1	3	0	0	0
FANK1-AS1	101410540	0	0	0	0	0	0	0	0	0	0	0	0	0	0	0	0	0	0	0	1	0	0	0	1	0	0	0	0	0	0	0	0	0	0	0	0	0	0	0	0	1	0	0	0	0
LINC01783	100132147	2	1	2	0	1	5	0	1	4	4	6	2	8	8	29	2	26	1	3	0	12	7	0	16	2	7	2	43	0	3	0	15	16	0	3	0	6	0	1	3	3	28	9	1	1
LINC01683	105372746	0	0	0	0	0	0	0	0	0	0	0	0	0	0	0	0	0	0	0	0	0	0	0	0	0	0	0	0	0	0	0	0	0	0	0	0	0	0	2	0	0	0	0	0	0
FHAD1-AS1	101927417	0	0	1	0	0	0	2	1	0	4	0	0	1	0	1	0	1	0	0	1	0	0	0	1	0	0	0	0	1	0	0	0	0	0	0	0	0	0	0	0	1	0	1	1	0
SYNJ2-IT1	100874300	0	0	1	0	0	1	0	0	0	0	0	0	1	1	0	0	2	2	0	0	0	0	0	0	0	1	0	1	3	0	0	1	0	0	0	0	0	0	0	0	0	0	2	0	1
ZNF197-AS1	100874094	5	4	11	0	5	4	6	7	3	8	0	3	19	1	9	2	7	6	0	7	9	1	6	4	2	2	1	7	3	1	12	1	1	7	7	4	9	5	6	4	15	18	2	4	0
LINC01518	101929397	0	1	0	0	0	0	0	0	0	0	0	0	1	0	1	0	0	0	0	0	0	0	0	0	0	0	0	0	0	0	0	0	0	0	0	1	0	0	3	0	0	0	0	0	0
ZNF529-AS1	101927599	47	132	126	128	131	78	121	115	124	190	32	59	129	29	85	24	188	14	20	190	134	35	85	87	30	261	41	152	81	22	146	148	48	275	119	137	112	106	162	115	256	115	128	93	27
LINC00460	728192	53	4	28	4	14	2	3	5	7	1	0	1	16	0	2	0	1	0	0	80	7	0	14	5	0	22	0	0	3	0	7	46	0	7	1	0	71	14	15	939	5	1	7	481	0
DNM3-IT1	100874284	1	0	0	1	0	2	4	0	5	1	0	1	3	0	1	0	1	0	0	0	2	0	0	2	1	3	0	0	0	0	2	1	0	0	2	4	1	1	1	0	2	0	0	1	0
LINC02609	105378853	167	273	128	302	741	65	3591	173	32	660	482	77	123	283	665	284	157	1282	361	51	203	258	563	370	252	451	330	203	161	416	1524	1032	18	287	820	76	73	123	477	675	167	103	366	65	236
ERI3-IT1	100874278	4	2	3	2	0	0	0	0	0	0	1	1	5	0	3	1	1	3	0	2	5	0	7	2	0	10	0	2	0	0	0	0	0	1	1	0	4	4	0	2	1	4	5	0	0
LINC01851	101927926	0	0	0	0	0	0	0	0	0	0	0	0	0	0	0	0	0	0	0	0	0	0	0	0	0	0	0	0	0	0	0	0	0	0	0	0	0	0	5	0	0	0	0	0	0
LINC01392	104355291	0	0	0	0	0	0	0	0	0	2	0	0	1	0	0	0	1	0	0	0	0	0	0	0	0	0	0	0	0	0	0	0	0	0	1	0	0	1	0	0	0	0	0	0	0
LINC00462	100129597	3	0	3	67	2	1	0	0	0	0	0	0	0	0	0	0	0	0	0	0	0	0	0	5	0	2	0	0	0	0	0	0	0	1	2	1	1	13	0	0	2	0	3	1	0
USH2A-AS2	102723833	0	0	0	0	0	0	0	0	0	0	0	0	0	0	0	0	0	0	0	0	0	0	0	0	0	0	0	0	0	0	0	0	0	0	0	0	0	0	0	0	0	0	0	0	0
LINC01137	728431	479	288	682	449	312	153	1200	572	263	612	133	531	471	100	144	332	488	325	110	250	313	174	536	285	207	239	147	120	445	213	1210	673	238	301	330	423	312	375	616	400	255	334	1081	516	103
PANTR1	100506421	6	0	0	1	35	0	105	0	0	695	0	0	0	0	38	0	0	135	0	1	0	0	9	7	2	0	0	0	0	0	1	5	0	0	40	0	0	0	1	48	0	0	0	0	0
GPR158-AS1	100128811	0	0	0	0	0	0	2	0	2	0	0	0	0	0	0	0	1	0	0	0	0	0	0	0	1	0	0	0	0	0	0	0	0	0	0	0	0	0	0	0	0	0	0	0	0
PBX1-AS1	100505795	0	0	0	0	0	0	0	0	0	0	1	0	1	0	0	0	0	0	0	0	3	0	0	0	0	0	0	0	1	0	0	0	0	0	0	0	1	0	0	0	0	0	0	0	0
LINC02579	339807	0	0	1	0	0	0	0	0	0	2	1	0	1	0	0	0	0	2	0	3	4	0	4	4	1	1	0	2	1	0	0	3	0	1	0	0	0	3	0	0	0	0	1	0	0
MYCNOS	10408	2	4	1	0	2	6	2	1	4	0	0	1	1	0	0	0	2	0	1	1	15	1	0	1	1	15	2	0	0	0	0	1	1	0	0	0	0	2	2	0	2	3	6	0	1
NRAD1	121838	7	8	9	1	12	0	0	4	0	1	0	12	28	1	2	0	5	1	0	5	3	1	2	0	0	3	6	0	3	2	1	6	1	12	1	5	3	32	2	0	1	2	20	4	0
NCKAP5-AS1	101928185	0	0	0	0	0	0	0	1	0	0	0	0	0	0	0	0	1	0	0	0	0	0	0	0	0	2	0	0	0	0	0	0	0	3	0	1	1	0	0	0	0	1	0	0	0
LINC00656	200261	1	1	0	4	0	0	0	0	0	0	0	0	0	1	0	0	0	0	0	0	1	0	4	0	0	0	0	2	0	0	2	2	0	1	0	0	2	2	0	0	1	0	0	1	0
DSCAM-IT1	100874326	0	0	0	0	0	0	0	0	0	0	0	0	0	0	0	0	0	0	0	0	0	0	0	0	0	0	0	0	0	0	0	0	0	0	0	0	0	1	0	0	0	0	0	0	0
LINC01251	101929688	1	1	0	5	0	0	2	0	3	1	4	1	3	1	4	1	3	0	0	0	0	0	1	0	1	0	1	2	0	0	4	0	0	6	1	1	1	0	0	2	2	0	0	3	0
LINC01136	730227	12	1	2	7	4	4	0	1	8	10	0	5	10	2	2	0	16	6	0	16	20	1	15	12	0	3	2	4	4	0	0	21	5	4	19	4	13	28	14	11	17	3	43	2	1
LINC01237	101927289	17	9	10	4	17	3	0	9	79	1	10	32	45	0	31	12	35	139	5	33	30	15	22	18	3	23	8	33	2	7	7	7	16	8	20	10	35	38	7	15	73	44	47	8	2
PCDH9-AS4	100874087	1	0	0	0	0	0	0	0	0	0	0	0	0	0	0	0	0	0	0	0	0	0	0	0	0	0	1	0	0	0	0	0	0	0	0	0	0	0	0	0	0	0	0	0	0
EZR-AS1	101409257	2	0	2	5	4	2	0	1	1	0	1	4	4	2	3	0	1	1	0	1	3	2	2	1	0	0	0	1	0	2	1	2	3	0	1	2	0	1	0	1	1	0	2	1	0
PDYN-AS1	727993	1	1	0	5	1	0	0	0	0	0	0	0	3	0	5	0	4	0	0	3	0	0	3	0	0	0	0	1	0	0	0	0	0	1	0	0	1	0	4	0	2	0	1	0	0
LINC01503	100506119	339	135	260	15	63	74	115	68	116	104	23	112	78	46	146	35	142	85	23	278	216	53	128	158	31	201	17	96	196	43	287	57	110	551	57	44	105	79	40	94	94	27	154	92	42
LINC01761	440594	0	0	0	0	0	0	0	0	0	0	0	0	0	0	0	0	0	0	0	0	0	0	0	0	0	0	0	0	0	0	0	0	0	0	0	0	0	0	0	0	0	0	0	0	0
LINC01694	105372840	33	6	4	7	3	0	1	28	40	1	4	9	5	11	7	1	2	18	1	0	1197	3	4	2	2	8	1	4	6	3	2	4	2	4	3	0	5	35	28	0	3	2	8	3	5
KRTAP5-AS1	338651	7	188	53	242	75	220	12	153	6	120	20	157	96	2	29	2	22	120	5	22	3	4	2	233	1	10	3	174	33	6	47	108	32	44	10	86	39	90	8	32	223	99	45	11	0
CTC-338M12.4	101928649	86	122	114	81	217	62	35	80	74	95	32	172	199	22	176	18	147	221	25	125	95	13	129	88	20	137	16	125	39	28	89	64	57	94	66	59	96	71	82	152	211	89	135	36	10
LINC02650	105378397	0	0	0	0	0	0	0	0	0	0	0	0	0	0	0	0	0	0	0	0	0	0	0	0	0	0	0	0	0	0	0	0	0	0	0	0	0	0	0	0	0	0	0	0	0
LINC01360	101927295	0	0	0	0	0	1	0	0	0	0	0	0	0	0	0	0	0	0	0	0	0	0	0	0	0	0	0	0	0	0	0	0	0	0	0	0	0	0	0	0	0	0	0	0	0
LINC02574	111216282	1	1	0	0	1	0	0	0	0	0	0	1	0	0	0	0	0	0	0	0	0	0	2	0	1	3	0	0	1	0	0	1	0	0	1	0	2	0	0	0	1	0	2	1	0
DTD1-AS1	101929526	1	0	0	0	0	0	0	0	0	0	0	0	0	0	0	0	0	0	0	0	0	0	0	0	0	2	0	0	0	0	0	0	0	0	0	0	0	0	0	0	0	0	1	0	0
LINC01425	101927821	1	1	1	1	0	0	0	0	1	1	0	0	0	0	0	1	0	1	0	0	1	0	0	0	0	0	0	0	0	0	0	0	0	0	0	0	0	0	0	0	0	0	0	0	1
DDX39B-AS1	106478957	2	1	0	2	2	0	3	0	2	12	0	3	7	0	0	0	0	6	3	8	4	2	4	4	2	1	0	0	2	0	3	3	0	0	2	1	2	1	8	0	5	1	3	0	1
LINC00463	101928922	0	0	0	0	0	0	0	0	1	0	0	0	0	0	0	0	0	0	0	0	0	0	0	0	0	0	0	1	0	0	0	0	0	0	1	0	0	0	0	0	0	0	0	0	0
SPATA17-AS1	103752555	0	1	0	0	0	0	0	1	0	0	0	1	4	0	0	0	0	2	0	3	4	0	1	0	0	0	0	1	0	0	0	0	0	0	0	0	0	2	3	0	0	1	2	1	0
TPRG1-AS1	100874043	18	3	7	0	11	2	14	26	0	4	222	16	5	100	31	181	1	10	81	4	3	148	42	17	130	45	278	30	4	151	4	11	11	30	31	19	3	10	20	27	5	58	40	25	229
LINC02433	340017	0	0	0	2	3	0	0	0	0	0	0	0	0	0	1	0	0	3	0	0	0	0	0	4	0	0	0	1	0	0	0	0	0	0	1	0	0	12	0	0	9	0	0	0	1
LINC02535	101928820	22	30	16	466	179	1159	75	655	1	155	383	100	10	63	37	59	223	86	52	200	41	33	72	161	160	36	350	409	41	577	96	110	13	59	64	127	402	115	187	47	43	157	306	304	43
PABPC5-AS1	102724167	1	0	0	0	0	0	0	1	0	0	0	0	1	3	2	0	0	0	0	1	0	0	1	0	1	2	0	0	0	1	0	0	0	1	0	0	0	0	0	0	0	0	0	0	0
LINC01114	284998	1	0	0	0	0	1	0	0	0	0	0	0	24	0	1	0	1	2	0	4	0	0	0	0	0	0	0	0	0	0	0	0	0	0	0	0	0	0	0	0	0	0	0	0	1
LINC01781	101927412	38	7	1	116	19	3	2	2	2256	68	0	1	0	1	11	0	1	11	4	0	3	1	0	4	6	1	1	17	0	15	0	0	0	0	22	3	5	1	0	0	0	0	95	4	2
LINC01191	440900	6	9	6	2	23	1	13	19	13	10	2	4	22	0	10	0	13	7	2	14	5	7	15	18	5	27	2	6	21	6	10	3	1	34	7	8	10	20	8	42	15	2	14	21	3
CT66	100507468	1	1	2	0	3	1	2	3	4	3	0	2	1	1	15	0	0	15	0	7	2	0	3	4	1	0	0	0	2	0	0	2	0	3	6	0	0	2	8	36	8	0	2	0	0
LIX1L-AS1	105371260	27	20	32	16	17	11	20	8	126	2	8	8	36	4	53	9	13	8	14	42	30	17	26	34	11	21	5	18	14	13	15	29	10	6	11	14	13	10	30	39	59	32	66	11	5
ZFX-AS1	100873922	0	1	1	1	0	1	3	0	9	0	0	1	0	0	0	0	3	0	0	0	0	0	3	5	0	0	0	1	1	0	1	1	1	0	1	1	0	0	0	1	0	1	2	0	1
MAP3K5-AS1	101928461	4	1	9	3	0	4	4	2	8	1	2	2	0	3	0	5	0	1	0	1	0	1	0	5	2	1	1	0	3	0	1	0	3	0	1	1	1	2	0	2	0	0	1	23	0
DEPDC1-AS1	101927220	0	0	1	14	1	0	0	1	1	11	0	2	0	0	0	0	2	0	0	2	1	1	0	0	0	0	0	1	0	0	0	1	0	0	0	5	1	0	0	0	0	1	0	6	1
LINC01723	100505515	0	0	0	0	0	0	0	0	0	0	0	0	0	0	0	0	0	0	0	0	0	0	0	0	0	0	0	0	0	0	0	0	0	0	0	0	0	0	0	0	0	0	0	0	0
BACH1-IT3	54147	1	0	0	0	0	0	0	1	1	0	0	0	0	0	0	0	1	0	0	0	0	0	0	0	0	0	0	0	0	0	0	0	0	0	0	0	0	0	0	0	0	1	0	0	0
LINC01878	102725079	0	0	0	0	0	0	0	0	0	0	0	0	0	0	0	0	0	0	0	0	0	0	0	1	0	0	0	0	0	0	0	0	0	0	0	0	0	0	0	0	0	0	0	0	0
LINC01505	100996590	2	2	3	1	1	0	0	1	4	1	0	0	0	0	2	0	1	0	2	0	3	0	0	4	2	0	0	2	4	0	0	0	0	1	1	0	0	1	0	0	0	2	1	0	1
ZNF232-AS1	101928000	56	67	34	12	80	21	84	29	284	101	28	22	53	30	82	27	129	66	27	111	114	38	37	71	38	26	22	50	57	35	100	119	70	16	95	28	103	22	348	135	147	41	143	213	32
OBI1-AS1	100874222	1	2	5	11	6	2	0	4	6	2	1	3	3	1	4	2	14	6	2	7	23	4	4	4	1	11	2	11	1	1	0	0	2	5	3	3	4	5	5	7	8	3	5	1	3
LINC01426	100506385	78	19	344	67	67	9	181	13	10	47	85	9	78	10	27	4	14	83	1	36	60	10	110	139	3	81	7	605	14	8	13	1693	87	33	73	7	312	418	20	31	107	150	113	50	17
USP27X-DT	158572	66	26	82	170	28	26	12	44	48	30	13	38	55	7	43	11	33	97	30	47	54	27	66	125	17	26	10	70	32	15	4	32	25	37	60	74	65	50	47	95	139	136	91	48	22
LINC01250	101927554	1	1	0	3	5	0	3	0	0	1	0	1	0	0	1	0	1	2	0	2	12	0	2	2	0	1	0	1	1	0	0	3	3	0	2	4	1	1	1	0	0	0	1	0	0
LINC01432	100270679	0	0	0	0	0	0	0	0	0	0	0	0	0	0	0	0	0	0	0	0	0	0	0	0	0	0	0	0	0	0	0	1	0	0	0	0	0	0	0	0	0	4	0	3	0
MAGI2-AS3	100505881	772	158	662	118	204	37	128	407	329	52	732	608	234	578	392	1251	111	314	899	522	112	873	598	411	1151	484	1434	608	265	861	132	52	46	247	317	260	233	353	169	1018	394	279	477	962	857
MIR3663HG	101927704	0	0	0	0	0	0	0	0	0	0	0	0	0	0	0	0	0	0	0	0	0	0	0	0	0	0	0	1	0	0	0	0	0	0	0	0	0	0	0	0	0	0	0	0	0
RPL34-DT	285456	7	9	7	2	4	0	5	5	24	6	8	2	11	7	5	5	19	21	11	4	3	3	2	7	6	4	10	5	1	9	1	0	1	1	4	7	1	3	3	3	12	18	6	14	5
ERICH3-AS1	101927320	0	0	0	0	0	0	0	0	0	0	0	0	0	0	0	0	0	0	0	0	1	0	0	0	0	0	0	0	0	0	0	0	0	0	0	0	0	0	0	0	0	0	0	0	0
LINC01506	101927015	4	0	1	6	10	2	4	1	7	0	3	1	2	7	2	5	2	4	12	0	6	1	4	3	1	4	3	6	1	2	0	6	0	2	9	3	5	0	1	0	2	1	11	3	2
HRAT17	101928036	0	0	1	0	0	0	0	0	2	0	0	0	1	0	0	0	0	0	0	2	0	0	0	0	0	0	0	0	0	0	0	0	0	0	0	0	0	0	1	0	1	0	1	14	0
LNCTAM34A	102724571	26	31	39	62	28	21	52	38	30	10	16	14	16	21	31	11	0	45	13	43	49	12	96	40	10	49	20	46	29	12	28	53	17	26	43	59	78	27	35	43	25	36	38	79	6
LINC01800	101927438	2	0	0	0	4	0	0	0	43	2	0	0	1	0	2	0	1	0	0	0	1	0	0	2	0	1	0	5	1	0	0	0	0	0	4	0	0	1	0	0	0	0	7	0	0
CHRM3-AS1	100873984	2	1	0	6	0	0	0	0	0	0	0	0	1	0	0	0	0	0	1	0	0	0	0	0	1	0	0	6	0	1	0	0	0	0	0	1	0	9	0	5	0	2	0	0	3
MAPKAPK5-AS1	51275	921	993	608	523	794	246	1427	421	1328	1112	186	1451	605	148	847	109	1038	424	150	479	1025	177	804	702	205	796	132	501	987	204	1007	793	308	524	518	670	624	313	786	735	566	474	778	563	130
LINC02093	105371541	0	0	0	0	0	0	0	0	4	0	0	0	0	0	0	0	0	0	0	1	0	0	1	0	0	0	0	1	0	0	0	0	0	0	0	0	0	0	0	0	1	0	0	0	0
LRRTM4-AS1	101927907	0	0	0	0	0	0	0	0	2	0	0	0	0	0	0	1	0	0	0	0	0	0	0	0	0	0	0	0	0	0	0	0	0	0	0	0	0	0	0	0	1	0	0	0	0
CHL1-AS1	101927193	2	0	0	2	1	0	0	0	1	0	0	0	0	0	0	0	0	1	0	0	15	0	2	0	0	1	0	1	0	1	0	0	0	0	0	0	0	0	2	0	0	0	1	0	0
IFT74-AS1	101929602	0	0	0	1	0	0	0	0	2	1	2	2	0	1	1	0	3	0	0	0	4	0	2	0	0	1	1	0	1	1	4	0	2	2	0	2	1	2	1	2	3	1	2	1	0
SDCBP2-AS1	100507495	136	138	81	102	74	69	120	66	285	216	76	239	175	39	232	58	149	204	73	210	255	62	259	238	68	153	107	147	97	133	79	55	37	60	142	148	146	100	191	113	194	216	337	87	67
EPCAM-DT	101927043	23	48	28	35	23	19	35	41	0	26	5	27	18	0	8	0	115	50	4	3	25	2	9	26	5	16	1	27	8	1	5	10	1	6	12	33	31	31	24	11	54	31	23	19	5
RIPOR3-AS1	100506175	1	1	0	2	0	1	1	0	1	2	0	2	0	0	7	0	1	0	0	1	0	0	0	0	0	6	0	0	1	0	4	2	0	1	0	3	9	0	2	2	0	0	6	0	0
TFPI2-DT	105375401	0	12	36	7	5	0	0	9	1	0	0	3	0	0	2	0	0	3	0	0	17	0	8	0	0	6	0	0	2	1	7	0	0	90	0	0	1	0	34	2	3	0	22	1	0
GPR50-AS1	100128688	0	0	0	0	0	0	0	0	0	0	0	0	0	0	1	0	0	0	0	0	0	0	0	0	0	0	0	0	0	0	0	0	0	0	0	0	0	0	0	1	0	0	0	0	0
LINC02092	400620	2	0	0	0	0	0	0	0	0	0	6	0	0	0	0	3	0	0	0	0	1	0	0	2	0	0	2	0	0	1	0	3	0	0	0	0	0	0	0	0	0	4	0	0	0
LINC01287	103724390	2	1	1	2	3	1	0	0	1	1	0	0	8	0	5	0	2	3	0	2	15	0	1	9	1	3	1	11	0	0	34	0	4	0	0	0	1	7	19	4	9	2	2	1	0
FAM170B-AS1	100506733	0	0	0	0	0	0	0	0	0	0	0	0	0	0	0	0	0	0	0	0	0	1	0	1	0	0	0	1	0	0	0	0	0	0	0	0	0	0	0	0	0	0	0	0	0
GAS5	60674	6120	13083	5907	3443	7558	7593	18312	4550	13924	7911	871	13626	34913	1151	13481	712	9618	8477	1375	9560	17950	1057	18038	10061	1197	7450	672	7933	21120	936	9744	4294	2394	30995	10119	7185	7215	7429	8789	13125	16259	2810	11049	5377	657
LINC02676	105755953	0	0	0	0	0	0	0	0	0	0	0	0	0	0	0	0	0	0	0	0	0	0	0	0	1	0	0	0	0	0	0	0	0	0	0	0	0	0	0	0	0	0	0	0	0
FOXP4-AS1	101060264	23	12	9	3	9	2	48	8	14	44	15	21	54	1	23	6	49	87	13	2	178	6	30	26	10	34	10	4	34	6	54	3	5	6	28	5	10	30	19	16	15	1	16	6	2
LINC02817	400804	0	1	1	0	6	0	0	1	1	0	0	1	0	1	7	1	0	1	1	1	0	4	2	3	1	0	0	4	0	10	0	2	0	0	0	0	5	0	3	1	1	0	4	2	2
BNC2-AS1	111216284	5	9	17	1	3	0	7	4	5	1	2	3	2	1	0	0	0	1	0	1	4	0	5	2	4	1	0	2	0	0	4	0	0	5	3	3	2	1	0	2	5	2	3	14	0
LINC01103	101927360	0	0	0	0	0	0	0	0	0	0	0	0	0	0	0	0	0	0	0	0	0	0	0	1	0	0	0	0	0	0	0	0	0	0	0	0	0	0	0	0	0	0	0	0	0
LINC00458	100507428	0	0	0	0	0	0	0	0	0	0	0	0	0	0	0	0	0	0	0	0	0	0	0	0	0	0	0	0	0	0	0	0	0	0	0	0	0	0	0	0	0	0	1	0	0
ECI2-DT	100507506	4	5	3	9	6	3	0	21	1	8	3	3	5	0	27	4	15	13	4	4	2	10	17	11	4	7	5	7	1	3	6	7	5	9	13	9	7	9	3	23	7	44	23	14	1
LINC01239	441389	39	9	153	11	8	0	0	9	28	4	23	2	36	12	4	24	23	1	39	5	3	29	13	39	13	12	45	64	9	41	22	0	17	18	7	12	58	5	0	59	5	34	4	12	10
LINC00676	101409253	0	0	0	0	0	0	0	0	0	0	1	0	0	0	0	0	0	0	1	0	1	0	0	0	0	0	0	0	0	6	0	0	0	0	0	0	0	0	0	0	0	0	0	0	0
SLIT1-AS1	100505540	0	0	0	0	0	0	0	0	0	0	0	0	0	0	0	0	0	0	0	0	0	0	0	0	0	0	0	0	0	0	0	0	0	1	0	0	0	0	0	0	0	0	0	0	0
LINC00163	727699	0	1	3	2	0	1	0	0	2	2	0	1	2	1	1	0	1	0	0	1	1	0	1	13	0	0	0	2	1	0	0	0	0	3	1	0	0	0	0	0	1	1	3	1	0
MIR155HG	114614	68	23	63	80	130	16	12	29	1068	5	7	12	11	12	143	5	5	23	17	28	10	10	21	41	14	16	3	63	35	9	14	27	7	34	154	33	11	16	10	14	8	3	62	200	2
SOX9-AS1	400618	111	386	81	353	66	43	288	195	6	341	113	294	987	33	996	27	1065	663	42	877	440	88	934	282	79	617	103	1003	494	81	301	94	135	328	287	450	388	506	513	286	2519	51	947	92	92
SNHG20	654434	244	264	197	211	415	220	369	273	895	419	53	1665	491	35	694	88	499	583	86	369	936	70	286	474	54	375	36	357	480	63	546	329	125	266	378	232	373	290	501	559	553	216	308	108	43
LINC01659	101929374	4	1	0	3	0	182	37	11	0	54	0	8	82	1	8	1	159	55	0	2	13	2	44	65	1	26	1	201	3	1	11	3	0	1	31	27	19	18	3	15	93	40	48	1	0
GRID1-AS1	100507470	0	2	1	1	2	7	0	3	0	1	4	3	8	1	0	0	19	9	0	1	0	0	11	3	1	0	0	19	0	2	10	1	0	7	13	26	58	20	17	2	29	53	12	0	1
LINC02623	101929445	1	1	0	0	1	0	0	2	0	0	0	0	0	0	0	0	1	0	0	0	0	0	0	0	1	1	1	1	0	0	2	2	0	0	3	1	0	0	2	1	0	1	0	0	0
GTF3C2-AS1	100505624	10	6	18	5	11	12	3	12	18	10	4	4	14	0	19	4	18	9	3	33	42	9	9	36	7	21	7	13	8	4	0	6	9	14	7	15	14	15	20	8	12	11	16	3	6
LINC01524	101927700	11	0	0	0	1	0	1	1	1	5	0	0	4	0	0	0	19	3	0	1	2	0	7	4	0	13	0	19	4	0	1	0	0	3	0	0	2	5	0	0	7	0	0	3	0
LINC02539	100507406	0	0	0	0	14	0	2	0	8	0	0	0	0	0	6	0	0	0	0	3	1	0	0	4	0	9	0	1	11	0	0	0	0	2	2	0	0	2	2	0	0	0	2	2	0
LINC02658	102724264	0	0	0	0	0	0	0	0	0	0	0	0	0	0	0	0	0	0	0	0	0	0	0	0	0	0	0	0	0	0	0	0	0	0	0	0	0	0	0	0	0	0	0	0	0
LINC01883	100996902	0	0	0	0	0	0	0	0	0	0	0	0	1	0	0	0	0	0	0	0	0	0	0	0	0	1	0	0	0	0	0	0	1	0	1	0	0	0	0	0	0	0	0	0	0
SEMA3F-AS1	100129060	50	27	63	43	48	60	41	15	206	35	16	23	129	23	86	16	120	54	14	56	83	44	33	75	20	69	25	75	59	14	28	30	15	37	56	89	65	49	46	20	203	101	37	39	17
DPP10-AS1	389023	8	98	0	0	124	13	176	216	0	993	7	79	35	2	58	3	242	270	4	74	9	4	313	849	5	19	3	116	262	9	404	574	144	230	106	396	49	75	193	128	18	271	152	12	17
MNX1-AS2	105375606	7	19	32	67	28	14	45	16	0	24	1	15	9	0	25	0	84	43	0	22	26	2	2	78	0	4	0	29	34	0	12	38	2	4	37	7	26	12	23	11	52	0	21	1	0
DAAM2-AS1	100505635	44	6	10	24	13	9	20	11	33	4	12	15	36	22	39	18	41	32	47	7	240	71	35	45	24	27	22	25	17	5	6	6	18	5	29	13	23	13	5	20	30	38	40	8	10
LINC00940	100271702	3	0	0	0	0	0	0	2	0	0	9	53	111	4	7	0	0	0	3	6	1	1	2	3	3	0	0	0	0	0	2	0	13	1	0	0	0	41	0	37	5	65	0	0	0
LINC01777	284661	0	0	0	0	0	0	0	0	0	0	0	0	0	0	0	0	0	0	0	0	3	0	0	0	0	2	0	0	0	0	0	0	0	0	0	0	0	0	0	0	0	1	0	0	0
FNDC1-IT1	100874312	1	1	3	0	1	0	2	0	3	0	0	1	0	0	0	0	0	1	0	2	4	2	3	1	0	0	0	3	0	0	1	1	0	1	1	0	1	1	0	0	2	1	1	1	0
LINC00330	144817	1	0	0	0	0	0	0	0	0	0	1	1	0	0	0	0	0	0	0	0	1	1	0	0	0	0	0	1	0	0	0	0	0	0	0	0	0	0	0	0	1	0	0	0	0
DSCAM-AS1	100506492	0	0	1	0	0	0	0	0	0	0	0	0	0	0	0	0	0	0	0	0	0	0	0	0	0	1	0	0	0	0	0	0	0	0	0	0	0	0	0	0	0	0	0	0	0
LINC02532	100422737	166	2461	1307	4481	2436	486	790	1898	112	887	1613	961	660	623	5912	1979	3104	2916	1167	333	42	1513	858	5710	1551	1453	1436	562	2380	2045	718	1031	1442	405	1028	1747	1088	769	514	996	703	10109	1625	459	866
LINC02248	107984780	0	0	0	0	0	0	0	0	0	0	0	0	0	0	0	0	0	0	0	0	0	0	0	0	0	0	0	0	0	0	0	0	0	0	0	0	0	0	0	0	0	1	0	0	0
LINC01366	257358	4	1	1	4	1	3	6	6	13	1	0	8	0	2	2	0	1	10	1	14	3	0	9	4	0	8	0	2	3	1	3	2	0	1	1	1	0	3	6	61	3	0	6	5	2
LINC00601	101101772	2	0	1	0	0	0	0	0	0	0	0	0	0	0	0	0	2	0	0	1	13	0	0	0	0	2	1	0	0	0	0	8	0	2	0	0	0	0	1	0	0	3	1	15	2
NUCB1-AS1	100874085	1	1	0	1	0	0	0	0	1	0	0	0	0	0	0	1	1	0	0	5	0	1	2	2	2	1	2	6	0	0	0	1	1	0	1	5	1	1	0	0	0	0	1	0	2
LINC01525	104355292	0	0	0	0	0	0	0	0	0	0	0	0	3	0	0	0	1	0	0	0	0	0	0	0	0	0	0	0	0	0	0	0	0	0	0	0	0	0	0	0	0	0	0	0	0
FAM83C-AS1	140846	4	0	1	5	4	3	1	1	3	17	2	7	7	2	1	4	8	3	2	3	14	1	1	10	3	4	1	5	8	5	5	4	0	5	4	1	13	1	4	0	3	3	13	1	0
DANT2	642776	1	12	17	13	7	4	0	8	1	0	3	12	4	1	13	3	1	0	5	5	21	1	12	1	6	2	1	3	1	6	4	1	1	4	1	6	2	1	3	5	5	12	8	1	0
ITGA9-AS1	101928153	110	65	185	158	65	67	195	108	26	138	56	117	337	65	75	54	210	174	49	113	56	38	122	183	88	202	64	154	73	54	142	66	7	55	159	140	160	120	124	71	387	280	89	96	44
LINC02331	105370503	13	318	67	5	171	7	2	544	0	45	9	281	13	6	45	4	100	347	5	17	24	16	328	86	11	12	2	71	134	8	32	339	2	480	111	313	490	57	417	15	23	186	126	72	4
SMIM2-IT1	100874377	0	0	1	3	0	0	0	0	0	0	1	0	0	0	0	0	0	0	0	0	0	1	0	1	0	0	0	0	0	0	0	0	0	0	0	0	1	0	0	0	0	0	0	1	0
LINC01634	100192420	22	0	0	2	0	0	0	0	0	0	0	0	1	0	1	0	1	3	0	1	1	3	1	4	1	3	1	1	0	1	0	2	6	11	2	0	4	0	0	0	11	0	5	0	0
THRA1/BTR	105371807	5	1	3	7	3	4	0	4	6	9	0	3	0	0	2	0	5	3	0	2	2	1	6	2	2	0	0	5	0	0	0	2	0	2	0	3	5	1	0	2	0	16	16	4	0
LINC01281	286442	15	1	5	7	24	0	0	1	255	0	0	0	0	0	22	1	0	2	0	1	0	0	0	4	0	0	0	11	2	0	0	0	0	3	7	0	0	0	2	0	0	0	12	1	0
LINC02154	109729169	8	79	8	6	537	4	0	112	4	0	0	8	4	0	13	0	15	3	0	6	0	2	45	2	0	35	0	5	99	0	2	14	0	312	1	33	112	14	1	16	1	0	128	3	0
EPN2-AS1	100874018	2	1	3	3	2	0	0	0	1	0	1	0	1	0	4	0	1	3	0	4	2	0	3	14	0	3	1	6	0	0	0	0	0	2	0	0	4	6	0	2	8	2	3	0	1
CYMP-AS1	440602	2	0	4	0	3	0	0	0	0	1	0	0	0	0	0	0	0	0	1	0	0	0	0	0	0	0	0	0	0	0	0	1	0	0	0	0	3	0	0	0	0	49	1	0	0
TTTY4B	474149	0	0	0	0	0	0	0	0	0	0	0	0	0	0	0	0	0	0	0	0	0	0	0	0	0	0	0	0	0	0	0	0	0	0	0	0	0	0	0	0	0	0	0	0	0
	105372672	1	0	0	0	0	0	0	0	0	0	0	0	0	1	0	0	0	0	0	0	0	0	0	0	0	0	0	0	0	0	0	0	0	0	0	0	0	0	0	0	0	0	0	0	0
LINC01278	92249	867	1221	1203	75	1081	1010	678	1216	803	596	386	1257	2299	215	1871	360	1085	1796	414	2138	1264	409	1743	243	435	1957	495	1409	1341	573	834	1152	292	889	1030	951	1185	1113	1480	1980	2237	1831	1173	549	306
IQCF5-AS1	101928999	0	0	0	0	0	0	0	0	0	0	0	0	0	0	0	0	0	0	0	0	0	0	0	0	0	0	0	0	0	0	0	0	0	0	0	0	0	0	0	0	0	0	0	0	0
NEURL1-AS1	102724341	0	8	0	0	0	0	0	0	0	0	0	0	0	0	0	0	1	0	0	9	0	0	0	0	0	5	0	0	2	0	0	0	0	1	3	0	1	0	0	0	7	0	0	0	0
LINC01664	100996342	0	0	7	2	0	2	3	1	0	1	0	1	0	0	2	0	1	3	0	0	0	0	4	11	1	0	0	9	0	0	1	2	0	9	2	2	2	2	7	2	9	2	1	1	0
LINC01221	104266961	0	0	0	0	0	0	0	0	0	0	0	0	0	0	0	0	0	0	0	0	0	0	0	0	0	0	0	0	0	0	0	0	0	0	0	0	0	0	0	0	0	0	0	0	0
HIPK1-AS1	101928846	2	3	10	18	9	2	3	3	28	7	8	23	9	14	8	8	8	8	13	2	5	3	3	10	5	6	15	7	1	10	5	1	0	1	4	2	3	0	3	4	2	10	36	4	4
AGAP1-IT1	100506749	7	13	9	12	8	3	8	25	0	36	8	17	24	24	0	109	25	6	103	12	10	16	6	7	68	11	9	4	14	35	2	25	9	5	16	8	13	36	11	22	7	6	29	8	32
MSC-AS1	100132891	368	223	412	54	590	50	39	101	185	82	34	31	116	66	298	28	56	119	45	58	41	39	268	230	78	187	22	216	29	33	29	16	20	59	124	102	176	113	702	127	111	229	161	266	26
LINC00402	100507612	19	4	2	2	14	0	0	1	269	0	47	0	1	21	8	5	0	9	32	2	0	9	0	9	21	2	24	44	0	62	0	0	0	2	21	3	0	0	0	1	0	0	32	4	7
LINC00533	387055	1	0	0	0	0	0	0	0	0	0	0	1	0	0	1	0	0	0	0	1	0	0	0	0	0	0	0	0	0	0	0	0	2	0	0	0	0	0	0	13	0	0	0	0	0
GNAS-AS1	149775	12	4	11	0	13	7	9	0	11	10	0	22	13	2	16	0	3	1	1	14	25	2	4	0	5	6	1	12	2	3	2	0	6	5	2	1	5	3	5	12	14	0	1	22	0
RBMS3-AS1	100873977	0	0	0	0	0	0	0	0	0	0	0	0	1	0	0	0	0	2	0	0	0	0	1	0	0	1	0	0	0	0	0	0	0	0	0	0	0	0	0	0	1	0	0	0	0
BARX1-DT	101928040	0	0	0	0	0	0	0	0	0	0	0	0	0	0	0	1	0	0	0	0	0	0	0	0	0	1	0	0	1	0	0	0	0	0	0	0	0	0	0	1	0	0	0	0	0
LINC00494	284749	87	7	0	4	141	69	93	6	1836	61	2	4	1607	4	1682	1	4116	860	6	64	2	10	760	1079	0	127	2	1146	10	6	43	1249	2	1	347	2	1990	269	665	1047	1240	2	1501	22	2
LINC01647	101929181	1	0	0	0	0	0	0	0	0	0	2	0	0	0	0	0	0	1	0	0	0	0	0	0	0	0	0	0	0	0	0	0	0	0	0	0	0	0	0	0	0	0	0	0	0
MIR670HG	100507261	0	0	0	0	0	0	0	0	0	0	0	0	0	0	0	0	0	0	0	0	0	0	0	0	0	0	0	0	0	0	0	0	0	0	0	0	0	0	0	0	0	0	0	0	0
LINC00298	339788	2	0	1	10	3	5	0	0	0	1	0	1	1	0	6	0	19	4	0	0	3	0	1	10	0	1	1	0	3	1	3	2	5	5	5	1	4	2	10	7	0	11	1	0	2
DICER1-AS1	400242	120	207	259	266	118	97	433	95	428	161	88	96	231	64	360	73	484	170	135	263	359	89	274	161	87	136	70	181	175	137	178	84	67	293	172	246	185	212	69	181	282	106	227	108	81
TRIM67-AS1	149373	0	0	0	0	0	0	0	0	0	0	0	0	0	0	0	0	0	0	0	2	0	0	0	0	0	2	0	0	0	0	0	0	0	0	0	0	0	0	0	0	0	0	0	0	0
MSH2-OT1	644093	1	1	6	0	1	1	2	6	3	0	0	1	6	0	2	0	11	1	0	6	1	0	3	1	0	4	0	5	0	0	0	1	0	0	0	0	3	1	3	0	1	1	1	2	0
LINC00607	646324	25	9	36	11	6	3	19	13	4	14	103	9	31	2	18	4	22	5	4	6	18	6	21	25	6	53	5	25	6	40	5	11	18	12	14	8	40	62	15	15	38	19	23	233	90
DPYD-AS2	100873933	0	0	0	0	0	0	0	1	1	0	0	1	0	0	0	1	0	0	0	0	0	0	0	0	0	1	0	0	2	3	0	0	0	1	0	0	0	0	0	0	0	0	0	1	0
OLMALINC	90271	313	148	227	318	199	101	49	168	153	186	374	278	955	188	202	297	461	223	552	159	542	230	306	538	537	213	365	202	124	387	244	128	101	368	276	158	262	125	172	222	270	575	531	145	87
LINC00837	100507605	0	0	0	7	0	0	0	0	1	0	0	0	1	0	0	0	1	0	0	0	1	0	2	3	0	0	0	1	0	0	0	0	0	0	0	1	0	0	0	0	1	0	0	0	0
SRGAP3-AS4	101927440	0	0	0	0	0	0	0	0	1	0	0	3	0	1	0	0	2	0	0	0	0	1	0	0	0	0	0	0	0	0	0	2	0	0	1	0	1	0	0	0	0	2	1	0	0
BHLHE40-AS1	100507582	38	11	63	47	24	5	10	24	82	3	4	10	35	15	90	9	7	30	7	7	54	18	32	48	12	14	8	24	15	13	7	5	6	22	46	18	24	31	26	8	31	82	85	271	10
HS6ST2-AS1	100874102	0	0	0	0	0	0	0	0	0	0	0	0	0	0	0	0	0	0	0	0	0	0	0	0	0	0	0	0	0	0	0	0	0	0	0	0	0	0	1	0	0	0	0	0	0
GSN-AS1	57000	27	4	41	5	25	7	2	2	12	5	4	6	17	3	40	4	8	11	6	25	18	9	25	34	3	26	1	30	6	4	6	2	1	17	11	3	17	21	20	17	16	21	22	8	4
ARHGEF7-AS2	100874238	1	1	1	1	0	0	4	0	0	1	3	0	1	0	0	0	2	1	2	0	0	1	3	1	5	2	1	1	0	0	1	0	2	0	0	1	0	1	0	0	0	5	0	0	1
LINC01828	101927661	1	8	6	6	0	2	1	5	3	15	9	2	3	1	1	0	24	10	3	6	2	0	0	29	4	3	2	2	7	2	3	0	4	7	7	1	13	5	0	4	7	804	3	10	0
TM4SF19-AS1	100874214	27	9	15	28	33	10	8	13	14	19	4	14	7	2	52	1	15	16	3	36	18	3	18	16	3	17	2	26	3	2	8	21	5	20	19	13	37	13	21	167	23	12	33	15	6
LINC01564	101927171	3	18	4	17	48	16	38	81	1	12	64	31	12	30	7	104	10	42	52	0	142	52	4	39	55	26	90	18	15	91	19	101	22	7	22	73	209	2	329	17	12	27	13	9	74
CPB2-AS1	100509894	7	15	4	1	2	8	35	16	9	49	85	21	82	23	9	64	35	29	72	50	9	40	34	15	37	9	55	35	19	57	85	35	45	109	24	25	29	26	25	28	21	33	19	35	94
APOA1-AS	104326055	3	1	7	2	2	1	0	2	2	1	10	2	3	2	3	1	2	3	4	3	8	3	3	1	3	4	3	5	0	1	0	0	2	2	0	4	1	3	0	0	1	7	1	1	0
MACROD2-AS1	100379174	0	0	0	0	0	0	0	0	0	1	0	0	0	0	0	0	0	0	0	0	0	0	0	0	0	0	0	1	0	0	0	0	0	0	0	0	0	0	0	0	0	1	0	0	0
ASH1L-AS1	645676	58	194	81	55	126	114	105	86	109	90	18	147	310	13	394	17	238	85	24	158	164	29	74	149	20	97	21	85	110	22	145	46	42	106	124	99	86	72	111	108	291	37	152	25	12
NEXN-AS1	374987	11	11	13	4	22	19	4	14	7	7	1	4	1	3	59	1	3	3	2	20	3	1	20	22	1	28	2	31	4	0	18	43	0	6	2	12	21	9	39	57	10	12	34	58	0
LINC01553	283025	0	0	0	0	0	0	0	0	0	0	0	0	3	0	0	0	0	0	0	0	0	0	0	0	0	1	0	0	0	0	0	0	0	2	0	0	1	0	0	0	1	0	0	0	0
EGOT	100126791	24	20	90	9	24	59	47	32	15	7	4	15	6	2	87	1	26	19	5	87	3	8	195	51	3	12	7	11	7	12	3	7	0	37	13	8	30	23	20	55	25	1	86	26	2
TTC28-AS1	284900	506	812	545	554	488	422	748	387	817	1016	378	624	795	228	416	297	2265	969	341	511	1045	380	701	1241	280	895	268	756	334	212	532	411	400	599	1060	573	822	810	779	632	1489	688	719	264	195
UBOX5-AS1	100134015	14	14	16	3	15	11	5	10	47	18	4	10	16	5	28	3	42	15	1	14	74	7	5	32	4	14	4	17	26	3	9	13	13	6	13	19	15	10	15	21	13	17	16	10	3
GPC5-AS1	100873969	0	0	2	0	0	0	0	0	0	0	0	0	0	0	0	0	0	0	0	0	0	0	0	0	0	0	0	0	0	0	0	0	0	0	0	0	0	0	0	0	0	0	0	0	0
MORC2-AS1	150291	4	4	2	23	8	9	15	16	24	24	5	5	13	1	8	5	23	11	4	4	16	3	11	23	1	16	1	9	9	3	4	7	7	3	23	13	14	15	16	9	15	16	11	5	3
LINC01814	101929567	43	85	46	55	85	105	23	360	12	170	71	129	170	14	308	15	130	253	17	850	67	29	557	88	26	163	38	463	103	86	447	173	4	269	79	401	112	160	92	172	86	1103	444	12	8
LINC00445	100507114	0	0	0	0	0	0	0	0	0	0	0	0	0	0	0	0	0	0	0	0	0	0	0	0	0	0	0	0	0	0	0	0	0	0	0	0	0	0	0	0	0	0	0	0	0
LINC02889	101927630	58	6	720	56	47	10	0	33	3	17	92	46	30	10	112	25	1	140	12	78	18	11	80	126	23	9	15	5	10	2	4	2	4	278	6	19	435	68	5	90	12	3	56	56	8
LINC01920	101929260	0	0	0	0	0	0	0	0	0	0	3	0	0	1	0	0	0	0	0	0	2	1	0	0	2	0	3	0	0	1	0	0	0	0	1	0	0	0	0	0	0	0	0	0	0
MYCBP2-AS1	100874212	1	5	9	12	7	3	3	2	16	3	1	2	6	2	8	3	1	5	1	3	7	5	1	5	4	8	6	0	0	1	1	1	4	4	7	4	4	7	6	2	10	2	5	1	0
LINC01643	105373010	0	0	0	0	0	0	0	0	0	0	0	0	0	0	0	0	0	0	0	0	0	0	0	0	0	0	0	0	0	0	0	0	0	0	0	0	0	0	0	0	0	0	0	0	0
LINC01072	104355137	0	0	0	0	0	0	0	0	0	0	0	0	0	0	0	0	0	0	0	0	0	0	0	0	0	0	0	0	0	0	0	0	0	0	0	0	0	0	0	0	0	0	0	0	0
LINC01447	101929086	3	3	1	0	911	0	2	87	8	2	108	1	27	3	2	6	3	1	9	0	0	16	0	1	57	18	6	3	1	9	1	0	0	2	6	6	2	0	1	0	0	18	1	0	3
ELFN1-AS1	101927125	76	1	9	5	0	0	9	1	17	0	2	0	103	0	6	1	0	1	7	0	31	6	7	263	1	0	6	1	1	8	0	2	67	3	2	1	0	29	20	0	206	65	1	0	3
COX10-AS1	100874058	119	158	228	175	141	107	150	227	297	374	85	89	257	52	217	90	271	316	98	662	544	80	197	223	95	237	110	254	133	105	111	106	142	118	277	218	228	225	211	193	376	350	175	155	70
LINC02243	340581	1	0	4	0	2	0	0	0	0	0	0	0	0	0	0	0	0	3	0	0	0	0	1	0	0	0	1	0	0	0	0	1	0	8	0	2	0	1	0	0	0	0	4	1	0
LINC00545	440132	15	0	1	0	0	0	0	1	0	0	0	0	0	0	1	0	0	1	0	1	2	0	0	0	0	2	0	0	0	0	0	0	0	2	1	0	0	0	0	2	0	0	1	0	0
SCN1A-AS1	101929680	12	1	0	0	0	0	0	6	0	0	9	11	0	9	0	1	0	0	2	2	6	0	65	0	3	3	6	2	2	7	2	0	1	2	32	1	0	81	0	0	29	0	9	3	8
LINC01639	105373054	1	0	0	0	0	0	0	0	0	0	14	5	0	11	0	4	0	0	6	0	0	7	0	0	21	1	16	0	0	35	0	0	153	0	7	0	0	0	0	0	0	0	0	0	4
PTCSC2	101928337	0	0	0	0	0	0	0	0	1	0	0	1	0	0	0	0	0	0	0	1	0	0	0	1	0	0	0	0	0	1	0	0	0	0	0	0	0	0	1	4	0	0	0	0	0
TMEM147-AS1	100506469	251	193	359	201	452	187	132	228	1043	396	74	949	462	58	560	38	780	579	38	684	540	72	189	508	77	605	56	431	176	90	274	249	263	908	385	261	383	191	479	359	777	286	487	131	34
MIR7515HG	102800315	0	0	0	0	0	0	0	0	0	0	0	0	0	0	0	0	5	0	0	0	0	0	0	0	0	0	0	0	0	0	0	0	1	0	0	0	0	0	0	0	0	0	0	0	0
PRKX-AS1	100873944	5	0	0	0	0	0	0	0	1	2	0	1	0	0	0	0	0	1	1	1	3	0	2	0	0	0	0	0	0	0	0	0	0	1	0	0	0	1	0	1	1	0	0	0	0
GRM7-AS1	100873937	1	0	4	0	0	0	0	0	2	0	2	1	0	0	1	1	0	0	0	0	0	1	0	0	0	0	0	0	3	0	0	0	0	0	0	0	0	0	0	0	0	6	2	0	0
LINC01376	400945	17	20	30	33	24	15	18	37	23	19	8	21	35	6	46	10	116	133	7	20	263	10	24	28	7	21	8	32	8	14	9	13	18	34	39	27	50	50	39	11	30	33	23	10	9
MYO16-AS1	100885782	1	0	11	0	2	0	0	0	0	0	0	0	0	0	0	0	0	1	0	0	239	0	0	1	0	0	0	0	1	0	0	0	0	0	0	0	8	0	0	0	0	0	0	10	0
DIAPH2-AS1	10824	42	1	21	2	9	0	0	6	5	4	0	3	8	0	5	1	3	7	1	9	4	3	14	9	0	3	3	0	16	3	0	1	1	8	1	3	6	7	5	13	3	2	27	13	1
LINC01361	101927498	10	2	13	6	0	0	0	0	11	2	0	0	0	0	6	0	15	1	1	0	7	0	0	53	0	0	1	1	42	1	0	0	3	0	30	0	0	5	18	0	0	4	0	0	0
SCUBE1-AS2	105373051	1	1	0	0	0	0	0	0	4	0	2	0	1	0	3	2	0	0	0	0	0	0	0	0	0	0	0	0	0	3	0	0	0	0	0	0	3	0	0	1	0	0	0	0	0
MRGPRG-AS1	283303	0	1	0	0	0	0	0	0	0	0	0	0	0	0	0	1	0	0	0	0	1	0	0	0	0	0	0	0	0	0	0	1	0	0	0	0	0	0	0	0	0	0	0	0	0
SLC12A9-AS1	105375430	15	8	54	20	9	6	17	18	14	29	2	35	24	2	12	0	12	43	2	18	59	0	28	25	1	12	3	43	22	0	16	16	2	19	14	22	13	18	9	8	12	8	49	14	0
LINC01241	101929582	0	0	0	0	0	0	0	0	0	0	0	0	0	0	0	0	0	0	0	0	0	0	0	0	0	0	0	0	1	0	0	0	0	0	0	0	0	0	0	0	0	0	0	0	0
TLX1NB	100038246	30	0	0	4	1	0	0	1	0	0	0	1	3	1	0	0	0	2	0	0	0	0	1	4	0	0	0	0	0	1	0	0	1	2	1	0	0	0	0	0	0	3	0	0	0
GRM8-AS1	101928333	0	0	0	0	0	0	0	0	0	1	0	0	0	0	0	0	0	0	0	0	0	0	1	0	0	0	0	0	0	0	0	0	0	0	0	0	1	0	0	0	0	0	0	0	0
SCAT8	112935969	7	4	19	5	33	29	40	17	1	65	6	20	20	3	125	28	153	241	2	28	39	18	30	36	11	195	7	19	21	4	55	97	30	22	21	279	147	31	3	87	18	72	8	30	11
LINC02653	101926942	0	0	0	0	0	0	0	0	0	0	0	0	0	0	0	1	0	0	0	0	0	0	0	0	0	0	0	0	0	0	0	0	0	0	0	0	0	0	0	0	0	0	0	0	0
LINC00479	150135	12	6	19	52	10	35	6	12	0	59	0	55	2	1	21	2	38	24	2	3	4	10	5	8	3	6	4	31	14	2	12	3	0	99	10	87	7	39	19	3	102	31	13	24	4
VLDLR-AS1	401491	6	12	27	2	35	0	22	40	9	3	4	0	52	4	21	1	3	44	0	6	36	3	10	27	5	18	5	6	6	0	4	19	11	199	10	18	8	12	16	20	1	1	9	22	1
LINC01134	100133612	5	133	34	34	79	8	34	135	26	138	26	115	57	9	155	21	41	253	32	53	80	10	27	82	24	147	23	97	74	34	215	103	45	40	66	35	48	51	68	26	112	304	97	16	15
LINC02850	101928271	0	0	0	0	0	0	0	0	0	0	0	0	0	0	0	0	0	0	0	0	0	0	0	0	0	0	0	0	0	0	0	0	0	0	0	0	0	0	0	0	0	0	0	0	0
KCNMA1-AS1	101929328	4	1	4	5	3	8	20	1	2	5	7	1	21	0	1	3	7	45	1	52	0	0	3	8	0	8	3	69	18	7	2	0	2	0	19	77	12	3	8	1	47	0	22	3	2
LINC01744	101927683	0	0	1	2	1	0	0	2	1	0	6	0	5	14	1	7	3	0	9	0	1	3	0	0	9	2	10	0	0	8	0	0	1	0	0	1	0	1	0	0	1	4	0	0	5
LINC00896	150197	18	4	18	33	18	20	16	17	46	1	38	4	59	11	4	10	11	18	7	41	136	18	4	29	15	57	21	7	2	12	9	3	152	0	1	3	17	20	11	125	81	7	33	4	9
SIX3-AS1	100506108	10	0	42	1	0	1	0	0	2	30	0	0	2	1	0	0	0	0	0	0	0	0	0	1	0	0	0	1	1	0	0	1	0	0	74	0	6	3	6	0	0	0	1	1	0
GPC6-AS1	100873972	0	0	0	0	0	0	0	1	0	0	1	1	0	1	2	2	0	0	0	0	0	0	2	0	0	0	1	0	0	0	0	0	0	2	1	1	0	0	2	0	0	0	0	0	0
LINC01695	101927973	2	11	3	30	57	0	5	2	1	11	1	2	4	0	184	1	3	3	2	0	0	0	1	8	0	7	2	1	4	2	3	4	1	1	0	1	12	4	2	8	6	1	9	0	0
MYCL-AS1	105378668	6	1	0	0	2	0	0	0	1	0	5	1	0	0	2	1	0	4	1	3	0	1	2	2	0	4	3	3	2	4	0	1	0	1	0	0	3	3	3	0	2	1	1	4	0
LINC02556	102724679	0	0	2	0	2	1	0	0	1	0	0	1	0	0	0	1	1	0	0	0	0	1	0	5	0	3	0	0	0	1	0	1	0	1	2	0	2	0	0	0	1	0	0	0	1
PITPNA-AS1	100306951	99	162	103	54	125	67	258	71	266	163	52	68	161	37	130	41	248	154	81	182	392	47	146	144	42	305	67	197	147	50	208	152	66	91	181	149	205	74	367	163	289	158	218	118	34
LINC02540	105377860	0	0	0	0	0	0	0	0	0	0	0	0	0	0	0	0	0	0	0	0	0	0	0	0	0	0	0	0	0	0	0	0	0	0	0	0	0	0	0	0	0	0	0	0	0
DLX2-DT	104326193	1	0	0	0	0	0	0	0	0	0	0	0	0	0	0	0	0	0	0	1	1	0	0	0	0	0	0	0	0	0	0	0	0	0	1	0	0	0	0	1	1	1	0	1	0
FRGCA	106481742	3	0	3	0	0	0	0	0	0	0	0	0	0	0	6	0	2	0	1	0	6	0	0	1	0	0	0	1	0	0	0	6	0	0	0	0	22	2	6	0	0	0	2	0	0
MAP3K2-DT	100506922	137	230	37	45	88	26	76	34	119	81	37	290	221	60	290	102	112	194	108	81	101	97	860	64	32	33	34	34	153	161	100	52	75	57	76	81	672	67	126	892	53	72	182	42	29
DAPK1-IT1	100506897	1	0	1	0	0	2	0	0	2	2	0	1	0	0	2	0	0	0	0	0	1	0	0	0	0	3	0	1	0	0	0	1	0	2	0	1	1	0	0	0	1	0	0	0	0
OVAAL	148756	0	0	0	8	0	0	0	0	0	0	2	0	1	1	0	0	0	0	0	0	0	0	1	0	0	0	0	0	0	0	0	0	1	0	1	0	0	0	0	0	0	8	1	0	0
LINC01741	101928778	0	0	0	0	0	0	0	0	0	0	0	0	0	0	0	0	0	0	0	0	0	0	0	0	0	0	0	0	0	0	0	0	0	0	0	0	0	0	0	0	0	0	0	0	0
LINC01282	101927449	2	0	0	1	1	0	0	0	0	1	0	0	3	0	0	0	0	0	1	0	0	0	0	1	0	0	0	0	3	0	0	0	0	0	0	0	0	0	1	0	0	2	0	1	0
MKLN1-AS	100506881	98	99	100	83	101	39	14	220	38	47	19	236	175	11	169	9	93	108	23	172	128	18	261	211	21	195	21	100	103	13	100	90	13	322	147	60	144	130	334	184	141	328	422	95	12
DNAJC9-AS1	414245	9	3	6	5	11	1	3	5	13	4	3	7	1	3	14	2	15	1	2	1	11	13	5	31	3	12	5	6	1	3	4	0	2	3	13	5	13	5	7	11	7	12	6	6	1
LINC01829	644838	0	9	71	18	3	27	28	1	4	60	0	0	35	0	31	1	195	21	1	33	2	0	3	35	1	18	0	11	9	0	14	5	5	6	30	5	25	15	8	27	125	93	3	12	0
LINC00299	339789	12	7	4	39	72	52	6	9	30	12	37	7	19	2	163	5	157	74	4	9	34	25	10	64	9	16	16	19	14	14	6	47	8	33	35	6	63	5	77	56	3	205	49	9	7
CNTNAP2-AS1	101928700	0	0	0	0	0	0	0	0	0	0	0	0	0	0	0	0	0	0	0	0	0	0	0	0	0	0	0	0	1	0	0	0	0	0	0	0	0	0	0	0	0	0	0	0	0
LINC02626	102724589	1	1	1	1	2	1	0	0	3	4	1	1	1	0	2	0	1	0	0	0	6	1	1	0	1	3	1	1	4	2	3	0	4	0	1	0	4	1	4	3	1	0	0	1	0
ELOA-AS1	100506963	50	13	51	56	30	12	17	43	57	21	41	27	20	31	33	15	37	26	70	18	70	48	35	34	53	29	58	26	8	46	11	26	7	15	21	12	29	19	42	26	20	48	48	62	18
LINC01563	101060544	2	1	2	0	1	0	0	1	0	0	0	0	1	1	1	0	0	1	1	0	0	2	0	2	0	0	0	0	0	1	0	0	0	1	0	0	0	0	0	1	1	0	0	0	0
CBR3-AS1	100506428	90	119	57	421	59	28	96	108	57	218	27	79	161	13	41	30	333	130	15	67	176	38	54	145	10	105	10	149	49	29	28	372	40	50	106	149	59	232	25	79	333	210	146	38	10
LINC00421	100287114	0	0	0	0	0	0	4	0	0	0	0	0	0	0	0	0	0	0	0	1	0	0	0	0	0	0	0	0	0	0	0	0	0	0	0	0	0	0	0	0	0	0	0	0	0
PCYT1B-AS1	100874088	0	0	0	0	0	0	0	0	1	0	0	0	0	0	0	0	0	0	0	0	0	0	0	0	0	0	0	0	3	0	0	0	0	0	0	0	0	0	0	0	0	0	0	0	0
LINC01474	101927258	31	8	2	2	9	0	14	4	2	25	20	0	1	10	10	12	3	4	22	0	9	34	7	9	14	4	16	20	1	21	1	1	9	0	25	17	9	2	15	9	4	7	3	2	7
LINC00486	285045	0	0	0	0	0	0	0	0	0	2	0	0	0	0	0	0	2	0	0	0	0	0	0	0	0	0	0	0	0	0	0	0	0	0	0	0	0	0	0	0	0	0	0	0	0
NIFK-AS1	254128	227	371	160	148	264	189	282	355	341	383	88	289	219	66	344	47	350	299	60	196	197	57	281	213	62	154	51	122	186	84	258	221	34	328	208	334	434	209	470	186	251	213	409	165	48
ZKSCAN7-AS1	112840933	6	3	6	0	3	3	11	4	7	5	1	1	11	1	7	1	4	5	0	2	3	0	6	6	1	11	1	7	1	1	7	2	5	11	3	3	3	4	11	2	9	17	3	3	1
LINC00106	751580	21	20	98	88	92	144	21	75	115	29	50	42	136	17	253	33	43	291	25	57	287	58	65	97	15	159	61	62	141	33	79	65	74	103	44	96	184	35	73	70	99	35	114	37	20
LINC01554	202299	9	5	6	3	5	1	0	103	17	35	1708	465	7	2316	1	1071	26	12	11081	6	16	829	1	9	2806	48	691	331	4	268	2	5	215	0	18	360	0	6	10	34	37	16	256	16	3279
MIR600HG	81571	118	253	136	87	270	131	159	41	1459	121	71	95	400	33	500	29	265	141	31	353	595	89	243	291	60	1143	61	326	530	78	321	75	191	162	182	68	161	191	186	125	319	445	253	133	17
LINC01852	107984773	33	26	42	16	26	25	21	16	34	105	20	29	35	11	125	6	40	27	9	72	23	14	45	40	22	31	16	66	42	18	40	30	9	20	30	74	36	28	78	50	68	36	77	36	13
BAALC-AS2	157556	4	2	5	5	0	0	7	1	1	3	0	0	1	0	1	0	6	3	0	1	0	3	1	19	3	1	0	0	2	1	4	0	0	1	1	1	0	2	0	0	4	3	1	5	0
LINC01774	105372894	0	0	0	0	0	0	0	0	0	0	0	0	0	0	0	0	0	0	0	0	0	0	0	0	0	0	0	0	0	0	0	0	0	0	0	0	0	0	0	0	0	0	0	0	0
ANKRD44-IT1	101927547	3	1	1	2	2	3	0	0	21	0	1	8	1	0	1	0	2	0	0	0	2	0	0	1	2	1	0	2	1	1	0	0	0	1	1	1	2	4	1	0	3	1	3	0	1
MLIP-IT1	100874282	0	0	3	1	0	0	0	0	0	0	2	0	0	2	0	2	0	0	7	0	0	3	2	5	1	0	3	0	0	6	0	1	3	0	0	1	0	1	5	0	0	0	0	0	0
GLIS3-AS1	84850	2	2	1	5	2	5	2	0	0	12	0	0	12	0	0	0	4	2	0	1	10	1	2	4	0	9	0	0	5	1	0	2	0	12	2	16	0	3	4	4	9	1	3	0	1
LINC01812	101927701	2	2	16	0	0	15	0	0	0	0	0	1	1	0	0	0	0	0	0	31	0	0	89	1	0	2	0	0	9	0	0	0	0	2	0	1	1	16	0	0	6	0	0	22	0
ZEB1-AS1	220930	354	293	489	30	358	429	140	336	341	471	81	827	489	40	588	87	471	493	67	532	180	57	369	339	75	166	50	311	199	77	252	160	63	1010	401	354	513	270	399	356	590	214	419	177	33
TTTY12	83867	0	0	0	0	0	0	0	0	0	0	0	0	0	0	0	0	0	0	0	0	0	0	0	0	0	0	0	0	0	0	0	0	0	0	0	0	0	0	0	0	0	0	0	0	0
LINC01056	100144597	0	0	0	0	0	0	2	0	0	0	0	0	1	0	0	0	0	0	0	0	0	0	0	0	0	0	0	0	0	0	0	0	0	0	0	0	0	0	0	0	6	0	0	0	0
HAND2-AS1	79804	791	112	309	24	72	32	100	126	38	9	131	36	67	139	293	98	86	157	165	59	34	163	227	224	189	127	132	309	27	189	77	9	5	81	122	74	110	53	150	27	104	33	162	68	152
LINC02652	105376468	1	0	0	0	0	0	0	0	0	1	0	0	2	0	0	0	1	2	0	0	0	0	0	0	0	1	0	0	0	0	0	0	1	0	0	1	0	1	0	0	1	0	0	0	0
ZNF503-AS2	100131213	146	95	91	19	64	59	156	83	28	162	93	208	118	68	137	61	166	53	66	52	208	52	254	173	87	154	71	293	150	91	80	194	52	46	109	124	197	72	138	70	239	20	335	100	44
CNTFR-AS1	415056	0	0	0	5	0	0	0	0	0	0	5	1	0	0	0	2	0	0	4	0	0	1	0	1	3	0	0	2	0	0	0	0	2	1	0	2	0	0	2	0	0	3	0	0	0
NR2F1-AS1	441094	670	196	462	335	59	19	69	466	149	42	49	70	106	95	129	60	71	81	53	128	97	66	432	202	117	136	59	474	59	63	246	26	15	440	317	113	594	310	163	71	136	103	386	556	52
LINC01968	100507391	4	0	2	2	0	0	0	1	1	0	0	2	4	0	2	1	2	0	0	1	1	0	1	1	0	1	0	1	2	0	1	0	0	1	1	1	0	4	0	2	14	0	0	1	0
ZNF295-AS1	150142	4	2	12	9	3	6	0	15	13	9	0	8	1	2	14	18	3	11	2	4	4	1	5	7	12	3	0	7	2	7	5	14	1	4	1	3	3	8	7	7	6	4	5	2	2
CREB3L2-AS1	100130880	0	0	2	0	0	0	0	0	0	1	0	0	0	0	0	0	0	0	0	0	1	1	0	0	0	1	2	1	0	0	0	0	0	0	1	0	0	0	0	0	0	0	0	0	0
LINC00987	100499405	163	54	165	37	64	14	15	74	158	10	162	62	15	212	61	131	11	64	68	11	71	282	59	77	210	131	382	142	100	161	25	12	12	23	52	96	576	17	203	20	57	1665	94	160	182
LINC01810	105373400	0	0	0	0	0	0	0	0	0	0	0	0	0	0	0	0	0	0	0	0	0	0	0	0	0	0	0	0	0	0	0	0	0	0	0	0	0	0	0	0	0	0	0	0	0
LINC01519	101929624	0	0	0	0	0	0	0	0	0	0	0	0	0	0	0	0	0	0	0	0	0	1	0	0	0	0	0	0	0	0	0	0	0	0	0	0	0	0	0	0	0	0	0	0	0
LINC00851	440757	0	0	0	0	0	0	0	0	0	0	0	0	0	0	0	0	0	0	0	0	0	0	0	0	0	0	0	0	0	0	0	0	0	0	0	0	0	0	0	0	0	0	0	0	0
LINC01343	339442	1	0	0	0	0	1	1	0	0	0	0	0	2	0	0	0	1	2	0	0	0	0	0	6	0	0	1	0	0	0	0	0	0	0	1	0	0	2	0	0	0	0	3	0	0
LINC01732	101928973	3	1	1	1	1	1	1	0	0	0	0	0	0	1	1	0	4	2	0	1	3	0	1	1	0	1	0	0	0	1	1	1	0	0	0	0	2	0	4	2	4	0	1	3	0
TTN-AS1	100506866	208	39	211	115	34	38	16	158	328	117	44	214	248	21	109	52	219	276	44	104	328	43	232	61	41	123	38	314	277	48	59	23	50	20	162	129	191	213	202	162	221	204	147	136	24
GS1-124K5.4	100289098	52	30	48	76	47	9	104	60	109	36	73	68	26	50	77	66	71	47	91	51	170	64	25	35	78	37	63	37	41	84	78	115	45	36	66	35	28	12	74	119	30	39	75	39	59
RAI1-AS1	100861516	1	0	3	0	0	0	0	0	4	0	0	0	0	0	1	1	0	1	0	2	1	0	0	0	0	0	0	3	0	0	0	0	0	0	0	0	1	0	1	0	0	0	1	1	0
LINC01502	100130954	3	0	0	1	0	0	0	0	2	0	0	1	1	0	2	0	0	0	0	0	0	0	0	2	0	0	0	7	0	2	0	0	1	0	0	0	0	0	0	0	3	0	4	3	2
UNQ6494	100129066	6	1	13	3	10	2	0	10	47	2	21	7	0	10	12	8	2	15	17	6	2	11	2	2	5	14	3	8	13	23	1	6	1	1	23	1	6	0	4	7	3	7	6	15	40
LNCNEF	101929685	1	0	0	0	0	0	0	0	0	1	0	1	0	0	0	0	2	1	0	2	2	0	0	0	0	0	0	1	0	0	0	0	1	0	2	1	0	0	1	1	3	3	0	0	0
PITRM1-AS1	100507034	39	42	23	18	37	60	20	39	29	18	4	25	60	1	129	23	87	85	4	127	35	5	108	63	4	60	6	45	41	4	32	22	14	64	26	29	67	40	27	76	168	38	71	15	6
LINC01304	100505964	0	0	0	0	0	0	0	0	3	0	0	0	0	0	0	0	1	0	0	0	3	0	0	0	0	0	0	1	0	0	0	0	1	0	0	0	0	0	0	1	0	0	0	0	0
MGC27382	149047	0	31	0	9	14	16	11	22	0	34	41	38	9	25	56	38	19	33	64	3	1	45	55	45	31	1	43	21	50	81	90	12	17	6	21	104	24	28	13	13	5	13	12	6	48
FOXD2-AS1	84793	107	425	186	216	303	166	271	246	157	308	42	261	356	44	238	28	643	367	37	355	148	49	321	329	65	301	19	370	661	52	100	252	26	275	425	146	420	356	486	513	428	118	530	260	17
LINC02790	102723661	0	0	0	0	0	0	0	0	1	0	0	0	0	0	0	0	0	0	0	0	0	0	0	0	0	0	0	0	0	0	0	0	0	0	0	0	0	0	0	0	0	0	0	0	0
LRRC52-AS1	400794	0	0	0	0	1	0	4	0	0	2	0	0	0	0	0	0	0	0	0	1	3	0	0	0	0	0	1	0	0	0	0	0	0	0	0	0	0	1	0	1	0	0	0	0	0
LINC01637	101928891	19	17	28	83	29	55	59	12	8	9	11	35	3	14	14	7	9	15	5	102	60	8	4	25	4	15	7	11	3	5	17	91	47	46	11	1	37	13	11	80	22	13	23	21	9
LINC01684	105372751	9	2	7	7	20	0	0	8	28	1	0	1	0	5	17	1	0	4	2	2	0	4	3	5	2	2	1	9	10	2	0	3	0	2	11	2	1	3	8	1	0	1	10	7	6
LINC01409	105378580	31	15	18	25	64	27	8	35	43	21	7	21	63	6	36	9	73	41	2	22	110	13	25	49	8	138	11	28	16	19	11	17	44	21	26	20	33	30	35	31	33	23	31	9	8
WAKMAR2	100130476	85	27	37	33	92	13	22	59	430	14	30	24	48	11	133	46	52	74	23	34	73	62	54	105	27	101	34	197	29	39	22	23	18	33	84	31	32	75	57	42	52	153	101	63	37
PKN2-AS1	101927891	2	1	4	4	2	0	0	2	1	6	1	0	3	0	3	0	8	4	1	2	4	3	0	11	2	1	0	2	3	5	0	1	0	2	4	7	0	2	1	0	2	8	0	5	2
UNC5B-AS1	728978	63	5	189	2	4	6	56	1	0	0	2	209	10	0	8	0	8	3	0	5	10	1	13	3	0	16	0	0	8	0	7	11	0	10	1	2	14	11	8	23	128	3	14	32	0
LINC00857	439990	221	250	174	365	201	371	224	497	7	545	58	530	448	22	437	85	657	465	24	336	165	45	935	545	44	297	76	726	410	91	769	461	63	576	510	1450	594	498	484	174	1377	78	998	211	52
LINC02567	110806286	0	0	1	0	0	0	0	0	0	0	0	0	0	0	0	0	0	0	0	0	0	0	0	0	0	0	0	0	0	0	0	0	0	0	0	0	0	0	0	0	0	0	0	0	0
LINC01497	102723487	3	0	0	0	0	0	0	0	0	0	0	0	0	0	0	0	0	1	0	0	0	0	0	0	0	0	0	0	0	0	1	0	0	0	0	0	0	0	0	0	0	0	0	0	0
TTTY21B	100101115	0	0	0	0	0	0	0	0	0	0	0	0	0	0	0	0	0	0	0	0	0	0	0	0	0	0	0	0	0	0	0	0	0	0	0	0	0	0	0	0	0	0	0	0	0
LINC01856	101927924	1	1	0	0	0	0	0	0	0	0	0	0	0	0	1	0	0	0	0	0	0	0	0	0	0	0	0	0	0	0	0	0	0	0	0	0	0	0	0	2	0	0	1	0	0
LINC01514	101927396	9	0	2	0	0	0	0	0	0	0	0	0	0	0	0	0	0	0	0	0	3	0	0	0	0	0	0	0	0	0	0	0	0	0	0	0	0	0	0	0	0	0	0	0	0
LINC01275	101927512	7	8	6	4	0	1	0	1	8	1	12	1	2	3	4	3	1	4	3	3	5	4	4	1	7	1	6	3	2	4	2	18	1	36	6	0	7	3	1	4	1	2	3	10	6
FAM138A	645520	0	0	0	0	0	0	0	0	0	0	0	0	0	0	0	0	0	0	0	0	0	0	0	0	0	0	0	0	0	0	0	0	0	0	0	0	0	0	0	0	0	0	0	0	0
LINC02245	400958	3	0	0	1	3	0	1	0	62	0	0	0	0	0	4	0	2	0	0	0	0	2	0	1	0	2	0	3	1	1	0	0	0	0	5	0	0	0	0	0	0	0	7	0	0
LINC00316	388830	3	0	2	4	0	1	5	0	4	2	0	4	10	0	8	0	16	6	0	16	5	0	8	1	1	2	0	8	7	0	11	5	0	2	2	5	3	13	4	1	10	0	0	0	0
GRM7-AS2	105376946	0	0	0	0	0	0	0	0	0	0	0	0	0	0	0	0	0	0	0	0	0	0	0	0	0	0	0	0	0	0	0	0	0	0	0	0	0	0	1	0	3	0	0	0	0
LINC01115	339822	1	0	1	0	1	1	1	0	0	0	0	0	0	0	0	0	0	1	0	0	0	0	0	0	0	0	0	0	0	0	0	0	0	0	0	0	0	0	2	2	0	0	0	2	0
TEX36-AS1	100169752	0	0	0	0	0	0	0	0	0	0	0	0	0	0	0	0	0	0	0	0	0	0	0	0	0	0	0	0	0	0	0	0	0	0	0	0	0	0	0	0	0	0	0	0	0
SCIRT	101929705	22	115	31	220	29	45	112	27	7	238	3	74	110	2	113	2	307	125	3	162	94	16	199	69	6	46	6	83	141	5	340	221	40	63	79	263	218	93	148	265	86	4	81	133	1
P4HA2-AS1	100861518	0	3	3	2	3	0	0	1	0	0	0	1	2	0	1	1	2	2	0	1	1	0	1	1	0	6	0	1	1	0	3	2	1	2	0	1	1	1	1	0	2	4	3	2	0
CAMTA1-AS2	102725193	0	0	0	0	0	0	0	0	0	0	0	0	0	0	0	0	0	0	0	0	1	0	0	0	0	0	0	0	0	0	0	0	0	0	0	0	0	0	0	0	0	0	0	0	0
DCTN1-AS1	100189589	7	2	17	1	1	0	0	1	2	0	0	0	13	0	0	0	2	4	0	2	3	0	2	2	0	1	0	1	0	1	1	0	2	0	4	3	2	4	1	3	1	2	3	0	0
RNF216-IT1	100874342	0	0	3	2	0	0	0	1	3	1	0	0	2	0	0	0	0	1	0	0	0	0	0	1	0	1	1	2	1	0	0	0	0	0	0	0	1	1	0	1	0	0	2	0	0
KCNH7-AS1	101929570	0	0	0	0	0	0	0	0	0	0	1	0	0	0	0	0	0	0	0	0	0	0	0	0	0	0	0	0	0	0	0	0	0	0	0	0	0	0	0	0	0	1	0	0	0
LINC01143	104355141	11	0	4	0	0	1	19	0	0	0	0	1	2	0	0	0	0	0	0	0	7	0	0	2	0	1	0	0	0	0	0	8	3	11	11	0	0	0	2	2	0	0	0	0	0
LINC02877	152118	0	0	0	0	0	0	0	0	0	0	0	0	0	0	0	0	0	0	0	0	0	0	0	4	0	0	0	0	0	0	0	0	1	0	1	0	0	0	2	0	0	0	0	2	0
LINC01318	106144585	0	0	0	0	0	0	0	0	0	0	0	0	0	0	0	0	0	0	0	0	0	0	0	0	0	0	0	0	0	0	0	0	0	0	0	0	0	0	0	0	0	0	0	0	0
FAM197Y6	105379270	0	0	0	0	18	0	0	0	0	0	0	0	0	0	0	0	0	0	0	0	0	0	0	0	0	0	0	0	0	0	0	0	0	0	0	0	0	0	0	0	0	0	0	0	0
CDK6-AS1	101927497	4	3	11	2	0	0	7	1	1	1	0	0	2	0	16	1	1	0	0	8	16	0	4	0	1	5	0	1	0	1	2	2	0	3	0	3	1	1	8	19	3	0	2	14	2
NFIA-AS1	645030	0	2	1	0	0	0	5	1	1	0	0	0	0	0	0	1	0	0	0	0	2	1	0	0	0	0	0	0	0	2	0	1	0	1	0	2	0	0	0	1	0	0	2	0	3
LINC00398	100874158	12	2	8	0	1	0	0	2	3	0	7	1	1	2	3	4	0	1	5	5	5	4	2	4	8	2	10	4	0	7	0	2	0	3	3	0	0	1	2	12	4	31	1	3	2
DGUOK-AS1	100874048	31	20	39	32	44	49	38	22	141	35	4	197	151	7	58	9	151	70	6	62	224	9	26	57	14	50	5	66	54	7	115	34	8	26	75	81	115	54	24	27	76	132	103	34	5
SIRPG-AS1	101929010	11	0	3	7	5	2	0	2	31	3	0	0	1	1	12	0	0	9	0	2	0	0	1	5	0	0	0	9	0	0	5	0	2	0	3	6	1	0	2	0	2	0	8	3	0
LINC02570	105375014	1	0	0	0	0	0	0	0	2	0	0	0	2	0	0	0	0	0	0	0	3	0	0	0	0	0	0	1	0	0	0	0	0	0	0	0	1	0	1	0	1	0	1	0	0
NFIA-AS2	100996570	54	12	14	1	8	1	56	2	33	2	0	3	53	2	3	1	15	1	1	1	17	4	24	22	1	8	1	11	8	0	1	2	1	4	5	9	7	10	15	9	41	0	271	34	0
LINC02702	101929011	0	0	0	0	0	0	0	0	0	0	4	0	0	0	1	1	0	0	0	0	0	0	0	0	7	0	1	1	0	3	0	0	1	3	0	0	0	0	0	0	0	1	0	0	2
LINC01238	102723927	38	24	25	22	29	0	13	14	502	37	34	89	93	23	94	30	92	180	15	26	196	34	7	0	0	27	27	29	25	15	16	6	60	19	63	14	56	58	22	17	122	131	54	19	8
KCNQ1DN	55539	2	0	0	0	0	0	0	0	1	0	0	0	0	0	0	0	0	0	0	0	0	0	0	0	0	0	0	0	0	0	0	0	2	0	0	0	0	0	0	0	1	0	0	0	0
PRKCQ-AS1	439949	395	28	33	18	69	29	34	30	1322	254	35	11	164	36	136	19	13	249	12	104	20	36	524	40	26	97	21	216	190	45	191	163	3	368	394	97	152	132	5	137	204	6	172	78	22
LINC00649	100506334	196	452	44	785	354	13	16	77	595	20	312	123	36	66	1033	74	400	59	71	214	297	108	163	298	145	149	174	373	248	281	320	197	95	18	236	290	43	1266	857	21	214	28	313	350	117
FLG-AS1	339400	7	4	12	7	23	28	2	16	6	432	20	33	127	18	0	0	102	211	18	122	61	48	138	154	6	13	13	5	87	18	6	2	2	26	105	250	260	129	73	186	58	12	12	38	38
LINC01679	101928399	96	24	14	58	17	5	61	30	246	4	1	17	31	35	86	11	23	37	22	38	36	19	54	75	35	57	28	63	18	10	33	33	5	58	48	37	20	50	19	24	39	44	80	56	9
HTR3E-AS1	106478970	0	0	0	0	0	0	0	0	3	0	0	0	0	0	0	0	1	0	0	0	0	0	0	0	0	0	0	0	1	0	0	0	0	0	0	0	0	0	0	0	0	0	0	0	0
LINC02257	105372950	0	5	23	3	1	0	0	11	3	0	0	0	0	0	0	0	7	1	0	0	11	0	1	2	0	2	0	1	4	1	0	1	2	3	0	0	89	7	1	1	0	0	10	5	0
ZEB2-AS1	100303491	19	0	7	8	4	4	14	5	38	1	3	4	1	5	18	6	5	1	6	2	4	5	9	16	6	9	0	19	7	2	3	3	2	10	8	6	4	5	4	6	1	6	15	16	4
SPATA3-AS1	348761	4	3	1	15	7	1	3	10	18	26	0	26	14	0	6	0	34	91	1	13	1	1	15	51	0	13	1	66	17	2	2	7	0	10	95	41	38	45	8	3	37	0	20	1	1
LINC01352	101929730	11	4	12	0	9	1	1	9	23	17	18	1	6	4	6	11	4	5	11	6	0	7	9	3	1	5	6	4	0	4	22	1	11	7	28	4	6	2	10	2	36	3	5	13	15
LINC02037	101929337	2	0	0	0	1	0	0	25	0	0	110	4	1	88	0	60	1	0	88	6	2	111	0	0	141	30	280	20	0	183	0	0	37	0	20	17	0	0	0	2	0	1	12	0	168
LINC01625	645434	1	0	0	0	0	0	0	4	0	0	78	1	12	38	1	37	2	2	41	0	2	32	0	0	19	9	115	7	1	49	0	0	0	0	3	15	0	3	0	1	1	4	4	0	37
LINC01410	103352539	207	24	33	12	25	28	6	22	241	42	3	76	8	13	61	7	19	14	7	72	49	6	18	17	6	22	5	48	37	6	40	21	3	22	32	44	108	17	27	7	20	5	24	63	1
LINC01589	100506737	16	5	34	8	18	7	23	10	2	15	0	13	4	0	20	0	4	23	1	21	33	0	10	17	2	2	0	14	3	3	5	50	3	29	12	10	52	1	21	6	6	7	18	3	2
LINC00426	100188949	141	37	30	67	92	21	30	16	1594	9	21	5	10	14	196	17	9	91	14	22	71	16	21	75	28	12	18	109	12	18	7	8	4	12	123	31	32	9	12	3	0	5	81	153	14
MAP3K20-AS1	339751	8	9	13	11	7	23	44	59	8	35	12	55	51	5	31	22	66	59	10	12	808	15	9	13	2	36	4	25	124	11	20	29	10	11	14	46	17	41	15	9	66	19	84	26	7
BRWD1-AS1	100874093	0	2	0	3	2	0	0	0	3	2	0	3	0	0	2	0	0	0	0	1	1	0	1	2	1	1	0	3	0	1	3	0	0	0	0	3	1	2	4	1	3	1	1	0	0
LINC01053	102723318	0	0	0	0	0	0	0	0	0	0	0	0	0	0	1	0	0	0	0	0	0	0	1	0	0	0	0	0	0	0	0	0	0	0	0	0	0	0	0	0	0	0	0	0	0
CD81-AS1	101927682	9	14	5	1	6	4	10	9	9	6	0	7	9	2	20	1	7	5	4	13	9	1	7	7	2	1	3	5	5	4	8	2	4	5	1	2	3	8	4	10	25	6	9	7	4
PAXBP1-AS1	100506215	42	38	78	84	86	47	63	101	65	91	16	119	71	19	192	18	184	47	24	144	65	35	55	48	31	106	24	89	18	23	20	126	13	51	70	70	88	61	97	118	79	265	82	25	19
LRIG2-DT	100996251	12	4	13	12	10	3	9	4	23	12	29	5	6	9	23	33	20	19	23	5	6	21	14	3	33	16	46	15	0	28	15	5	0	2	11	7	14	16	5	20	2	17	9	9	31
LINC02096	107984977	0	0	0	0	0	0	2	0	0	0	0	0	0	0	0	0	0	0	0	0	0	0	0	1	0	3	0	0	2	0	1	0	0	1	0	0	0	0	0	0	0	0	0	0	0
LINC01877	101927641	1	1	1	0	1	0	0	0	0	0	4	3	0	1	1	6	1	0	4	0	2	1	0	1	1	0	1	0	0	3	0	0	0	1	0	0	0	0	0	1	0	0	0	0	3
LINC00391	101927248	0	0	0	0	0	0	0	0	0	0	0	0	0	0	0	0	0	0	0	0	0	1	0	0	0	0	0	0	0	0	0	0	0	0	0	0	0	0	0	0	0	0	0	0	0
LINC00317	378828	0	0	0	0	0	0	0	0	0	0	0	0	0	0	0	0	0	0	0	0	0	0	0	0	0	0	0	0	0	0	0	0	0	0	0	0	0	0	0	0	0	0	0	0	0
LINC00707	100507127	71	3	10	3	36	1321	691	5	5	831	1	0	143	2	149	2	6361	1852	1	224	4	8	174	2846	10	6	0	10	16	6	0	1458	0	2	23	85	108	229	11	1968	42	0	2402	164	1
LINC01448	101928795	1	0	0	0	0	0	0	0	0	0	0	0	0	0	0	0	0	0	0	0	0	0	0	0	0	0	0	0	0	0	1	0	0	0	1	0	0	1	0	0	0	0	0	0	0
LINC02023	101928405	0	0	0	0	0	0	0	0	1	0	0	0	0	0	0	0	0	0	0	0	0	0	0	0	0	0	0	0	0	0	0	2	0	0	0	0	0	1	0	1	0	0	0	0	0
TTTY23	252955	0	0	0	0	0	0	0	0	0	0	0	0	0	0	0	0	0	0	0	0	0	0	0	0	0	0	0	0	0	0	0	0	0	0	0	0	0	0	0	0	0	0	0	0	0
MORC1-AS1	100506506	0	0	0	0	0	0	0	0	0	0	0	0	0	0	0	0	0	0	0	0	0	0	0	0	0	0	0	0	0	0	0	0	0	0	0	0	0	0	0	0	0	0	0	0	0
LINC01119	100134259	20	6	27	38	13	3	13	5	23	18	14	4	9	4	27	2	28	37	1	1	15	13	15	17	16	5	7	8	9	3	20	7	19	21	25	12	9	15	32	8	22	104	7	56	5
LLPH-DT	103625681	2	41	19	31	5	5	1	13	5	6	7	39	30	4	38	9	28	19	20	3	1	8	30	7	7	3	1	17	11	12	19	14	11	0	22	26	3	10	28	2	33	4	14	27	16
LINC02008	105377180	2	0	0	0	0	0	0	0	0	0	0	0	0	0	0	0	0	0	0	0	0	0	0	0	0	0	0	0	0	0	0	0	0	0	0	0	0	0	0	0	0	0	0	1	0
LINC02047	101927346	0	0	0	0	0	0	0	0	0	0	0	0	0	0	0	0	0	0	0	0	0	0	0	0	0	0	0	0	0	0	0	0	0	0	0	0	0	0	0	0	0	0	0	0	0
LINC01210	100507274	0	0	0	0	0	0	0	0	0	0	0	0	0	0	0	0	0	0	0	0	56	0	0	0	0	0	0	0	0	0	0	0	0	0	0	0	0	0	0	0	0	0	0	0	0
MYLK-AS1	100506826	18	30	36	31	34	7	45	32	68	134	9	79	64	9	37	3	66	60	6	27	17	3	29	81	6	32	8	34	27	22	24	94	32	39	87	55	34	10	33	20	57	48	29	23	3
LINC00879	255025	0	0	0	0	2	0	0	0	0	0	0	0	0	0	1	0	0	0	0	0	0	0	0	0	0	0	0	0	0	0	0	0	0	0	0	0	0	0	0	0	0	0	0	0	0
RUVBL1-AS1	100874089	0	0	1	1	2	2	0	1	0	1	1	0	2	0	7	0	0	1	0	1	1	0	5	1	0	0	0	1	0	1	0	1	0	2	1	0	0	2	1	2	0	4	3	0	0
PSMD6-AS2	100507062	12	10	15	17	30	12	1	7	23	6	14	10	71	2	32	3	36	33	4	34	22	8	20	75	7	28	5	49	6	20	2	7	12	9	21	26	17	12	25	10	44	50	21	10	5
HLTF-AS1	100873945	0	0	0	0	0	0	0	0	0	0	0	0	0	0	0	0	0	0	0	0	0	0	0	0	0	0	0	0	0	0	0	0	0	0	0	0	0	0	0	0	0	0	0	0	0
ITIH4-AS1	100873993	2	1	1	0	4	1	0	3	2	1	24	0	30	15	6	23	5	8	10	3	1	25	1	11	22	9	27	1	1	24	0	1	11	0	8	1	6	5	0	0	20	5	9	2	17
IGSF11-AS1	100506765	0	0	0	1	0	1	0	0	0	0	0	0	0	0	2	0	0	0	0	0	0	0	0	0	0	0	0	2	0	0	0	0	0	0	1	0	0	0	0	0	2	0	0	0	0
LINC01471	101927149	0	2	0	0	0	0	0	0	3	0	0	0	0	0	0	0	0	0	0	0	0	0	0	0	0	0	0	0	0	0	0	0	0	0	0	0	0	0	1	0	0	1	0	0	0
LINC02004	105374119	3	3	3	0	4	0	4	6	0	5	8	4	10	11	10	9	8	10	15	4	1	8	8	10	4	2	13	6	2	11	2	15	17	18	2	10	3	5	1	4	14	5	8	4	12
SLC9A9-AS1	100885796	0	0	0	0	0	0	0	0	0	0	0	1	0	0	0	0	0	0	0	0	0	0	0	0	0	0	0	0	0	0	0	0	0	0	0	0	0	0	0	0	0	0	0	0	0
LNCSRLR	109729161	3	1	4	1	1	0	0	1	0	1	3	1	6	1	2	13	0	2	0	3	0	3	7	2	0	8	6	4	9	4	0	2	7	7	8	2	3	7	3	5	1	1	9	28	3
ERICH6-AS1	101928085	57	12	38	32	33	12	117	12	94	100	16	46	19	8	69	6	24	30	10	18	31	15	44	26	8	14	8	28	27	17	14	13	2	20	58	44	64	20	37	35	22	29	31	23	17
MAGI1-AS1	100873983	1	0	1	0	0	0	0	0	0	2	1	0	1	0	2	0	0	0	0	0	0	0	0	1	0	1	0	1	1	0	0	0	0	0	0	0	0	1	0	0	2	0	0	0	0
ARHGEF3-AS1	100874200	0	0	2	0	0	0	0	0	0	0	0	0	0	0	1	0	0	0	0	0	0	0	0	0	0	0	0	0	0	0	0	0	0	0	0	0	0	0	0	0	0	0	0	0	0
B4GALT4-AS1	100874201	0	0	1	1	3	12	0	0	0	1	1	0	0	0	0	0	1	1	0	0	0	0	2	0	0	2	0	0	1	0	0	0	0	0	2	10	1	0	0	0	2	1	0	0	0
GHRLOS	100126793	13	8	38	29	24	6	8	7	141	8	4	9	15	7	14	6	21	9	10	12	83	35	5	19	5	22	4	11	4	7	4	12	10	4	19	14	18	29	19	14	12	14	12	50	8
SAMMSON	101927152	2	0	2	1	0	0	0	0	0	0	0	0	1	0	0	0	1	0	0	0	2	0	3	0	0	12	0	0	0	0	0	0	0	0	0	0	0	8	2	255	1	0	60	1	1
LINC00636	285205	2	1	0	0	0	0	0	0	16	2	0	0	2	0	0	0	12	0	0	0	9	1	5	3	0	0	0	2	0	0	0	0	0	0	2	0	0	3	0	0	1	0	5	3	0
CSPG4P1Y	114758	0	0	0	0	0	0	0	0	0	0	0	0	0	0	0	0	0	0	0	0	0	0	0	0	0	0	0	0	0	0	0	0	0	0	0	0	0	0	0	0	0	0	0	0	0
CDKN2B-AS1	100048912	21	12	21	73	127	9	7	34	56	59	2	50	13	0	64	1	87	86	3	15	44	3	35	14	5	17	1	32	20	1	1	40	40	97	52	25	177	27	5	44	17	8	15	9	0
TM4SF1-AS1	100874091	51	33	152	34	7	8	23	23	2	23	2	42	36	4	2	3	29	30	2	27	69	3	14	16	2	12	1	5	29	1	29	0	1	73	9	34	10	21	15	10	47	27	43	6	1
THOC7-AS1	100874039	0	0	1	0	1	0	0	0	0	1	0	0	1	0	1	0	1	0	1	0	2	0	1	1	0	2	0	1	0	2	0	0	0	0	0	2	0	0	0	0	0	0	1	0	0
LINC02067	101243545	2	0	1	6	0	0	2	0	3	2	3	1	0	0	0	6	6	0	4	0	1	1	0	10	1	11	1	10	2	1	1	0	7	0	3	0	2	0	2	1	1	2	1	6	0
KCNAB1-AS2	100874083	0	0	1	9	0	0	0	0	0	8	0	0	0	0	0	0	0	0	0	0	0	0	0	4	0	1	0	0	0	0	0	0	0	0	0	0	0	0	0	0	0	2	0	0	0
LINC01168	399829	1	0	0	0	0	0	1	0	1	4	0	1	10	1	0	0	1	0	0	0	0	0	0	3	2	2	0	1	1	1	0	7	5	0	1	1	3	2	0	1	0	4	1	0	0
C21orf91-OT1	246312	0	0	0	0	3	0	0	2	0	0	1	0	0	2	0	0	1	0	0	0	0	0	0	3	0	2	0	3	0	0	0	0	0	0	0	0	0	0	0	1	0	0	0	1	1
LINC00886	730091	70	21	214	313	141	17	80	16	154	200	183	134	83	31	313	40	194	251	97	245	93	45	142	138	77	71	121	153	20	131	82	127	297	139	180	49	13	5	101	124	324	535	214	93	160
NDUFB2-AS1	100134713	34	55	23	26	52	27	45	35	71	66	10	50	56	8	38	13	49	44	9	58	60	11	23	39	7	56	4	54	44	7	71	106	14	55	50	38	18	39	72	56	48	35	70	42	13
LINC02042	101929694	0	0	2	0	1	0	0	0	0	0	0	0	0	0	1	0	0	0	0	1	0	0	0	0	0	0	0	1	0	0	0	0	1	0	0	0	0	0	1	0	0	0	0	0	0
LSAMP-AS1	101926903	81	0	57	27	0	0	0	0	0	0	0	0	0	0	1	0	1	1	1	0	3	0	0	1	0	0	0	0	0	0	0	0	0	0	0	0	0	0	0	0	0	0	1	3	0
HOXA11-AS	221883	97	0	13	38	3	4	4	3	2	0	0	1	0	0	1	0	8	2	1	1	139	1	0	15	0	0	1	0	0	0	0	2	0	2	7	0	2	0	13	11	1	0	0	1	0
LINC01994	401103	0	0	0	0	0	0	0	0	0	0	0	0	0	0	0	0	0	0	0	0	1	0	0	0	0	0	0	0	0	0	0	0	0	0	0	0	0	0	0	0	0	0	0	0	0
PRICKLE2-AS1	100652759	2	1	0	0	0	0	0	1	0	0	3	1	3	0	2	0	0	2	0	0	2	3	0	1	3	1	1	0	0	2	0	0	0	0	1	0	1	2	1	2	0	8	1	3	1
LINC02032	100507461	0	0	0	0	0	0	0	0	0	0	0	0	0	0	0	0	0	0	0	0	0	0	0	0	0	0	0	0	0	0	0	0	0	0	0	0	0	0	0	0	0	0	0	0	0
ARHGAP31-AS1	100874246	18	12	6	54	33	23	2	23	9	45	2	0	28	0	11	0	32	12	1	11	8	1	19	35	0	16	0	18	2	0	2	5	0	8	16	25	16	16	3	17	52	3	16	10	1
ADAMTS9-AS1	101929335	72	33	43	12	13	6	27	39	19	26	10	19	30	17	62	12	14	61	16	158	6	21	27	34	17	748	19	71	22	9	7	16	2	86	38	36	21	44	18	3	22	11	101	7	11
LINC00877	285286	16	4	12	8	10	1	2	7	133	1	1	1	0	13	23	6	0	2	8	5	2	6	6	11	5	28	7	21	14	8	2	0	2	9	13	1	3	1	4	2	1	4	19	2	5
LINC02024	105374057	0	0	0	0	0	0	0	0	0	0	0	4	0	0	0	0	0	0	0	0	0	0	0	0	0	0	0	0	0	0	0	0	0	0	0	0	0	0	0	0	0	1	0	0	0
LINC02614	101927056	81	40	59	127	57	34	58	121	78	104	34	81	122	14	82	19	200	193	15	64	213	37	131	174	21	30	25	99	52	9	15	40	46	63	117	113	72	133	20	89	154	78	89	142	12
WWTR1-AS1	100128025	12	25	9	32	16	30	40	13	11	20	5	43	21	5	18	1	24	19	4	12	26	6	24	20	6	21	5	16	18	2	42	26	1	21	32	29	12	6	15	39	33	13	8	20	1
SUCLG2-AS1	101927111	18	4	40	26	19	16	5	40	14	10	59	18	32	12	19	43	15	36	37	25	13	50	32	22	26	30	55	66	5	63	5	18	7	17	20	82	33	19	26	46	22	102	24	24	30
LINC02070	101927494	0	0	0	2	0	0	0	0	0	0	0	0	0	0	0	0	0	0	0	0	0	0	0	0	0	0	0	0	0	0	0	0	0	0	0	0	0	0	0	0	0	0	0	0	0
LINC01487	101928190	0	0	0	4	0	0	0	0	0	0	0	0	0	0	0	0	0	0	0	0	0	0	0	0	0	0	0	0	0	0	0	0	0	0	0	0	0	0	0	0	0	0	0	0	3
SYNPR-AS1	100874016	10	0	29	12	18	3	20	0	0	0	0	0	1	0	30	0	14	43	0	0	39	1	44	45	0	5	0	4	0	0	0	0	0	29	0	0	0	21	0	15	81	19	21	1	0
LINC01192	647107	0	0	0	0	0	0	0	0	2	0	0	0	0	0	0	0	2	0	0	0	2	0	0	0	0	0	0	1	0	0	0	0	0	0	0	0	0	0	0	0	0	0	0	1	0
HNF1A-AS1	283460	62	732	188	924	589	705	1127	311	0	557	278	744	678	155	1199	166	2045	731	556	494	154	208	894	1536	369	1052	288	662	595	211	1021	634	464	36	293	657	1004	429	572	637	612	1904	427	63	94
LINC00635	151658	0	0	0	1	2	0	3	0	5	0	0	1	0	0	26	0	4	0	0	0	1	0	0	1	0	1	1	1	1	0	1	2	0	0	1	0	0	8	2	0	1	0	3	0	0
PTPRG-AS1	100506994	12	24	30	7	32	18	0	10	18	43	5	81	50	2	16	0	3	59	2	4	47	1	36	20	5	42	4	51	14	3	2	16	10	37	6	51	81	40	18	60	122	70	35	26	1
MECOM-AS1	105374205	3	1	7	3	0	1	4	1	0	5	0	0	0	0	0	0	0	4	1	0	9	1	0	1	0	0	2	3	0	0	0	0	0	0	0	2	0	0	1	0	0	0	2	1	0
LINC02029	105374177	2	2	6	0	0	7	5	2	0	7	45	130	1	1	4	14	1	5	7	3	6	10	0	4	1	0	6	0	3	33	2	79	3	12	8	25	1	0	2	6	3	9	12	7	16
ZBTB20-AS1	100131117	6	4	9	6	9	3	3	5	68	3	1	2	10	3	13	1	5	3	0	9	10	2	1	17	2	8	2	8	6	0	0	1	1	2	9	12	1	23	5	4	9	10	9	4	3
PAQR9-AS1	101927832	0	64	0	1	16	0	2	54	0	8	183	43	1	126	771	137	38	106	370	37	3	211	121	4	290	256	335	189	32	253	69	174	239	76	63	47	119	5	206	34	4	19	25	16	150
CADM2-AS2	100874037	0	0	0	0	0	0	0	0	0	0	0	0	0	0	0	0	0	0	0	0	0	0	0	0	0	0	0	0	0	0	0	0	0	0	0	0	0	0	0	0	0	0	0	0	0
LINC01327	104310350	0	0	0	0	0	0	0	0	0	0	0	0	0	0	0	0	0	0	0	0	0	0	0	0	0	0	0	0	0	0	0	0	0	0	0	0	0	0	0	0	0	0	0	0	0
LINC02053	100505609	0	0	0	0	0	0	0	0	0	0	0	0	0	0	0	0	0	0	0	0	0	0	0	0	0	0	0	0	0	0	0	0	0	0	0	0	0	0	0	0	0	0	0	5	0
LINC01324	104355289	1	0	0	0	0	0	0	0	0	0	0	0	0	0	1	0	0	0	0	0	0	0	0	0	0	0	0	2	0	0	0	0	0	0	0	0	0	0	0	0	0	0	0	0	0
LINC00893	100131434	69	101	168	100	97	204	55	51	147	30	28	86	162	19	216	21	154	126	30	118	195	87	100	134	21	83	26	117	127	36	38	55	78	75	62	80	194	81	154	178	180	73	146	32	12
SCG5-AS1	105370757	0	1	0	5	0	0	0	0	1	2	0	1	0	0	0	0	8	0	0	0	1	1	2	7	0	0	0	1	2	0	0	0	0	0	1	2	3	0	0	0	0	0	1	4	0
CECR3	27442	0	0	1	0	2	0	6	0	2	0	1	0	0	0	0	0	1	4	0	0	0	1	0	1	1	4	0	0	0	0	0	0	0	0	0	0	0	0	0	1	0	0	0	1	0
DENND6A-DT	101929159	1	0	2	0	0	0	2	1	1	0	0	1	1	0	1	0	0	1	0	0	5	0	1	5	0	2	1	0	2	0	0	1	1	0	0	0	0	0	0	1	1	0	0	1	0
LINC01743	255654	0	0	0	0	0	0	0	0	0	0	0	0	1	1	0	0	1	0	0	0	1	1	1	0	0	0	0	0	0	0	0	0	1	0	1	0	1	2	0	0	0	0	0	0	1
DNAJB8-AS1	285224	0	0	0	1	0	1	0	0	0	0	0	0	0	0	0	0	0	2	0	0	0	0	0	0	0	0	0	0	0	0	0	0	0	0	0	0	0	0	0	0	0	0	0	0	0
SNHG3	8420	506	589	773	424	761	679	712	583	2887	349	125	4284	1367	123	1279	131	1080	1331	98	399	3381	181	882	1155	140	1440	67	549	1037	117	1145	1926	263	1053	842	425	618	418	601	1018	764	342	1264	708	61
LASTR	102723629	163	2	32	1	1	8	5	5	0	1	1	5	1	0	4	0	4	9	2	8	14	0	6	6	1	1	0	0	3	0	1	3	0	8	0	12	2	2	3	3	0	41	6	537	0
HOXB-AS4	100874351	50	0	58	30	0	91	79	0	1	8	0	0	1	0	5	0	2	0	0	0	1	0	1	0	0	0	0	0	0	0	77	1	0	78	1	0	59	0	0	39	0	0	0	0	0
LINC00996	285972	44	19	35	16	46	7	1	14	650	3	4	27	7	7	50	11	3	27	2	3	3	7	52	17	5	15	1	42	7	9	17	10	1	7	63	4	4	5	5	10	1	7	50	48	3
LINC02082	100507661	0	0	1	2	0	0	0	0	1	0	0	1	0	0	0	1	0	0	0	0	0	1	0	0	0	0	1	0	0	0	0	0	0	0	0	0	2	3	0	3	0	0	0	0	0
BMS1P4-AGAP5	113939925	3	1	2	4	6	2	0	5	2	1	1	12	9	0	9	0	1	5	2	1	5	2	2	5	1	9	2	10	0	0	2	2	1	2	1	0	2	1	1	2	13	4	5	1	0
ZBTB20-AS5	101929754	0	1	0	1	1	0	0	2	17	1	0	0	2	0	2	2	1	1	0	1	0	0	1	1	0	0	0	1	0	1	0	0	0	0	2	1	0	5	0	0	3	2	4	0	1
LINC02025	105377192	0	0	0	0	0	0	0	0	0	0	0	0	0	0	0	0	0	0	0	0	0	0	0	0	0	0	0	0	0	0	0	0	0	0	0	0	0	0	0	0	0	0	0	0	0
KCNAB1-AS1	100874084	0	0	0	0	0	0	0	0	0	0	0	0	0	0	0	0	0	0	0	0	0	0	0	0	0	0	0	0	0	0	0	0	0	0	0	0	0	0	0	0	0	0	0	0	0
LINC00901	100506724	0	0	0	0	0	0	0	0	0	0	0	0	0	0	0	0	0	0	0	0	0	0	0	0	0	0	0	0	0	0	0	0	0	0	0	0	0	0	0	0	0	0	0	0	0
CFAP20DC-AS1	101929238	0	0	0	0	0	0	0	8	0	5	1	0	11	1	2	0	4	8	1	6	0	1	0	2	0	0	0	20	0	2	0	2	0	1	6	3	3	0	1	0	0	50	2	3	1
LINC01206	100996490	0	0	0	0	0	0	0	0	4	0	0	0	2	0	2	0	1	0	0	0	1	0	0	1	0	0	1	0	0	0	0	0	1	0	0	0	0	0	0	0	0	0	0	0	5
LINC00960	401074	77	30	235	11	33	121	10	10	36	13	44	7	303	13	317	16	206	9	22	185	56	50	35	21	20	224	47	51	338	63	31	2	9	9	58	491	33	14	10	399	45	493	29	263	6
KLHL6-AS1	100874019	5	0	1	41	9	2	0	2	5	6	91	1	0	18	1	12	1	0	5	3	0	8	3	1	23	2	56	1	1	56	1	10	2	3	5	10	5	1	2	12	0	0	5	1	26
LINC00971	440970	0	1	0	0	0	0	0	0	0	0	0	0	0	0	0	0	0	0	0	0	0	0	0	0	0	0	1	1	1	0	0	0	1	0	0	0	0	0	0	0	0	0	0	0	0
PDE6B-AS1	101928521	5	0	2	0	7	9	22	1	86	285	0	1	47	0	15	0	2	3	0	119	0	3	17	12	2	3	0	3	61	0	0	0	0	2	41	50	2	48	22	115	0	1	9	1	0
ZBTB20-AS4	100874131	0	2	1	1	0	1	0	1	2	1	0	0	4	0	4	2	1	2	4	4	2	0	1	2	3	1	3	0	0	7	0	0	0	7	2	1	0	1	1	0	2	5	1	0	2
LINC02050	105377175	0	0	0	0	0	0	0	0	0	0	0	0	0	0	0	0	0	0	0	0	0	0	0	0	0	0	0	0	0	0	0	0	0	0	0	0	0	0	0	0	0	0	1	0	0
SOX2-OT	347689	22	15	15	46	7	4	11	5	14	15	6	2	27	2	8	2	11	29	4	36	51	6	9	14	4	7	14	16	3	6	7	1	11	14	1	10	0	10	0	9	31	16	8	81	3
FLNC-AS1	110806300	1	0	1	0	1	1	0	0	0	0	0	0	0	0	2	0	0	0	1	0	5	2	0	0	0	0	0	0	0	0	0	0	0	1	0	0	0	1	0	0	0	0	0	0	0
PLCH1-AS2	100874036	1	0	0	1	0	0	0	0	0	0	0	0	0	0	0	0	0	0	0	0	3	0	0	0	0	0	0	1	0	0	0	0	0	0	0	1	1	1	0	0	0	0	0	0	0
ARHGEF26-AS1	100507524	20	21	7	1	9	1	3	16	5	35	28	17	14	27	4	48	74	35	44	9	77	31	18	28	32	15	35	15	29	47	5	12	85	7	16	6	4	25	6	5	55	24	28	5	22
LINC00870	201617	2	13	14	2	15	6	8	25	0	57	85	34	68	12	39	57	19	41	25	123	0	24	13	22	54	14	91	45	1	67	10	43	29	0	9	49	23	9	9	28	85	30	21	5	44
TUSC7	285194	0	1	0	0	0	0	0	0	0	0	0	0	0	0	0	0	0	0	0	0	0	0	0	0	0	0	0	0	0	0	0	0	0	0	0	0	0	0	0	0	0	0	0	0	0
FGF14-IT1	283480	1	0	0	1	1	0	2	2	7	0	1	2	0	1	2	7	1	0	2	2	3	1	1	2	0	1	0	0	0	0	0	0	0	0	0	0	4	1	0	1	4	0	0	0	0
LINC01998	107986046	0	0	2	0	1	0	0	0	0	0	0	0	0	0	0	0	0	0	0	0	0	0	0	0	0	0	0	1	1	0	0	0	0	0	0	0	0	0	0	0	0	1	0	0	0
MNX1-AS1	645249	86	134	48	813	71	11	80	90	1	69	0	296	148	0	194	0	306	222	1	130	48	0	110	327	0	53	0	120	115	0	109	89	1	100	244	37	42	101	25	138	488	0	193	1	0
LINC02017	105377096	0	0	0	0	0	0	0	0	0	0	0	0	0	0	0	0	0	0	0	0	0	0	0	0	0	0	0	0	1	0	0	0	0	0	0	0	0	1	0	0	0	0	0	0	0
LINC02049	101926983	0	0	0	0	0	0	0	0	0	0	0	0	0	0	0	0	0	0	0	0	0	0	0	0	0	0	0	0	0	0	0	0	0	0	0	0	0	0	0	0	0	1	0	0	0
LINC00880	339894	7	1	3	14	0	0	6	1	6	5	16	1	1	1	14	4	0	1	1	2	12	0	0	2	5	2	1	2	2	4	3	5	4	4	5	0	1	2	3	1	1	19	0	5	4
LINC02027	728290	0	2	0	1	2	0	0	47	0	24	246	21	0	78	0	148	2	1	161	0	1	138	1	0	151	39	204	17	0	260	0	0	0	0	31	58	0	1	0	4	0	0	12	5	183
DUBR	344595	255	127	190	31	145	122	52	648	68	60	16	333	253	24	139	18	796	249	24	149	175	38	420	403	23	67	24	194	292	17	59	46	16	331	107	114	257	239	126	140	312	257	217	262	19
CACNA2D3-AS1	100874237	0	0	1	1	1	1	0	0	0	0	0	0	0	0	0	0	1	0	0	0	0	0	0	1	0	0	0	0	2	0	0	0	0	0	0	0	1	0	0	2	0	14	0	0	0
LINC02044	101929717	9	0	8	4	8	0	6	4	29	5	0	2	4	1	6	0	6	5	0	3	8	2	5	2	1	3	1	3	3	2	0	3	0	0	7	2	3	3	4	1	4	1	6	13	1
LINC02000	100507210	1	0	1	24	2	0	0	0	0	0	0	0	0	0	0	0	0	1	0	0	0	0	0	2	0	0	0	0	0	0	0	1	0	0	1	0	0	0	0	0	0	1	2	0	0
WDR86-AS1	100131176	144	5	20	2	9	0	33	16	32	0	4	5	3	11	28	5	0	23	3	5	79	5	11	7	6	15	5	21	2	4	4	7	11	15	30	7	2	4	0	3	9	9	7	14	11
CFAP44-AS1	100874029	0	2	5	0	0	1	2	3	4	0	0	4	4	0	0	0	2	5	0	1	4	1	1	1	0	0	0	0	7	0	0	0	2	0	1	3	0	1	0	0	1	1	1	0	0
ELFN2	114794	2	2	2	16	4	23	5	9	0	17	1	19	0	0	0	0	28	39	0	0	0	0	12	38	0	5	0	1	6	0	0	1	6	0	11	6	0	0	4	15	8	152	16	1	0
IL12A-AS1	101928376	0	2	2	4	19	0	8	5	8	1	0	1	0	1	24	0	12	7	0	2	0	0	6	4	1	19	0	33	4	1	1	0	0	2	3	41	8	1	4	35	3	3	5	2	0
LINC01011	401232	138	170	123	59	141	103	72	163	275	172	12	96	505	17	161	12	411	111	10	154	255	24	129	202	23	120	12	122	87	19	201	119	81	107	79	103	172	116	226	314	204	197	184	77	14
FLNB-AS1	105377105	65	31	339	19	47	26	7	21	14	7	49	21	116	15	71	72	32	42	36	43	36	49	39	92	39	92	62	171	12	67	4	3	12	42	35	161	88	66	37	17	152	117	37	13	29
FOXP1-AS1	104502416	0	4	5	3	2	2	0	2	1	3	1	3	2	0	1	5	1	2	0	3	1	0	0	2	0	16	2	4	0	0	0	1	0	1	2	4	1	2	1	0	4	0	1	1	1
LINC02016	101927123	1	0	0	0	0	0	0	0	0	0	0	0	0	0	0	0	0	0	0	0	0	0	0	0	0	0	0	0	0	0	0	0	0	0	0	0	0	0	0	0	0	1	1	0	0
LINC01995	105374244	0	0	0	1	0	0	0	0	0	0	0	0	0	0	0	0	0	0	0	0	0	0	0	1	0	0	0	0	0	0	0	0	0	0	0	0	0	0	0	0	0	0	0	0	0
PEX5L-AS2	101928790	0	0	0	0	0	0	0	0	1	0	0	0	0	0	0	0	0	0	0	0	1	0	0	0	0	0	0	0	1	0	0	0	0	0	0	0	0	0	0	0	0	0	0	0	0
LINC00698	285401	0	0	2	1	0	0	0	0	0	0	0	0	0	0	0	0	0	1	0	0	2	2	0	1	4	0	0	1	0	0	0	0	1	0	0	0	0	0	0	0	0	0	1	0	2
FAM3D-AS1	105377108	1	0	3	10	0	0	0	2	0	2	2	0	1	3	1	11	2	0	13	0	0	5	0	10	7	0	8	1	0	2	2	1	5	3	3	0	0	0	1	0	2	3	0	1	1
HDAC11-AS1	100874101	0	1	2	7	1	0	0	6	3	1	0	2	3	0	4	0	3	1	0	2	1	0	2	2	0	1	0	2	1	0	2	2	0	1	3	1	3	1	1	2	2	1	3	1	0
LINC01213	101927992	4	0	2	0	0	0	0	0	2	1	0	0	0	0	0	2	0	4	0	0	0	0	0	3	0	0	0	0	0	0	1	1	0	0	2	0	2	4	0	0	19	8	5	0	0
PRICKLE2-DT	101929316	2	0	7	0	3	0	0	2	0	0	0	0	2	1	1	0	0	1	0	2	0	0	6	4	0	3	0	2	0	0	1	0	0	0	2	0	1	1	1	1	4	2	1	31	0
LINC01391	103344930	16	0	1	0	0	0	0	0	0	0	0	0	0	0	1	0	0	0	0	0	0	0	0	4	0	0	0	1	0	0	0	0	2	0	0	0	0	2	0	0	1	4	0	0	0
ALKBH3-AS1	100507300	13	13	10	4	10	0	1	4	10	2	2	14	4	1	25	5	1	2	2	19	28	3	10	4	10	13	2	6	11	9	13	8	6	13	3	6	10	13	4	7	23	14	10	11	2
RUFY1-AS1	101928445	11	17	12	19	30	16	28	10	17	15	2	23	27	5	39	7	80	42	6	20	8	14	42	36	6	46	6	151	8	1	14	35	14	15	22	34	28	47	38	32	54	17	26	2	4
LIFR-AS1	100506495	62	27	31	82	84	11	21	15	93	24	12	2	9	17	45	7	24	54	5	27	36	8	52	26	16	39	9	21	23	8	19	29	1	50	76	18	18	17	171	31	58	69	29	14	13
LINC02453	643770	17	5	23	35	19	5	17	18	66	47	128	18	37	86	40	40	72	8	112	56	27	24	24	21	51	16	158	21	6	83	2	23	13	42	52	73	10	12	12	17	16	14	42	7	64
LINC00847	729678	833	836	847	209	1318	623	1032	744	2079	707	307	493	690	236	1406	131	1473	3052	192	1051	523	255	1004	618	275	933	223	1169	700	250	690	1562	480	789	864	692	821	433	884	664	1128	627	862	873	231
IGFBP7-AS1	255130	13	4	7	3	6	3	14	7	23	2	0	3	6	2	3	1	5	3	0	1	1	2	3	15	2	10	4	3	0	2	2	4	0	0	5	2	5	4	2	1	4	6	7	3	1
MIR3150BHG	105375650	7	2	1	7	2	3	0	2	152	1	1	4	6	1	12	0	6	7	0	4	1	0	21	23	0	7	0	4	2	0	0	0	0	15	2	1	4	13	4	1	3	2	12	1	0
A2M-AS1	144571	64	48	46	32	38	25	39	28	46	60	54	48	74	36	167	24	224	63	53	102	64	76	106	56	86	46	46	76	28	76	28	50	31	56	107	34	87	38	151	94	382	282	58	48	46
ARAP1-AS2	100506020	14	10	11	3	15	14	1	13	7	4	3	1	13	0	32	1	11	10	1	13	68	10	9	22	6	25	6	14	2	2	1	4	4	10	21	8	33	22	7	9	27	13	22	4	2
RNF139-AS1	101927612	80	106	60	148	126	106	79	69	266	100	25	236	172	17	233	13	476	192	12	110	316	35	95	246	28	176	21	104	155	24	102	54	95	68	147	64	136	60	109	108	504	81	219	48	15
LINC00861	100130231	164	58	31	57	201	10	30	55	2782	12	27	5	22	60	370	30	4	48	19	29	9	23	14	149	78	30	9	313	9	47	7	8	6	8	313	37	25	8	11	22	7	16	288	28	31
SAP30L-AS1	386627	11	12	50	5	10	13	5	24	15	10	2	30	12	0	26	2	21	62	3	38	32	1	19	31	3	16	3	22	7	7	2	7	10	14	13	27	29	21	9	25	32	12	25	13	8
CYP2U1-AS1	101929595	2	0	7	4	1	2	0	7	11	1	9	3	1	4	6	15	1	3	7	0	0	8	4	1	4	2	10	1	0	17	1	1	4	1	5	1	1	3	0	1	5	5	1	2	8
ARNTL2-AS1	101928646	0	2	5	0	4	0	2	1	0	0	0	3	1	0	0	0	5	3	1	1	5	0	3	2	1	3	1	0	2	4	0	0	0	2	1	7	1	5	1	3	1	0	2	2	0
CXXC4-AS1	101929468	0	0	0	0	0	0	1	1	1	0	0	0	0	0	0	0	0	0	0	0	1	0	0	0	0	1	0	0	0	0	0	0	0	0	1	0	1	0	2	0	0	3	1	0	0
LINC01585	101929765	1	2	1	4	2	2	1	2	0	7	1	11	13	0	8	0	7	6	0	17	1	0	3	2	0	3	0	5	3	0	4	5	0	0	3	3	5	6	2	5	10	0	5	5	0
LINC02709	440028	26	157	18	11	149	66	56	150	23	29	7	82	22	2	263	1	33	167	4	112	18	7	91	26	2	33	6	29	17	4	160	406	4	67	28	47	191	57	68	209	85	16	91	15	3
LINC00461	645323	10	0	8	0	2	0	0	0	5	0	0	0	4	1	4	0	0	1	1	27	0	0	0	1	1	1	0	1	0	0	0	0	0	0	0	1	0	0	0	3	0	0	2	1	0
NEAT1	283131	13688	14884	51164	18049	10688	36856	6910	20268	29647	12745	18697	21693	15443	5338	29327	19220	29407	52894	10416	48844	21971	25400	11921	11466	9866	12305	15394	32054	23341	11577	11651	8091	4950	31145	20703	16272	31853	14970	19283	15590	25411	21850	33022	6130	7697
RORA-AS1	101928784	9	6	11	9	8	6	1	7	48	9	2	17	11	1	13	3	16	22	8	37	32	3	17	12	5	5	2	16	2	4	8	10	2	12	15	10	11	10	24	13	19	5	28	4	2
SCAMP1-AS1	728769	291	382	189	142	281	255	350	255	583	250	105	480	306	81	442	48	412	316	71	298	262	78	352	263	126	239	85	249	224	132	533	610	75	386	332	197	218	164	247	283	565	428	334	123	46
FAM111A-DT	101927204	270	254	313	217	507	171	241	355	280	413	47	439	334	29	319	26	421	427	25	253	154	38	277	282	44	114	35	388	284	53	168	207	62	420	180	205	287	244	329	213	357	307	269	232	24
BDNF-AS	497258	109	165	103	79	110	78	102	79	110	132	70	32	131	52	217	59	237	146	78	98	154	87	153	164	60	103	103	163	48	89	144	36	78	101	110	101	113	118	147	111	278	383	70	55	40
DACT3-AS1	100506068	2	5	11	3	3	3	3	5	6	5	0	5	7	2	7	2	4	5	0	10	2	4	5	7	0	12	1	10	1	2	4	2	1	3	4	10	7	5	0	3	7	5	3	6	0
DDX11-AS1	100506660	26	13	35	29	36	15	32	36	55	73	1	72	41	3	21	2	98	44	2	19	91	2	107	75	4	27	3	46	54	1	54	26	1	40	65	34	48	34	33	65	74	17	41	29	1
KLRK1-AS1	101928100	129	6	125	563	14	0	83	2	14	31	3	4	3	1	8	4	4	4	4	7	16	8	18	42	7	25	4	18	2	1	0	0	2	12	48	11	11	3	31	5	50	13	11	58	6
FRG1-DT	728339	15	4	14	5	5	2	2	4	21	9	0	2	9	5	9	2	45	10	2	9	6	4	10	10	1	10	4	35	7	0	1	2	3	1	11	5	29	25	0	11	16	9	10	4	0
CRNDE	101927480	171	183	693	317	158	99	303	456	24	253	5	295	38	11	176	5	763	185	4	119	474	15	69	131	12	55	5	53	5	9	170	76	59	552	358	319	317	75	240	138	194	117	118	451	7
NADK2-AS1	101056700	3	2	4	1	5	10	0	13	0	2	21	2	6	7	18	8	14	20	19	12	7	31	10	7	18	10	73	36	3	88	0	1	18	8	7	12	19	5	24	7	7	5	6	3	12
LINC02226	729506	0	0	1	0	0	0	0	0	3	1	0	0	0	0	0	0	0	0	0	0	0	0	0	0	0	1	0	0	0	0	0	0	0	0	0	0	1	0	0	1	0	0	0	0	0
DRAIC	145837	5	74	38	169	86	15	140	25	7	115	522	407	189	93	327	204	331	128	213	246	2	139	53	91	157	32	673	34	72	409	336	204	795	15	102	60	119	110	140	17	16	199	50	3	157
LINC02202	101927740	28	9	18	20	7	4	5	9	166	3	0	1	8	2	12	3	4	17	6	3	7	5	9	30	3	25	1	6	1	0	16	12	6	4	4	7	20	14	7	18	28	29	23	16	1
MIR4300HG	101928989	1	0	1	0	1	0	0	0	0	0	0	0	0	0	2	0	0	0	0	1	1	0	0	0	0	0	0	0	0	0	0	0	0	0	1	0	0	7	0	3	1	0	0	0	0
RAD51-AS1	100505648	124	150	172	221	222	140	78	101	599	234	61	363	417	50	462	30	618	340	29	394	550	67	243	251	56	178	37	245	212	64	119	47	142	208	123	111	258	156	229	135	428	424	210	64	32
GS1-24F4.2	100652791	9	18	13	0	18	8	38	1	0	105	0	11	5	1	2	0	32	20	1	14	3	3	20	5	3	7	0	11	27	0	5	20	1	5	7	59	13	9	18	6	35	3	8	3	0
MEF2C-AS2	109729137	1	0	0	0	0	0	0	0	0	0	0	0	1	0	0	0	0	1	0	0	0	0	0	1	0	0	0	1	0	0	0	0	0	0	1	1	0	0	1	0	1	0	0	0	0
LINC00682	101927074	0	0	0	0	0	0	0	0	0	0	0	0	0	0	0	0	0	0	0	0	2	0	1	0	1	0	0	0	1	0	0	0	0	0	0	0	0	0	0	0	0	0	0	0	0
NSMCE1-DT	400512	10	11	12	40	12	12	2	10	42	12	12	21	38	2	42	11	16	15	13	27	32	5	24	14	6	12	12	20	5	2	6	11	5	6	10	23	16	7	12	12	26	12	19	16	7
SNHG6	641638	2618	2765	1861	1841	2976	1186	6255	1651	6113	2787	534	1641	2192	523	4641	496	5099	4961	1127	937	3225	466	3525	1674	594	2155	369	970	4994	620	3004	1455	497	4624	1933	2215	1889	1249	2586	3061	5017	679	2668	1572	441
SDAD1-AS1	101928809	1	1	3	1	0	0	0	0	0	3	0	0	1	0	2	0	0	0	0	3	1	0	0	2	0	0	0	0	0	0	0	0	0	0	2	0	1	0	0	0	1	0	2	3	0
LINC01184	644873	971	653	985	457	630	821	1528	1389	1020	1730	392	1524	1277	193	1120	395	3333	1849	286	711	464	300	3075	1061	330	1147	422	1359	1747	417	1986	1202	74	1199	1500	1818	1651	998	452	370	2722	1585	2883	1153	256
LINC02273	100996286	47	11	11	4	25	1	2	23	307	5	5	2	1	5	38	4	1	5	1	4	2	11	7	11	11	9	4	55	4	5	6	1	0	3	16	7	4	0	4	12	1	7	54	16	6
	101928725	20	31	27	40	80	31	42	12	11	25	2	20	19	2	54	1	54	33	3	31	23	2	27	24	2	15	4	34	23	2	36	12	1	50	20	26	20	13	26	43	96	21	67	14	1
ALDH1L1-AS2	100862662	13	3	19	0	25	0	9	6	1	6	51	3	6	63	28	16	1	28	116	1	5	46	1	1	58	22	81	12	1	30	0	1	4	0	46	1	2	1	21	56	4	0	1	2	30
LINC02325	101929241	8	3	1	2	2	1	0	0	68	0	0	1	1	2	13	1	0	2	0	5	0	0	3	2	2	1	1	11	0	0	1	0	0	0	9	1	1	0	1	2	0	5	6	1	2
RRS1-AS1	100505676	2	23	2	5	4	0	0	5	3	0	12	1	1	6	4	3	2	5	14	17	4	4	8	4	10	5	24	1	3	15	2	14	0	6	5	18	3	2	4	6	4	1	3	0	8
KCTD21-AS1	100289388	59	56	57	21	51	16	45	52	137	115	56	97	61	56	150	63	212	77	75	57	31	62	24	38	56	49	63	69	69	67	33	94	16	48	39	24	76	41	161	21	40	148	83	48	51
P4HA3-AS1	101928580	0	0	0	0	0	0	2	0	1	0	0	0	0	1	0	0	2	0	0	1	0	0	0	1	0	0	0	0	0	0	0	0	0	1	0	0	0	1	2	1	1	0	1	0	0
LINC01550	388011	79	11	25	5	30	14	31	5	305	4	27	0	17	6	103	7	56	25	4	21	7	16	127	41	24	13	56	65	46	40	8	14	0	7	37	67	5	56	10	31	19	7	33	633	11
CASC8	727677	112	0	50	40	29	1	9	1	1	1	1	108	42	0	0	0	3	46	0	0	88	1	18	54	0	9	0	21	1	0	1	2	1	3	2	5	15	31	21	38	125	1	481	120	0
SBF2-AS1	283104	160	527	188	213	271	303	166	510	173	175	60	313	188	48	758	54	233	864	81	461	118	53	605	180	52	128	50	339	403	70	862	762	27	463	165	217	360	236	306	690	460	160	434	121	54
EXTL3-AS1	101929402	10	7	23	16	16	18	2	7	34	31	15	54	17	6	15	6	137	35	9	28	60	8	51	33	8	18	9	23	27	13	8	20	17	13	20	45	53	22	28	18	25	23	29	12	3
LACTB2-AS1	286190	12	34	9	133	25	13	25	22	138	57	7	25	6	8	30	9	27	13	5	17	20	16	31	21	3	21	14	7	13	8	36	8	5	20	14	67	18	9	11	41	12	15	54	7	7
PPM1K-DT	105369192	1	4	4	2	0	1	0	0	11	1	1	0	1	2	3	0	2	0	1	0	0	0	2	5	1	2	0	2	0	0	1	0	0	1	0	1	0	0	1	4	0	34	4	0	1
ZNF84-DT	101928597	0	1	0	0	0	0	0	0	2	4	0	0	1	0	1	0	5	1	0	0	0	0	3	4	0	1	0	1	1	0	0	0	1	0	1	0	1	0	0	0	3	0	0	0	0
DIAPH1-AS1	100505658	0	0	6	0	0	0	0	0	0	0	1	1	0	0	1	0	1	0	1	0	1	1	0	1	1	1	0	0	1	0	0	0	0	1	0	0	1	0	0	0	0	0	1	0	1
LINC00968	100507632	5	3	4	1	5	1	2	3	8	0	0	0	0	2	2	0	0	4	0	2	0	2	2	0	3	1	1	1	0	0	0	0	0	5	3	1	0	1	2	2	3	0	3	2	1
FZD4-DT	100506368	30	17	20	9	14	17	8	26	2	75	46	19	16	24	41	48	22	56	70	68	16	30	38	17	38	8	34	12	17	85	9	104	7	8	28	23	13	39	70	7	23	34	89	17	25
LINC02481	339988	36	12	47	17	35	15	9	11	95	6	5	3	9	8	72	4	23	15	9	11	31	5	8	44	18	24	10	34	7	5	7	3	21	0	63	12	14	9	4	11	20	14	23	13	4
LINC02288	283575	5	3	3	10	6	2	0	3	25	2	1	0	2	2	4	1	8	5	6	10	17	6	4	2	3	7	2	4	0	0	4	1	1	3	7	7	1	6	6	2	4	27	1	2	5
UBE2D3-AS1	105377348	32	49	34	62	22	11	29	23	32	41	17	23	61	15	27	30	40	59	27	25	39	13	39	38	19	27	14	23	29	12	47	17	0	15	41	34	30	22	33	32	66	59	49	39	13
CACNA1C-AS1	100652846	14	4	11	5	9	1	0	2	40	1	2	1	5	2	10	4	5	5	2	1	37	5	3	20	5	14	1	12	0	0	0	0	2	0	6	10	5	2	3	7	4	34	11	1	6
PICART1	284080	37	26	102	31	39	12	4	74	6	1	0	68	10	0	20	0	18	31	2	5	22	2	23	13	1	45	2	10	5	0	2	6	2	86	3	4	59	18	29	66	53	13	42	35	2
LINC00535	642924	7	2	8	201	4	1	3	6	1	4	26	4	0	11	1	8	16	2	9	0	1	15	3	3	14	0	16	11	2	20	2	1	1	1	1	6	5	0	5	2	4	380	2	5	7
MGC16275	85001	17	13	20	5	27	6	1	16	33	8	1	7	7	9	26	7	10	29	11	10	8	8	84	26	9	22	8	22	12	8	5	49	3	11	34	4	10	36	3	16	16	32	18	6	2
PLA2G4E-AS1	101928388	0	1	1	14	9	0	3	8	0	13	0	2	1	2	10	1	2	3	1	3	2	0	3	5	0	2	1	4	1	1	3	1	1	8	3	4	9	1	4	2	3	0	13	0	1
RGMB-AS1	503569	13	13	29	5	9	10	13	31	14	64	20	54	11	11	28	13	11	2	14	16	8	17	10	15	16	32	17	15	6	16	13	24	12	44	25	57	12	7	24	21	19	25	21	67	13
COL25A1-DT	645078	0	0	4	0	1	0	0	0	0	0	0	0	1	2	1	0	11	1	1	0	0	0	2	1	0	1	0	0	0	0	0	1	0	0	0	0	0	0	0	3	3	0	0	0	0
STARD4-AS1	100505678	128	78	131	19	98	57	6	45	16	71	68	19	369	38	229	43	245	133	15	107	75	116	346	488	50	128	239	308	34	90	17	16	50	86	67	112	163	258	187	114	164	300	104	28	11
LINC02466	101927282	0	0	0	12	0	0	0	0	0	0	0	0	0	0	0	0	0	0	0	0	17	0	0	0	0	1	0	0	0	0	0	0	0	0	0	0	0	0	39	0	0	0	0	0	0
SOCS2-AS1	144481	76	121	44	24	200	25	203	145	143	192	12	376	121	86	818	27	325	212	198	107	6	106	199	85	106	71	57	118	202	23	310	743	38	73	234	302	120	70	235	95	49	716	105	18	41
BAALC-AS1	105369147	88	17	85	183	40	7	23	24	13	24	4	41	105	5	145	8	188	127	3	20	58	5	124	108	2	68	5	107	31	9	41	2	9	108	91	56	40	71	29	54	264	76	128	65	2
CSTF3-DT	338739	3	3	1	3	1	0	2	0	13	10	0	1	0	1	0	0	4	1	0	0	1	1	0	1	0	1	0	3	0	0	2	0	1	1	2	0	3	2	2	1	6	0	2	7	0
LINC01252	338817	88	3	27	7	9	2	1	34	150	36	41	15	4	14	29	39	111	4	12	68	12	15	47	53	29	6	17	36	1	23	5	1	24	17	10	45	10	13	7	12	6	34	50	5	13
LINC01498	102723562	0	0	0	1	1	0	0	0	1	0	0	0	0	0	1	0	1	0	0	0	6	0	0	0	0	0	0	1	0	0	0	1	0	0	0	1	0	1	0	0	0	0	1	0	0
UBL7-AS1	440288	82	81	75	86	79	34	19	46	112	59	28	66	50	30	73	29	98	109	33	79	119	28	73	90	41	64	63	66	44	55	39	85	22	68	76	53	86	47	143	80	75	135	97	56	26
ZBED5-AS1	729013	401	317	373	800	342	208	327	255	701	307	256	378	213	129	528	231	309	239	299	433	475	262	455	231	256	415	344	294	109	260	361	532	81	372	324	308	229	219	274	362	408	525	505	296	149
DNAJC3-DT	100289274	79	216	209	265	180	234	59	131	91	118	71	156	353	25	139	50	216	111	42	407	479	68	86	186	63	132	83	86	54	122	118	63	49	192	100	252	322	81	192	129	260	298	122	68	49
CARS1-AS1	100852407	4	1	9	0	1	2	0	3	2	0	2	4	2	0	3	1	0	2	0	2	2	0	2	2	0	1	2	5	1	2	0	1	0	4	1	3	2	0	2	0	3	1	7	0	1
GPRC5D-AS1	100506314	312	198	381	182	436	162	551	216	32	493	97	181	391	53	166	68	436	436	74	269	607	62	455	203	61	614	51	135	233	66	240	103	148	213	305	318	212	254	366	435	756	354	216	309	84
MIR4458HG	100505738	192	239	72	434	443	74	211	122	74	307	183	164	107	89	27	148	9	12	113	86	557	134	99	150	115	195	124	173	10	96	213	9	108	117	261	322	229	6	393	350	28	94	197	186	168
OIP5-AS1	729082	2885	6213	3185	8495	8224	4150	2680	4411	4021	3607	2873	3398	6756	2146	10019	2805	6302	5712	2569	11621	6583	3201	5436	5404	2861	4405	3296	8185	3221	3569	5602	2403	2216	9607	2966	4991	4727	3844	8475	12530	7542	9053	5567	2439	2838
CKMT2-AS1	100131067	250	114	359	115	175	121	125	343	497	505	213	579	370	109	205	158	393	216	364	298	241	196	377	404	241	391	247	382	184	260	135	523	474	165	427	152	284	141	295	157	438	347	407	154	161
CPEB2-DT	441009	2	5	0	5	3	5	3	3	1	16	4	3	6	0	25	1	11	13	2	2	1	1	7	11	3	0	1	6	4	2	4	2	4	1	5	13	11	3	6	7	9	7	4	1	0
LRP4-AS1	100507401	2	2	1	2	1	0	2	4	4	6	0	10	1	2	1	0	4	5	0	0	19	0	1	1	0	2	2	3	2	1	0	4	3	4	1	3	1	2	0	0	3	1	4	3	3
STX18-AS1	100507266	64	56	67	74	108	36	41	72	177	98	24	51	97	8	90	11	98	117	16	84	109	26	70	111	25	38	13	80	36	36	87	33	37	175	77	60	87	37	40	147	129	186	48	47	15
PCED1B-AS1	100233209	661	182	236	177	403	66	309	113	5698	65	37	84	39	114	550	60	42	120	74	84	41	69	86	313	79	117	33	329	126	49	160	112	7	219	689	96	66	55	79	75	29	53	369	407	33
SNCA-AS1	644248	0	1	0	1	0	0	0	0	0	0	0	0	0	0	0	0	0	0	0	0	4	0	0	0	0	2	0	0	0	0	1	0	0	0	0	0	0	0	0	0	0	0	2	0	0
TMEM161B-AS1	100505894	130	312	128	186	252	136	473	187	765	313	167	312	276	97	392	70	551	425	126	492	320	148	334	216	148	382	117	179	140	105	436	83	556	242	269	289	200	120	245	592	492	170	216	196	68
SEC24B-AS1	100533182	31	77	62	57	38	50	68	42	87	42	15	56	52	5	57	10	136	55	3	34	57	18	46	73	10	26	4	32	56	12	71	35	9	18	53	50	70	35	51	45	94	50	38	34	8
LINC00926	283663	214	118	51	111	401	31	55	19	12833	149	17	47	61	26	136	20	145	94	11	58	53	56	33	149	41	79	15	442	65	21	75	73	30	62	637	73	77	37	163	61	52	58	1258	18	8
NRAV	100506668	357	1206	430	326	611	449	1192	322	90	751	87	332	795	52	633	37	792	677	44	609	517	74	1517	644	52	789	69	624	898	83	883	382	97	353	499	805	1022	625	710	788	650	154	827	461	67
FAM13A-AS1	285512	117	61	78	106	51	11	27	23	588	25	38	36	80	25	93	23	189	166	36	41	160	51	60	173	49	62	22	51	117	41	39	31	84	51	145	26	67	53	47	30	274	129	93	62	20
ARHGAP42-AS1	100128386	14	8	19	18	3	18	16	5	6	18	5	13	1	2	1	1	5	23	4	1	53	3	4	19	1	0	1	3	9	1	1	5	8	18	8	6	4	7	6	1	15	14	8	2	1
LINC02039	102546228	0	0	0	0	0	0	0	0	0	0	0	0	0	0	0	0	0	0	0	0	0	0	0	0	0	0	0	0	0	0	0	0	0	0	0	0	0	0	0	0	0	0	0	0	0
LINC01019	285577	0	0	0	0	2	0	0	0	0	0	0	0	0	0	2	0	0	0	0	0	1	0	0	0	0	1	0	1	0	0	0	0	0	0	0	0	0	0	5	0	0	0	0	0	0
LINC02101	101928569	0	2	3	1	1	0	0	2	0	2	0	7	0	0	3	0	2	1	0	1	0	0	1	0	0	2	1	0	1	0	0	0	0	2	1	2	2	1	0	0	1	1	0	0	0
LINC02383	105374436	0	0	0	0	0	0	0	0	0	0	0	0	0	0	0	0	0	0	0	0	0	0	0	0	0	0	0	0	0	0	0	0	0	0	0	0	0	0	0	0	0	0	0	63	0
LINC02150	101929505	0	0	0	0	0	0	0	0	0	0	0	1	0	0	0	0	0	0	0	0	0	0	1	1	0	0	0	2	2	0	0	0	0	0	1	0	0	0	0	1	1	0	0	0	0
LINC02268	101928509	23	11	15	5	7	1	2	3	0	1	2	0	4	2	7	2	17	2	7	0	1	3	38	12	8	4	1	53	1	5	0	2	1	3	2	4	0	144	4	11	4	0	3	23	3
LINC00290	728081	0	0	0	0	0	0	0	0	0	0	0	0	0	0	0	0	0	0	0	0	0	0	0	0	0	0	0	0	0	0	0	0	0	0	0	0	0	0	0	0	0	0	0	1	0
LINC02234	109729164	2	3	0	0	7	0	0	4	2	4	0	1	10	1	0	0	0	1	0	3	2	2	2	2	1	25	1	1	0	1	0	4	0	1	1	24	1	0	0	1	1	0	2	8	0
LINC02355	101927849	0	0	1	0	0	0	0	0	0	0	0	0	0	0	0	0	0	0	0	0	0	0	0	1	0	0	0	0	0	0	0	0	0	0	0	0	0	0	1	0	0	0	0	0	0
TRPC7-AS1	100874024	0	0	1	20	2	28	3	2	0	20	0	11	4	0	0	0	9	6	0	0	0	0	16	10	0	18	0	20	2	0	0	13	0	0	6	20	5	1	0	0	5	1	9	0	0
STX18-IT1	104472519	0	0	0	1	0	0	0	0	0	2	0	0	0	0	1	1	0	0	0	0	0	0	0	1	1	1	0	2	0	0	0	0	0	0	0	0	0	0	0	0	1	0	0	0	0
LINC02513	105374410	0	0	5	0	0	0	0	0	3	0	1	0	0	0	0	0	0	1	0	0	0	0	0	1	0	0	0	0	1	0	0	0	0	0	0	0	0	0	1	0	0	0	2	1	0
SLIT2-IT1	100505893	2	0	0	0	0	0	0	0	0	3	0	0	0	0	0	0	0	0	0	0	0	0	2	0	0	0	0	0	0	0	1	0	0	0	0	2	1	1	0	0	0	0	0	3	0
OCIAD1-AS1	100861517	7	11	9	10	2	7	0	4	12	23	7	1	7	0	15	1	11	10	2	13	29	11	8	26	4	15	5	15	14	3	10	2	8	7	12	17	24	17	3	10	13	10	1	2	1
FLJ12825	440101	23	22	5	12	7	18	81	1	84	32	1	63	39	3	11	0	109	7	0	15	52	3	6	77	3	29	1	12	5	0	31	5	4	2	26	26	34	23	79	10	58	3	5	3	0
TRIM52-AS1	100507602	450	227	525	197	292	244	635	151	1026	370	135	286	211	111	284	141	652	474	214	237	380	152	330	176	109	343	129	195	455	140	382	378	205	232	311	193	183	125	299	224	614	119	326	345	85
LINC02120	340113	2	0	0	0	0	0	0	0	0	0	2	0	0	0	0	0	0	0	0	0	3	0	0	0	0	0	0	0	0	0	0	0	0	0	0	0	0	0	0	0	0	1	0	4	0
LINC02360	105374484	0	0	0	0	1	21	0	1	0	1	0	0	1	0	0	0	0	0	0	0	0	0	0	3	0	0	1	1	1	0	0	0	0	0	0	0	0	0	1	0	0	0	1	0	0
LINC00616	641365	0	0	4	0	0	0	0	0	0	0	0	0	0	0	0	0	0	0	0	0	0	0	0	0	0	0	0	0	0	0	0	0	0	0	0	0	1	0	0	1	0	0	0	0	0
MEF2C-AS1	101929423	39	10	9	6	10	1	7	3	128	2	4	4	4	3	12	3	9	9	10	9	2	6	15	25	3	4	0	8	3	4	4	3	1	9	16	4	3	9	10	5	9	9	27	7	10
LINC02275	100506085	2	0	0	15	2	1	0	15	0	0	40	0	0	21	0	38	0	15	61	0	2	30	1	0	30	7	30	11	0	27	0	0	0	0	13	7	0	2	0	1	1	0	2	0	25
LINC00613	100507528	0	0	0	0	0	0	0	0	0	0	0	0	0	0	0	0	0	0	0	0	0	0	0	0	0	0	0	0	0	0	0	0	0	0	0	0	0	0	0	0	0	0	0	0	0
TUB-AS1	101927917	0	0	0	0	0	0	0	0	0	0	0	0	0	0	0	0	0	0	0	0	0	0	0	0	0	1	0	0	0	0	0	0	0	0	0	0	0	1	0	0	0	0	0	0	0
LINC02504	101928288	0	0	0	0	0	0	0	0	0	0	0	0	0	0	0	0	0	0	0	0	0	0	0	1	0	0	0	0	0	0	0	1	0	0	0	0	0	0	0	0	0	0	0	0	0
LINC00504	201853	9	7	11	3	11	2	8	2	5	20	10	1	16	6	11	4	52	27	24	4	3	2	7	16	8	5	2	16	6	12	8	7	20	3	10	8	24	10	6	112	27	4	4	13	7
LINC02056	102477328	2	0	0	3	0	0	0	0	1	0	0	0	2	0	2	0	2	0	0	4	0	0	3	1	0	0	0	1	0	1	1	0	0	1	1	0	2	0	0	3	1	0	1	5	0
FAM198B-AS1	285505	70	14	43	65	19	10	12	11	20	2	6	8	18	4	30	8	1	33	10	6	58	14	20	36	15	46	13	20	10	6	10	4	1	12	30	6	13	22	1	17	12	28	27	30	10
LINC01197	400456	215	37	28	24	28	6	47	67	228	13	31	16	72	108	76	35	15	86	45	16	27	66	122	163	113	98	60	100	7	57	37	23	6	24	106	84	44	58	45	52	86	82	74	42	38
LINC02217	101929544	0	1	0	0	2	0	0	0	1	0	0	0	0	0	0	0	0	0	0	0	2	0	0	0	0	0	0	0	1	0	0	0	0	0	0	0	0	1	0	0	0	0	2	0	0
LINC02119	101929745	2	0	0	0	0	0	0	0	0	3	0	0	19	0	0	0	58	6	0	134	23	0	49	3	0	28	0	26	8	0	0	0	1	3	9	0	7	49	0	0	50	0	13	5	0
FGF10-AS1	101927075	0	0	3	0	0	0	0	0	3	0	0	0	0	0	0	0	0	1	0	0	0	0	0	0	0	0	0	0	0	0	0	0	0	1	0	0	0	0	0	0	0	88	1	0	0
ZFAT-AS1	594840	0	0	0	0	0	0	0	0	0	0	0	0	0	0	1	0	0	0	0	0	0	0	0	0	0	0	0	0	0	0	0	0	0	0	0	0	0	0	0	0	0	0	0	0	0
SRP14-AS1	100131089	105	170	100	288	80	50	71	114	500	170	120	155	92	43	381	92	317	105	155	360	310	110	144	105	108	135	140	124	36	180	137	143	31	59	89	94	97	71	143	81	126	190	208	104	129
EGFLAM-AS2	100506475	0	0	0	0	0	0	0	0	0	1	0	0	0	0	0	0	0	0	0	0	0	0	0	0	0	0	0	0	0	0	0	0	0	0	0	0	0	0	0	0	0	0	0	0	0
FLJ42969	441374	10	15	6	36	3	1	0	7	10	0	1	1	5	6	4	0	12	24	0	5	0	0	14	2	0	13	1	0	5	1	2	3	0	7	1	15	5	8	13	5	5	3	5	3	1
OXCT1-AS1	100874002	9	2	21	1	4	3	2	3	12	0	1	15	22	0	6	1	2	0	0	10	0	2	17	6	3	2	0	3	3	0	3	2	0	13	1	2	18	2	24	2	8	24	3	5	1
ALG1L9P	285407	8	17	24	14	15	19	55	18	37	14	5	26	27	3	20	4	28	36	5	22	10	6	17	13	0	4	4	40	27	5	14	5	8	12	32	16	48	19	17	18	33	16	17	8	3
LINC01331	104310351	0	0	0	0	0	0	0	0	2	0	0	0	0	0	0	0	0	0	1	1	0	0	0	1	0	0	1	0	0	1	0	0	0	1	0	0	0	0	0	0	0	4	0	0	0
LINC02102	100505625	5	5	4	9	5	5	1	2	6	6	4	3	34	2	12	0	8	5	2	6	2	1	4	5	1	3	2	9	3	2	11	1	13	5	1	2	6	1	15	7	10	8	8	3	3
LINC02415	107161159	0	0	0	0	0	0	0	0	0	0	0	0	0	0	0	0	0	0	0	0	0	0	0	0	0	0	0	0	0	0	0	0	0	0	0	0	0	0	0	0	0	0	0	0	0
NPHP3-AS1	348808	2	1	1	2	1	1	2	5	0	2	1	0	2	1	2	3	0	0	0	2	2	2	2	0	3	3	1	3	1	5	0	2	1	2	2	3	0	1	5	3	2	1	2	1	0
LINC01948	102467147	11	41	9	37	29	31	2	22	17	12	0	32	35	1	181	3	55	81	1	79	16	6	81	40	3	101	0	37	17	6	17	8	0	24	10	26	76	28	22	45	44	69	52	2	1
EGFLAM-AS4	100852408	0	0	0	0	0	0	0	0	0	0	0	0	0	0	0	0	0	1	2	0	0	1	0	0	1	0	0	1	0	0	0	0	0	0	0	1	0	0	0	0	0	0	0	0	0
LINC02115	102467212	1	4	10	2	5	26	0	4	0	1	0	15	2	1	3	0	8	7	0	1	0	0	4	4	0	0	0	4	3	0	1	6	0	12	2	22	21	3	1	162	4	2	13	1	0
LINC02118	105378960	0	0	0	0	0	0	0	0	1	0	0	0	0	0	0	0	0	0	0	0	0	0	0	0	0	1	0	0	0	0	0	0	0	0	0	0	0	0	0	0	0	0	0	0	0
LINC01095	100505545	0	3	0	1	3	0	0	0	2	0	1	1	1	0	0	0	0	0	0	6	0	0	1	1	0	1	1	0	0	0	23	0	0	0	0	109	0	9	0	1	0	1	1	0	0
LINC02432	100507639	12	4	344	2	10	1	0	5	41	975	234	7	10	12	5	3	3	4	7	8	1	22	36	8	39	21	141	6	9	24	1	3	0	8	19	5	442	9	2	11	8	11	36	24	256
LINC02753	101928443	1	0	5	0	0	0	0	0	0	0	2	0	0	0	0	0	2	0	0	0	1	3	0	0	0	0	0	0	0	0	0	0	2	0	0	0	0	0	0	0	0	0	0	0	0
FLJ46284	441369	27	20	32	89	42	21	18	12	6	26	7	8	54	2	83	3	133	62	8	20	25	5	43	69	10	29	9	38	35	7	20	10	25	83	47	27	13	51	61	61	106	23	24	11	3
LINC01574	102577424	1	0	7	0	40	0	17	0	3	0	0	0	0	0	0	0	0	0	0	0	0	1	0	4	0	2	0	0	5	0	0	0	0	0	0	0	0	0	0	2	1	1	0	0	0
LINC02511	105377441	0	12	1	0	0	0	0	0	1	0	0	0	0	0	0	0	0	1	1	0	0	0	0	0	0	0	0	0	0	0	0	1	0	0	0	0	0	1	0	1	0	0	0	0	0
LINC02431	100506122	0	0	0	0	0	0	0	0	0	0	0	0	0	0	0	0	0	0	0	0	0	0	0	0	0	0	0	0	0	0	0	0	0	0	0	0	0	0	0	0	0	0	0	0	0
C5orf17	439936	1	2	61	0	9	1	0	291	4	0	4	0	0	1	4	20	0	2	2	2	0	1	1	1	18	9	33	1	1	1	4	0	0	2	13	2	1	0	60	127	0	2	1	159	23
HHIP-AS1	646576	60	12	385	16	5	5	23	24	8	14	33	14	9	36	23	15	36	8	36	7	23	33	34	39	32	22	27	30	3	28	7	0	3	3	32	12	27	14	24	4	15	11	13	173	23
FAM138E	100124412	0	0	0	0	0	0	0	0	0	0	0	0	0	0	0	0	0	0	0	0	0	0	0	0	0	0	0	0	0	0	0	0	0	0	0	0	0	0	0	0	0	0	0	0	0
LINC01846	105379098	0	0	0	0	0	0	0	0	0	0	0	0	0	0	0	0	0	0	0	0	0	0	0	0	0	0	0	0	0	0	0	0	0	0	0	0	0	0	0	0	0	0	0	4	0
LINC02239	340107	0	0	0	0	0	0	0	0	0	0	0	0	0	0	0	0	0	0	0	0	0	0	0	0	0	0	0	0	0	0	0	0	0	0	0	0	0	0	0	0	0	0	0	0	0
LINC02231	109729131	0	0	0	0	0	0	0	0	0	0	0	0	0	0	0	0	3	1	0	0	5	0	1	1	0	1	0	0	0	0	0	0	0	0	1	0	0	1	0	2	1	0	0	0	0
CLMAT3	101927096	3	0	6	0	2	0	0	0	4	0	2	1	0	0	3	0	1	1	0	1	0	1	6	2	0	5	0	3	2	0	0	0	1	0	0	1	1	2	1	0	2	1	3	1	0
FAM138D	677784	0	0	0	0	0	0	0	0	0	0	1	0	0	0	0	0	0	0	0	0	0	0	0	0	0	0	0	0	0	0	0	0	0	1	0	0	0	0	0	0	0	0	0	0	0
WSPAR	105664404	0	0	0	1	1	0	0	0	0	0	0	0	1	0	0	0	2	0	0	1	0	0	1	0	0	0	0	0	0	0	0	0	0	0	0	0	0	0	0	0	0	0	0	0	0
C5orf66-AS1	101927953	5	1	39	3	0	1	3	1	0	0	0	0	0	1	0	0	13	0	0	0	0	0	1	0	0	13	0	0	2	0	0	0	0	0	0	0	0	1	2	4	1	0	0	1	0
LINC02215	102467225	0	0	0	0	0	0	0	0	0	0	0	0	0	0	0	0	0	0	0	0	0	0	0	1	0	0	0	0	0	0	0	0	1	0	0	0	0	0	0	0	0	0	0	0	0
LINC02517	105374374	0	0	0	0	0	0	0	0	0	0	0	0	0	0	0	0	0	0	0	0	0	0	0	0	0	0	0	0	0	0	0	0	0	0	0	0	0	0	0	0	0	3	0	0	0
LINC02213	389273	0	0	0	0	1	0	0	0	0	0	0	0	0	0	0	0	0	0	0	0	9	0	0	0	0	0	0	0	0	0	0	0	0	0	1	1	0	0	0	0	0	0	0	0	0
SEMA6A-AS2	105379132	1	16	1	5	10	2	4	4	2	10	0	6	13	0	6	0	12	2	0	7	0	0	3	4	0	7	0	6	2	0	6	4	1	2	5	9	12	3	7	0	7	12	7	3	0
LINC01093	100506229	0	0	0	10	0	0	1	155	0	7	942	8	1	488	0	1346	0	0	1240	2	1	1238	0	0	1196	82	2167	145	0	655	0	0	14	0	153	99	0	1	2	13	0	0	79	1	1814
TMEM132D-AS1	283352	97	7	0	0	0	0	0	0	0	0	0	8	0	0	0	0	0	0	0	0	0	0	0	0	0	0	0	0	0	0	0	0	0	0	0	0	0	0	6	0	0	0	0	0	0
CTD-3080P12.3	101928857	2	333	1	284	12	33	115	46	44	305	368	26	27	183	49	58	1138	18	209	979	37	689	9	63	258	130	450	73	27	35	1193	159	45	1	84	69	82	9	40	11	152	372	9	0	188
CASC16	643714	5	0	0	9	0	1	1	0	1	8	0	0	5	0	0	0	13	7	0	0	4	0	0	10	0	1	0	0	0	1	0	1	1	0	7	0	2	0	0	2	0	1	0	1	0
LINC02265	101060498	1	0	0	1	0	0	0	2	8	1	0	0	9	1	0	0	0	1	0	0	2	0	0	1	0	1	0	0	0	0	0	0	1	0	4	0	0	0	0	3	0	0	1	1	0
C1QTNF7-AS1	101929095	2	0	1	3	4	9	2	3	7	0	1	2	2	1	7	0	4	11	2	1	8	2	1	4	2	0	4	1	2	1	1	3	9	2	1	7	8	5	3	0	4	7	4	1	1
LINC00939	400084	25	31	38	163	28	80	20	36	5	52	85	53	94	50	42	37	458	19	44	80	23	61	287	212	75	95	96	82	8	33	35	25	9	17	36	78	29	73	75	24	42	3	149	12	15
LINC02057	105378992	4	0	4	6	0	0	0	0	0	0	0	0	17	0	0	0	5	3	0	0	0	1	2	1	0	0	0	1	0	0	0	0	1	1	1	1	1	1	0	0	38	51	10	13	0
LINC02174	105377536	0	0	0	0	0	0	0	0	0	0	0	0	0	0	0	0	0	0	0	0	0	0	0	0	0	0	0	0	0	0	0	0	0	0	0	0	0	0	0	0	0	0	0	0	0
APOBEC3B-AS1	100874530	0	0	0	0	0	0	0	0	4	0	0	0	0	0	1	0	0	0	0	0	0	1	0	0	0	0	0	0	1	0	0	0	0	0	0	0	0	0	1	0	0	0	1	0	0
CTD-2194D22.4	101929081	1	0	0	0	0	0	0	0	0	0	0	0	0	0	0	0	0	0	0	0	0	0	0	0	0	0	0	0	0	0	0	0	0	0	0	0	0	0	0	0	0	0	0	0	0
LINC02405	101927592	4	0	1	1	3	0	10	0	5	2	7	1	0	3	1	3	0	1	4	0	0	2	0	3	2	1	6	2	1	4	4	4	0	1	3	16	1	0	0	2	1	2	1	2	5
LINC01016	100507584	6	0	0	2	2	0	1	1	1	0	5	0	3	2	6	5	1	5	4	2	1	2	1	5	3	3	0	2	0	2	0	4	1	0	0	2	1	1	0	17	2	0	0	0	2
UGDH-AS1	100885776	46	118	119	118	120	21	54	164	59	54	82	60	154	66	95	68	200	158	101	95	98	53	107	74	64	80	105	111	66	75	105	37	48	120	65	124	157	91	47	228	134	120	70	35	59
CASC11	100270680	2	0	1	0	3	1	9	6	9	2	0	5	5	0	12	1	1	8	1	4	14	0	7	5	0	3	0	2	1	0	2	2	0	25	1	0	1	4	0	8	4	0	2	5	0
LINC01060	401164	0	0	16	0	0	2	0	0	3	0	0	0	1	0	0	0	2	2	0	1	1	0	2	2	0	3	0	0	1	0	0	0	0	6	0	0	0	2	19	4	115	0	1	41	0
LINC02619	105377245	0	0	0	0	0	0	0	0	0	0	0	0	0	0	0	0	0	0	0	0	0	0	0	0	0	0	0	0	0	0	0	0	0	0	0	0	0	0	0	0	0	0	0	0	0
LINC02071	101927274	1	0	0	2	0	0	0	0	0	1	0	0	1	0	0	0	0	0	0	0	4	0	0	1	0	0	1	1	0	0	0	1	0	0	0	0	0	0	0	1	0	0	0	1	0
CASC9	101805492	29	323	209	122	0	0	0	397	3	4	61	0	0	0	3	0	0	0	0	0	817	0	287	0	21	6	1	5	0	4	0	0	1	0	0	0	0	0	882	0	569	0	3	2	13
LINC02212	101929412	8	586	15	0	1379	343	91	373	0	5	0	0	0	0	853	3	0	4	0	5	14	0	73	0	0	0	0	0	3	0	2408	18	0	28	3	0	464	0	678	12	1	1	0	11	0
ADAMTS19-AS1	103689846	0	0	0	0	0	0	0	0	0	0	0	0	0	0	1	0	1	0	0	1	13	0	0	0	0	0	0	0	0	0	0	0	0	0	1	0	0	0	0	0	0	0	0	0	0
LINCR-0003	100996645	0	0	0	0	0	0	0	0	0	0	0	0	0	0	0	0	0	0	0	0	0	0	0	1	0	0	0	0	0	0	0	0	0	0	0	0	0	0	0	0	0	0	0	0	0
LINC01091	285419	98	8	21	52	37	10	6	9	8	30	2	39	19	9	15	1	41	17	7	6	81	1	64	17	10	36	2	15	6	5	35	11	10	1	15	84	70	35	9	4	31	229	15	14	1
LINC01470	101927134	0	0	0	0	0	0	0	0	0	0	0	0	0	0	0	0	1	0	0	1	0	1	0	0	0	1	0	0	0	0	0	0	0	0	0	0	1	0	0	2	1	0	0	19	0
LINC01586	101929743	2	0	2	1	1	0	1	0	2	2	0	2	0	0	2	0	4	1	0	0	0	2	0	0	0	0	0	1	0	0	2	0	0	0	0	0	0	0	0	0	1	3	0	0	0
LINC02075	101927207	0	0	0	0	0	0	0	0	3	0	0	0	1	0	0	0	0	0	1	0	0	0	0	0	0	0	0	0	0	1	0	0	0	0	0	0	0	0	0	0	0	0	0	0	0
LINC01179	101928151	0	0	0	0	0	0	0	0	0	0	0	0	0	0	0	0	0	0	0	0	1	0	0	0	0	0	0	0	0	0	0	0	0	0	0	0	0	0	4	0	0	0	0	1	0
LINC02114	101929153	0	0	0	0	0	0	0	0	0	0	0	0	0	0	0	0	0	0	0	0	0	0	0	0	0	0	0	0	0	0	0	0	0	0	0	0	0	0	1	0	0	0	0	0	0
MIR302CHG	109864269	0	0	6	3	1	5	0	1	3	2	3	0	5	0	5	0	3	1	0	1	4	1	4	9	1	3	2	1	0	1	2	0	1	2	1	0	3	2	0	2	8	1	3	2	0
LINC01258	101928776	2	0	0	1	0	0	0	0	0	0	0	2	0	0	0	0	0	0	0	0	1	0	0	0	0	0	0	0	0	0	0	0	0	0	0	0	0	0	0	0	0	0	0	0	0
LINC01234	100506465	414	53	2	4	4	2	2	3	8	6	0	76	0	0	5	0	3	2	1	3	6	0	865	2	1	433	0	5	95	1	0	7	4	8	1	1	0	10	1159	54	1	9	121	0	0
PPP2R2B-IT1	100874361	0	0	0	0	0	0	0	0	0	0	0	0	0	0	0	0	0	0	0	0	0	0	0	0	0	0	0	0	0	0	0	0	1	0	0	0	0	0	0	0	0	0	0	0	0
LINC02225	101928539	0	1	0	0	2	0	0	1	0	0	0	0	0	1	1	0	0	0	2	0	0	3	0	0	2	2	4	0	0	1	0	0	0	8	1	1	2	0	0	0	0	0	0	1	3
LINC02173	105377355	0	0	0	0	0	0	0	0	0	0	0	0	0	0	0	0	0	0	0	0	0	0	0	0	0	0	0	0	0	0	0	0	0	0	0	0	0	0	0	0	0	0	0	0	0
LINC02465	107986313	0	0	0	1	0	0	0	3	0	0	0	0	0	0	0	2	0	0	0	0	0	0	0	0	1	0	1	0	0	0	0	0	0	0	0	0	0	0	0	0	0	0	0	0	1
LINC00942	100292680	38	0	5	4	50	0	16	2	2	38	0	4	18	1	7	0	4	2	1	1	70	0	37	3804	1	7	1	12	5	0	1	2	1	2	2	2	4	34	128	13	14	4	11	23	1
HOXC13-AS	100874366	67	0	0	0	1	0	0	0	3	0	0	0	17	1	0	0	3	0	0	1	37	0	6	1	0	265	0	0	2	0	1	0	0	0	31	0	0	0	0	1	0	0	11	0	0
C5orf66-AS2	340073	0	0	3	0	0	0	0	0	0	0	0	1	0	0	0	0	2	0	0	0	0	0	0	0	0	1	0	0	0	0	0	0	0	0	0	0	0	0	1	1	1	0	0	0	0
LINC01259	106144599	0	1	0	0	1	0	0	0	4	0	0	0	0	0	1	0	0	0	0	0	0	0	0	0	0	0	0	3	0	0	0	0	2	0	0	0	0	0	0	0	0	0	0	1	0
LINC02261	101929199	2	10	0	1	26	0	0	0	2	0	0	2	3	0	2	0	0	0	0	2	1	0	85	3	0	3	0	8	10	0	0	0	1	0	0	1	3	11	2	66	0	2	13	9	0
SRD5A3-AS1	100506462	54	30	116	117	39	15	30	24	29	42	11	16	36	5	41	8	106	38	7	22	65	18	68	76	21	22	7	52	20	7	47	25	16	27	59	36	35	97	38	82	42	27	25	69	11
PARM1-AS1	100507388	2	0	0	0	0	0	0	0	0	0	0	0	0	0	0	0	0	1	1	0	0	1	0	1	1	0	0	0	29	0	0	0	0	0	0	0	0	0	1	0	0	11	0	0	0
LINC02242	105379006	0	0	3	0	0	0	1	0	0	0	2	0	2	0	0	0	0	0	1	0	1	2	0	0	0	4	0	0	0	0	0	0	19	0	0	0	0	0	6	0	0	0	7	0	1
OSMR-AS1	101926904	12	10	24	1	22	12	11	13	7	3	4	16	3	1	20	8	26	52	3	9	32	3	29	14	10	5	5	5	11	3	2	0	1	23	19	3	20	6	53	25	16	8	24	18	4
LINC02112	285692	0	0	0	0	0	0	0	0	0	0	0	0	3	0	0	0	7	0	0	0	11	0	0	4	0	0	0	1	0	0	0	0	3	0	0	0	0	0	1	0	2	0	0	1	0
LINC01377	102467074	0	0	0	0	0	0	0	0	0	0	0	0	0	0	0	0	0	0	0	0	0	0	0	0	0	0	0	0	0	0	0	0	0	0	0	0	0	0	0	0	0	0	0	0	0
LINC00964	157381	3	1	5	2	1	0	1	2	0	2	3	1	0	1	0	0	0	3	2	2	3	2	4	5	1	2	3	1	0	0	1	1	3	2	3	2	5	4	0	1	2	13	0	2	1
THBS4-AS1	101929215	11	4	59	29	6	1	21	5	46	18	11	1	3	10	18	8	53	10	6	1	38	15	7	22	9	19	9	13	1	3	3	4	49	2	13	5	11	4	12	5	14	11	9	3	5
LINC02162	105374624	0	0	0	0	0	0	0	0	0	0	0	0	0	0	0	0	0	0	0	0	0	0	0	0	0	0	0	0	0	0	0	0	0	0	0	0	0	0	0	0	0	0	0	0	1
CCDC37-DT	100506907	0	0	1	0	0	0	1	0	0	0	1	0	0	0	0	0	0	0	0	0	1	0	0	1	0	0	0	2	0	0	0	1	0	0	0	0	0	0	0	0	1	0	0	0	0
VCAN-AS1	105379054	3	0	13	1	2	0	0	1	0	0	0	0	0	0	1	1	0	0	0	2	6	2	1	2	0	32	0	1	0	0	0	0	1	0	0	0	0	4	4	0	1	5	2	0	0
LINC02021	105374104	23	16	31	15	16	2	6	25	17	14	5	8	12	5	14	2	25	24	4	7	41	0	20	11	14	12	20	13	10	18	2	5	3	6	13	15	22	11	2	6	20	14	25	29	5
ARHGEF38-IT1	100874374	5	3	5	28	2	11	5	4	0	3	0	11	2	0	0	0	3	5	0	0	6	2	5	8	0	5	0	2	10	1	4	7	0	0	2	9	10	9	4	4	2	0	3	0	0
LINC00536	100859921	0	0	2	0	0	0	0	0	0	0	0	0	2	1	0	0	1	1	0	0	0	0	1	0	0	0	0	0	0	0	0	0	0	1	0	0	0	1	0	0	0	0	0	2	0
LINC02891	284865	2	0	99	1	0	1	0	1	2	1	7	0	4	11	2	1	0	0	0	3	3	2	1	0	4	7	7	5	1	3	0	0	6	0	4	1	0	0	1	3	2	2	2	0	1
BFSP2-AS1	85003	3	0	1	0	1	0	0	0	32	0	0	1	0	0	2	0	0	0	0	0	0	0	0	1	0	0	0	0	0	0	1	0	0	0	1	0	0	0	0	0	0	0	0	0	0
SLC7A11-AS1	641364	1	1	52	4	0	8	0	10	0	1	0	4	1	0	0	0	0	8	0	0	57	0	4	15	0	4	0	1	0	0	0	2	2	4	0	4	15	4	1	1	0	0	6	6	0
LINC02514	105377602	0	0	0	0	0	0	0	0	0	0	0	0	0	0	0	0	0	0	0	0	0	0	0	0	0	0	0	0	0	0	0	0	0	0	0	0	0	0	0	0	0	0	0	0	0
MAPK10-AS1	101929064	0	0	0	1	2	0	0	1	0	0	0	0	0	0	0	0	0	3	0	0	0	0	0	1	0	0	0	2	0	0	0	0	0	0	1	2	0	0	0	0	0	0	0	1	0
NREP-AS1	100873948	0	0	0	1	1	0	0	0	0	2	0	0	0	0	0	0	0	0	0	0	0	0	0	1	0	0	0	0	0	0	0	0	0	0	0	0	0	0	0	0	0	0	0	0	0
PANCR	110231149	0	0	0	0	0	1	0	0	0	0	0	0	0	0	0	0	0	0	0	0	5	0	1	0	0	0	0	0	0	0	0	0	0	0	0	0	1	0	0	2	0	0	0	1	0
CACNA1G-AS1	253962	1	8	1	1	3	2	14	1	2	5	2	21	0	4	4	3	2	3	0	2	0	1	5	3	1	6	0	2	17	5	8	17	1	9	3	7	4	1	10	9	4	2	3	0	1
RHOQ-AS1	100506142	18	0	20	7	11	6	0	10	30	7	0	2	7	2	16	8	8	16	3	10	20	7	13	13	1	17	2	34	1	4	1	5	4	9	8	6	16	17	11	12	2	11	25	5	1
LINC02232	401134	0	10	0	354	4	0	7	1	0	197	5	124	0	0	5	0	0	74	0	3	0	0	45	0	0	0	2	209	0	0	19	24	0	0	0	42	0	102	1	1	0	1	0	2	1
LINC02108	101928600	0	0	0	0	0	0	0	0	0	0	0	0	0	0	0	0	0	0	0	0	1	0	0	1	0	0	0	0	0	0	0	0	0	0	0	0	0	0	1	0	1	0	0	0	0
HOXC-AS2	100874364	85	2	4	61	3	34	14	10	11	1	0	2	9	0	17	0	20	5	2	63	46	0	3	103	0	13	0	35	0	1	0	21	0	1	0	8	66	7	87	37	29	0	0	5	1
LINC02060	102546226	1	5	0	4	0	0	4	0	4	0	0	1	1	0	3	0	5	1	0	2	4	1	3	3	0	0	0	3	0	0	0	0	7	4	4	4	8	1	1	0	1	1	1	1	1
MYLK-AS2	100873940	0	0	0	0	2	0	0	0	1	1	0	0	2	0	2	0	6	4	0	0	0	0	0	4	0	0	0	1	2	0	0	0	0	0	0	2	2	0	5	2	0	4	0	0	0
FZD10-AS1	440119	213	31	63	20	27	29	68	10	107	2	0	2	20	4	31	1	25	44	5	9	1951	6	33	34	3	36	1	35	17	0	27	7	3	22	32	43	14	34	41	18	69	10	74	30	4
ALDH1L1-AS1	100874204	0	0	0	0	0	0	0	1	2	0	5	0	1	1	1	2	9	4	31	0	2	10	0	2	6	2	3	2	0	6	0	0	2	0	3	3	0	3	0	0	0	2	0	0	4
LINC01216	100874275	0	0	0	0	0	0	0	0	0	0	0	0	0	0	0	0	0	0	0	0	0	0	0	0	0	0	0	0	0	0	0	0	0	0	0	0	0	0	0	0	0	0	0	0	0
CTD-2350J17.1	101929472	0	0	0	0	0	0	0	0	0	0	0	0	0	0	0	0	0	0	0	0	0	0	0	0	0	0	0	0	0	0	0	0	0	0	0	0	0	0	0	0	1	0	0	0	0
LINC02430	107986319	0	0	0	0	0	0	0	0	0	1	0	0	0	0	0	0	0	0	0	0	0	1	0	1	0	0	0	0	0	1	0	0	0	0	0	1	0	0	5	0	0	0	0	0	0
LINC02509	105377556	0	0	0	0	0	0	0	0	0	0	0	0	0	0	0	0	0	0	0	0	0	0	0	0	0	0	0	0	0	0	0	0	0	0	0	0	0	0	0	0	0	0	0	0	0
LINC01612	101928223	14	54	10	0	9	0	0	107	0	0	166	2	0	15	62	94	0	59	10	79	2	15	102	0	107	101	122	17	76	108	15	0	1	0	21	27	1	85	0	7	1	0	82	11	46
RDH10-AS1	101926926	9	27	44	34	13	67	7	10	2	26	4	11	29	2	55	3	52	43	3	48	27	5	29	36	7	34	5	12	13	16	7	8	9	0	15	67	31	30	12	26	72	18	23	3	6
LINC01618	152578	0	0	0	1	0	0	0	0	0	1	0	0	0	0	0	0	0	1	0	0	0	0	0	0	0	0	0	0	0	0	0	0	0	0	0	0	1	0	0	0	0	0	0	1	0
LINC02762	283140	262	50	176	111	111	95	245	35	60	269	201	53	281	30	119	86	175	175	54	135	150	103	434	144	97	534	148	318	230	168	115	219	21	228	98	132	202	185	150	162	432	635	215	90	205
MGC32805	153163	15	4	2	1	166	0	0	22	0	15	106	14	2	65	0	97	0	82	90	0	41	91	1	1	92	270	109	19	8	123	0	0	80	0	41	43	1	72	1	6	0	147	6	6	103
LINC01340	102546227	1	0	0	0	5	0	0	0	0	2	1	0	3	2	1	0	0	0	0	0	0	0	0	0	1	9	1	0	0	0	1	1	0	1	0	4	0	0	0	0	0	0	0	1	0
LINC00989	100506035	4	1	6	1	3	0	0	0	3	1	2	0	4	1	1	0	3	5	0	0	0	2	9	17	0	4	1	6	0	1	0	2	0	0	0	1	3	2	0	0	0	1	5	1	0
PURPL	643401	25	25	1	6	31	3	0	43	0	0	32	101	0	15	4	10	21	15	6	9	109	9	564	0	11	1507	16	6	48	38	33	4	18	16	6	6	44	8	40	535	2	9	35	9	8
LINC02494	105377671	0	0	0	0	0	0	0	0	0	0	0	0	0	0	0	0	0	0	0	0	0	0	0	0	0	0	0	0	0	0	0	0	0	0	0	0	0	0	0	0	0	0	0	0	0
LINC02502	100996694	0	0	0	0	0	0	0	0	0	0	0	0	0	0	0	0	0	0	0	0	0	0	0	0	0	0	0	1	0	0	0	0	0	0	0	0	0	0	0	0	0	0	0	0	0
LINC02116	101929034	0	0	0	0	0	0	0	0	0	0	0	0	0	0	0	0	0	0	0	0	0	0	0	0	0	0	0	0	0	0	0	0	0	0	0	0	0	0	0	0	0	0	0	0	0
LINC02148	100505811	0	0	0	0	1	0	0	3	3	1	0	0	1	0	1	0	0	2	0	0	0	1	0	0	1	0	0	1	0	0	0	2	0	0	0	1	0	0	0	3	0	0	1	0	0
CLSTN2-AS1	101927808	0	0	0	2	21	0	2	1	0	0	0	0	0	0	8	0	0	0	0	0	2	0	0	5	0	6	0	0	0	1	0	0	0	0	0	1	0	1	4	31	0	0	0	0	0
LINC02499	728040	0	0	0	0	3	0	0	80	0	24	638	21	29	242	0	405	1	0	407	1	13	595	0	78	543	82	1160	97	0	697	0	0	132	0	87	24	0	3	0	16	2	7	12	1	241
LINC02105	105378966	0	0	0	0	0	0	0	0	0	0	1	0	0	0	0	0	1	0	0	0	0	0	2	0	0	0	0	0	0	0	0	0	0	0	0	0	0	0	0	0	0	0	0	0	0
HOXC-AS1	100874363	29	0	2	20	0	7	17	3	40	3	0	0	7	0	1	0	12	1	1	23	93	0	0	52	0	6	0	3	0	0	0	1	4	0	0	6	35	1	93	9	3	0	0	0	0
LINC02260	339978	0	0	0	0	0	0	0	0	0	0	0	0	0	0	0	0	0	1	0	0	0	0	0	0	0	0	0	0	0	0	0	0	0	0	0	0	0	0	0	0	0	0	0	0	0
FAM218A	152756	32	18	24	48	42	34	27	3	56	47	3	81	34	2	115	1	1	6	0	61	27	1	44	7	2	24	0	58	3	3	18	2	7	40	5	28	29	26	0	0	5	7	15	46	4
LINC02145	401172	6	2	24	68	5	13	25	3	12	9	9	8	13	7	29	10	74	16	2	6	9	2	40	53	5	71	7	15	10	3	12	4	20	0	18	10	50	16	307	12	31	17	16	0	7
LINC02701	105369364	42	2	18	38	7	12	4	5	3	7	17	1	68	15	13	4	15	3	18	8	63	4	6	17	2	25	24	15	19	33	7	27	10	2	26	78	1311	6	48	5	16	220	12	8	22
LINC02125	101928203	0	0	0	0	0	1	0	0	0	0	0	0	13	0	0	0	0	0	0	0	0	0	1	0	0	0	0	0	0	0	0	0	0	21	0	0	0	0	0	0	21	0	1	0	0
LINC02121	105374631	0	0	0	0	0	0	0	0	0	0	0	0	0	0	0	0	0	0	0	0	0	0	0	0	0	0	0	0	0	0	0	0	0	0	0	0	0	0	0	0	0	0	0	0	0
LINC01303	101927780	10	1	13	7	6	2	2	3	3	2	0	3	9	2	1	1	4	4	1	5	10	1	11	2	1	2	0	5	2	1	0	2	0	17	2	8	7	3	2	11	1	9	10	36	3
CTD-2297D10.2	101929176	0	590	4	0	210	105	233	59	0	1466	6	15	0	3	81	0	304	38	0	69	0	4	18	66	1	22	6	121	57	6	354	118	0	2	193	182	34	7	1716	3	2	0	57	0	0
SMAD1-AS2	101927659	1	0	0	1	0	0	0	0	0	0	1	0	1	0	1	0	0	0	0	0	0	0	1	0	0	2	0	0	0	1	0	0	0	0	0	3	0	2	0	0	1	0	1	1	0
LINC01511	100506791	0	0	2	6	0	0	0	0	6	0	0	2	0	0	0	0	0	0	0	0	0	0	0	0	0	0	0	0	0	0	2	0	17	0	1	0	2	0	0	1	0	0	0	0	0
LINC00604	106144578	0	0	0	0	0	0	0	1	0	0	0	0	0	0	0	0	0	0	0	0	0	0	0	0	0	0	0	0	0	0	0	0	0	0	0	0	0	0	0	0	0	0	1	0	0
LINC02171	100133461	0	0	0	0	0	0	0	0	0	0	0	0	0	0	0	0	0	0	0	0	0	0	0	0	0	0	0	0	0	0	0	0	0	0	0	0	0	0	0	0	0	0	0	0	0
LINC01182	101929071	1	1	0	1	0	1	0	5	0	0	8	1	0	0	0	3	2	5	2	0	3	5	5	4	2	1	15	0	2	1	0	1	1	1	2	6	6	2	0	5	3	6	4	0	2
CXXC5-AS1	111082989	1	1	2	0	1	0	0	0	6	0	0	0	4	0	0	0	1	2	0	6	1	1	1	1	0	4	0	6	2	0	0	1	0	1	0	1	5	1	0	1	0	2	5	0	0
LINC01596	105377617	1	0	0	0	0	0	0	0	1	0	0	0	0	0	0	0	0	0	0	0	1	0	1	0	0	0	0	0	0	0	0	0	0	0	0	0	1	0	0	0	0	0	0	0	0
LINC02123	101929261	0	0	0	0	0	0	0	0	0	0	0	0	0	0	0	0	0	0	0	0	0	0	0	0	0	0	0	0	0	0	0	0	0	0	0	0	0	0	0	0	0	0	0	0	0
LINC02269	101928478	0	0	0	1	0	0	0	0	0	0	0	0	15	1	0	0	0	0	0	0	1	0	19	0	0	0	0	2	0	3	1	0	0	0	0	0	0	0	0	0	0	0	0	0	0
LINC01262	101928971	0	0	0	1	0	0	0	0	0	0	0	0	0	0	0	0	0	0	1	0	2	0	0	0	0	1	0	0	0	0	0	0	0	0	0	0	1	0	0	0	0	0	0	0	0
LINC02381	400043	485	169	395	55	71	154	303	49	268	24	26	256	140	38	208	33	852	229	30	70	354	44	117	295	64	486	20	120	67	27	426	32	10	76	278	382	584	196	224	40	99	13	79	71	8
LINC02436	101928877	0	0	0	0	0	0	1	0	0	0	0	0	0	0	0	0	0	0	0	0	0	0	1	0	0	0	0	0	0	0	1	0	0	0	0	0	0	1	0	0	0	0	0	0	0
LINC01365	101927007	0	1	0	0	0	0	0	0	0	0	0	0	0	0	1	0	0	0	0	0	0	0	0	0	0	0	0	0	0	0	0	0	0	0	0	0	0	0	0	0	0	0	0	0	0
LINC02493	101929123	0	0	0	0	0	0	0	0	0	0	0	0	0	0	0	0	0	0	0	0	0	0	0	0	0	0	0	0	0	0	0	0	0	0	0	0	0	0	0	0	0	0	0	0	0
LINC02111	401177	0	0	0	0	0	0	0	0	0	0	0	0	0	0	0	0	0	0	0	0	1	0	0	0	0	0	0	0	0	0	0	0	0	0	0	0	0	0	0	1	0	0	0	0	0
EPHA5-AS1	100144602	1	0	12	0	0	0	0	0	1	0	1	0	0	0	0	0	0	0	0	0	7	0	0	1	1	0	0	0	0	0	0	0	0	41	0	0	0	0	0	0	0	0	0	13	0
LINC01455	105616916	0	0	0	0	0	0	0	0	0	0	0	0	0	0	0	0	0	0	0	0	0	0	0	0	0	0	0	0	0	0	0	0	0	0	0	0	0	0	0	0	0	0	0	0	0
LNX1-AS1	100873939	0	0	0	0	0	0	0	0	0	1	1	0	0	0	0	0	2	1	0	0	0	1	2	0	0	0	0	0	0	0	0	0	0	0	0	0	0	1	0	0	2	1	0	0	0
TRPC7-AS2	106478968	0	0	0	0	0	4	1	0	0	0	0	0	0	0	0	0	2	6	0	0	0	0	0	1	0	0	0	0	0	0	2	0	0	0	0	0	0	0	1	0	0	0	0	0	0
LINC00492	100861468	0	0	0	0	0	0	0	0	0	0	0	0	0	0	0	0	0	0	0	0	0	0	0	0	0	0	0	0	0	0	0	0	0	0	0	0	0	0	1	0	0	0	0	0	0
LINC02382	100506107	2	0	1	0	0	0	0	0	0	0	0	0	0	0	0	0	0	0	0	0	1	0	0	0	0	0	0	0	0	0	0	0	0	0	0	0	0	0	0	0	0	0	0	0	0
SNHG21	100505616	37	40	31	32	43	45	35	15	105	17	11	107	70	7	94	7	124	100	9	49	140	12	27	74	10	33	11	36	20	15	41	30	16	31	29	35	50	14	91	57	78	42	69	20	11
SLC25A30-AS1	100874259	5	14	5	15	19	7	50	6	5	27	16	10	0	6	39	3	8	6	15	20	2	16	4	8	9	12	5	7	7	2	19	6	12	4	3	46	12	5	16	11	7	6	2	6	5
LINC01950	102467213	0	0	0	0	0	0	0	0	0	0	0	0	1	0	0	0	1	0	0	0	0	0	0	0	0	0	0	0	0	0	0	0	0	0	0	1	0	0	0	0	0	0	1	2	0
LINC02480	105377652	0	0	0	0	0	0	0	0	0	0	0	0	0	0	0	0	0	0	0	0	0	0	0	0	1	0	0	0	0	0	0	0	0	0	0	1	1	0	0	0	0	0	0	0	0
SLC25A48-AS1	340074	0	0	0	0	1	0	0	0	0	0	0	0	0	0	0	0	0	0	0	0	1	0	0	0	0	0	0	0	0	0	0	0	0	0	0	0	0	0	0	2	0	0	0	0	0
PRKG2-AS1	101928942	0	1	2	0	0	2	0	2	0	0	0	4	0	0	0	0	0	8	0	1	1	0	0	0	0	1	0	0	0	0	0	1	0	3	0	0	0	0	1	0	0	2	2	0	0
LMNB1-DT	102723557	0	1	0	1	0	1	0	1	4	2	0	0	0	0	0	0	1	0	0	0	0	1	0	0	0	2	0	1	0	0	0	0	0	3	0	0	0	0	0	1	0	0	1	1	0
WWC2-AS1	101928734	2	6	0	4	1	0	0	2	1	0	0	9	0	0	0	1	5	1	0	4	1	1	4	0	0	4	0	1	4	0	5	0	0	9	1	1	3	0	0	8	0	0	0	0	0
LINC02882	100507377	1	0	1	16	0	0	0	0	0	0	3	0	0	0	0	0	0	0	0	1	61	0	0	0	0	0	0	2	0	0	0	0	0	0	0	0	0	0	740	8	0	0	0	0	0
HOXC-AS3	100874365	46	0	0	40	0	0	0	1	0	0	0	1	0	0	0	0	1	0	0	0	152	0	0	1	0	3	1	0	0	0	0	0	0	0	0	0	13	0	0	0	0	0	0	0	0
F11-AS1	285441	11	293	40	70	11	24	11	101	1	6	506	35	26	195	103	683	37	41	517	62	4	607	5	14	353	154	664	111	6	585	89	9	186	10	102	88	90	20	51	31	55	106	33	25	429
LINC01843	101927934	87	340	112	50	137	153	189	405	2	230	61	96	22	20	53	69	145	173	47	147	67	28	346	74	57	11	41	190	101	62	220	111	102	247	140	362	103	46	210	85	54	50	188	55	81
UCHL1-AS1	101410542	0	0	0	0	0	0	0	0	0	0	0	0	0	0	0	0	0	0	0	0	0	0	1	0	0	0	0	0	0	0	0	0	0	0	0	0	0	0	0	0	0	0	0	0	0
GSTCD-AS1	101929529	1	0	4	0	1	5	1	0	8	5	0	4	4	0	1	1	2	6	1	2	2	0	3	5	0	2	0	3	4	1	3	1	0	1	0	6	6	9	1	0	5	1	2	0	0
TMEM92-AS1	103752589	34	3	39	21	7	3	5	5	0	2	4	1	6	3	5	2	4	4	1	3	22	5	4	10	1	12	1	3	1	5	1	1	2	6	13	3	18	12	28	20	5	24	42	24	4
LINC01861	105378238	0	0	0	0	0	0	0	0	0	0	0	0	0	0	0	0	0	1	0	0	0	0	0	0	0	0	0	0	0	0	0	0	0	0	0	0	0	0	0	0	1	0	0	0	0
LINC00589	619351	2	1	5	2	0	5	0	1	2	0	4	0	2	2	0	0	1	7	0	11	2	2	3	3	0	0	2	1	2	7	4	2	29	3	3	0	4	2	0	2	1	1	8	15	1
LINC00923	91948	1	0	2	4	3	3	2	1	5	4	28	2	20	8	41	8	5	1	1	1	1	24	2	3	0	0	0	1	2	8	0	1	2	0	3	3	24	1	3	0	0	0	1	4	21
LINC02270	101929019	0	0	0	1	0	0	1	0	0	0	0	0	1	0	0	0	0	0	0	0	0	0	1	0	0	0	0	0	0	0	0	0	1	0	0	0	0	0	0	0	0	0	0	1	0
LINC01217	100874276	0	0	0	0	0	0	0	0	0	0	0	0	0	0	0	0	0	0	0	0	0	0	0	0	0	0	0	0	0	0	0	0	0	0	0	0	0	0	0	0	0	1	0	0	0
LINC01337	103689917	0	0	3	0	0	0	0	1	15	4	2	1	0	0	0	1	2	1	1	0	4	1	1	0	1	0	0	3	0	4	3	1	2	1	1	0	2	2	0	2	0	0	0	1	0
LINC02714	729305	5	0	9	0	71	0	0	1	4	1	72	0	2	2	2	1	0	0	12	3	1	8	55	2	27	4	0	4	0	0	3	187	0	2	1	3	0	101	23	1	2	46	0	0	3
LINC02429	105377247	0	0	0	0	0	0	0	0	0	0	0	0	0	0	0	0	0	0	0	0	0	0	0	0	0	0	0	0	0	0	0	0	0	0	0	0	0	0	0	0	0	0	0	0	0
PCAT4	118425	0	0	0	0	0	0	0	0	0	0	0	0	0	0	0	0	0	0	0	0	0	0	0	0	0	0	0	0	0	0	0	0	0	14	0	1	0	0	0	0	0	0	0	0	0
LINC02728	101928865	5	2	4	3	6	3	1	6	54	6	0	6	2	0	3	5	10	14	2	2	18	3	9	3	4	2	1	3	10	5	2	1	3	3	2	6	8	2	4	5	8	1	3	3	2
LINC02353	101927363	0	0	0	0	0	0	0	0	0	0	0	0	2	0	0	0	0	0	0	0	0	0	0	0	0	0	0	0	0	0	0	0	0	0	0	0	0	0	0	0	0	0	0	0	0
TEMN3-AS1	105377573	0	0	0	0	0	0	0	0	0	0	0	0	0	0	0	0	0	0	0	0	0	0	0	0	0	0	0	0	0	0	0	0	0	0	0	0	0	0	0	0	0	0	0	0	0
LINC02475	100506827	12	0	1	0	0	0	0	0	0	0	0	0	12	4	2	0	0	7	0	0	0	0	0	1	0	1	0	1	0	0	0	0	0	0	0	0	0	0	43	0	0	0	0	29	0
WWC2-AS2	152641	25	65	22	33	17	7	16	24	16	33	24	20	29	25	64	21	25	53	21	32	7	15	36	11	28	23	27	54	19	25	51	20	6	58	30	22	54	28	14	22	22	51	22	17	10
LINC02236	109729133	4	5	7	1	3	2	0	20	0	2	0	0	3	1	41	2	24	2	0	5	6	1	9	3	0	1	0	22	2	1	9	11	1	1	2	41	13	2	18	19	13	1	7	1	0
SEMA5A-AS1	101929338	0	1	1	0	0	0	0	0	0	1	0	0	0	0	0	0	1	1	0	0	1	0	0	0	0	0	0	0	0	0	0	0	0	0	0	0	0	0	0	0	0	0	0	0	0
LINC00499	100874047	0	0	0	0	0	0	0	0	0	0	0	0	0	0	0	0	0	0	0	0	0	0	0	0	0	0	0	0	0	0	0	0	0	0	0	0	2	0	0	0	1	0	0	0	0
LINC00958	100506305	21	0	3	30	0	1	0	0	0	3	0	0	0	1	1	0	0	0	0	0	15	0	1	0	0	3	0	0	0	1	0	0	0	1	0	0	0	0	0	0	4	1	9	0	2
LINC02483	441025	0	0	0	0	0	0	0	0	0	0	0	0	0	0	0	0	0	0	0	0	0	0	0	0	0	0	0	0	0	0	0	0	0	0	0	0	0	0	0	0	0	0	0	0	0
LINC01256	104355285	0	0	0	0	0	0	0	0	0	0	0	0	0	0	0	0	0	0	0	0	0	0	0	0	0	0	0	0	0	0	0	0	0	0	0	0	0	0	0	0	0	0	0	0	0
LINC02615	100507487	37	298	99	105	115	148	232	120	128	310	41	58	377	20	106	25	300	183	19	140	206	38	395	163	26	163	40	233	178	35	182	167	4	173	224	899	721	180	54	57	532	247	146	27	17
LINC02160	105374716	1	0	2	0	0	0	0	0	0	0	14	0	0	1	0	9	0	0	25	1	0	0	0	0	6	2	14	0	0	2	0	0	0	0	0	0	0	0	0	2	0	0	0	2	2
RASGRF2-AS1	102524628	6	4	5	1	0	10	4	9	14	0	0	17	2	2	3	1	0	2	0	0	2	0	5	3	0	4	2	1	0	1	5	4	1	10	4	4	12	3	2	2	0	1	5	1	1
PITPNM2-AS1	100507091	2	1	0	1	0	0	0	0	4	3	70	0	1	0	4	2	0	2	0	1	0	2	0	0	1	2	14	0	0	34	1	0	2	1	2	0	0	1	0	1	2	0	3	0	22
LINC01099	101928656	1	0	30	1	0	0	1	1	2	0	0	2	0	0	0	0	2	1	0	1	0	0	0	0	0	4	0	0	1	0	0	0	1	1	0	0	30	0	0	0	1	12	2	2	0
LINC02110	105374729	1	0	0	0	1	0	0	0	1	0	0	0	0	0	0	0	8	6	0	0	0	0	0	0	0	0	0	0	0	0	0	0	1	0	0	0	0	0	0	0	4	0	0	7	0
LINC00605	100131366	18	7	9	162	17	39	81	8	13	182	9	23	12	6	51	3	178	43	4	25	8	18	23	40	9	7	8	31	0	16	1	132	53	28	66	5	90	6	65	32	32	1	95	6	5
LINC02201	101927379	0	0	0	0	0	0	0	0	2	0	0	0	0	0	0	0	0	0	0	1	0	0	0	0	0	0	0	1	0	0	0	1	0	0	0	0	0	0	0	0	0	0	2	0	0
LINC01957	101927059	0	0	0	1	0	0	0	0	0	0	0	0	0	0	0	0	0	0	0	0	0	0	0	0	0	0	0	0	0	0	0	0	0	0	0	0	0	0	0	0	0	0	0	0	0
MALAT1	378938	4429	2629	11769	3561	4046	5186	1569	2180	9763	4171	1560	1111	6004	503	5540	1010	4534	7053	1047	5481	4148	2111	3001	6328	1550	3623	1112	3674	2155	1015	1567	1912	3296	4707	3139	2462	5663	3530	2698	2517	8672	5491	6475	1476	608
LINC02106	100287592	0	0	9	0	0	0	0	0	8	0	0	0	0	0	0	0	0	0	0	0	0	0	0	0	0	0	0	0	0	0	0	0	0	0	0	0	0	0	0	0	0	0	1	0	0
C5orf64-AS1	100506526	1	7	1	0	6	0	17	1	0	14	2	0	1	1	10	0	5	2	5	35	1	1	12	8	5	12	4	37	1	0	3	3	0	1	3	12	2	7	7	12	8	0	5	3	12
LINC01267	101927565	9	1	0	1	0	0	0	3	2	0	0	3	0	0	4	0	0	3	0	3	1	0	1	3	0	0	0	0	0	0	1	0	3	0	1	2	4	0	2	0	2	0	4	0	0
LINC02508	105377610	0	0	0	0	0	1	0	0	0	0	0	0	0	0	0	0	0	0	0	0	0	0	0	0	0	0	0	0	0	0	0	0	1	0	0	0	0	0	0	0	0	0	0	0	0
STPG2-AS1	101410545	0	0	1	0	0	0	0	0	0	0	0	0	2	0	2	0	0	0	1	0	0	0	1	2	0	1	0	1	1	1	0	0	0	0	0	0	1	2	0	0	0	5	1	0	0
LINC02241	105374676	0	0	0	0	0	0	0	0	4	0	0	0	0	0	1	0	2	2	0	0	0	0	0	1	0	1	0	0	0	0	0	0	0	1	0	0	0	0	0	0	1	0	0	0	0
LINC02172	105377443	0	0	1	1	0	0	2	0	0	0	0	0	2	1	0	0	0	1	1	0	0	1	0	3	0	0	2	1	0	0	0	0	0	4	0	1	2	0	0	0	0	0	2	1	0
LINC02379	101927109	0	0	0	0	0	0	0	0	0	0	0	0	0	0	0	0	0	0	0	0	0	0	0	0	0	0	0	0	0	0	0	0	0	0	0	0	0	0	0	0	0	0	0	0	0
SNHG27	101927305	0	0	4	0	7	0	3	0	0	0	0	0	0	0	0	0	0	0	1	0	0	0	0	0	0	0	0	0	0	0	1	0	0	0	0	0	1	0	20	0	10	0	0	0	0
LINC01609	101927487	0	0	0	0	1	0	0	0	0	0	0	0	0	0	0	0	0	0	0	0	0	0	0	0	0	0	0	0	0	0	0	0	0	0	0	0	0	0	0	0	0	0	0	0	0
LINC00967	100505659	0	0	0	17	0	0	0	0	0	0	0	1	0	0	0	1	0	1	0	9	0	1	0	1	0	0	0	0	0	0	0	0	0	1	1	1	0	0	0	0	0	0	0	0	0
WASHC5-AS1	106479020	1	4	5	5	3	2	0	4	4	9	2	4	8	1	9	0	8	5	1	8	10	4	6	15	1	8	2	8	3	6	0	1	1	6	6	3	3	2	9	5	19	5	7	2	2
HOXA10-AS	100874323	2	0	0	14	3	0	0	0	9	0	0	0	0	0	2	0	4	1	0	0	19	0	0	12	0	0	0	0	0	0	0	0	0	2	3	0	0	0	1	2	2	0	0	0	0
LINC02153	286114	1	0	0	0	0	0	0	5	0	0	33	0	0	11	0	18	0	0	9	0	3	24	0	0	31	3	18	1	0	21	0	0	0	0	0	0	0	0	0	0	0	1	1	0	7
MIR124-1HG	157627	3	0	2	0	0	0	0	0	8	0	0	0	0	0	0	0	0	0	0	0	0	0	0	0	0	0	0	2	1	0	0	0	1	0	0	0	0	0	0	0	0	0	0	0	0
DLGAP2-AS1	100507435	0	0	0	0	0	0	0	0	0	0	0	0	0	0	0	0	0	0	0	0	0	0	0	0	0	0	0	0	0	0	0	0	0	0	0	0	0	0	0	0	0	0	0	0	0
LINC02209	286135	0	0	0	0	0	0	0	0	0	0	0	0	0	0	0	0	0	0	0	0	0	0	1	0	0	0	0	0	0	0	0	0	0	0	0	0	0	0	0	0	0	0	0	0	0
LINC01845	285627	0	1	1	0	1	0	0	3	1	0	0	5	1	0	1	0	1	1	0	2	0	0	3	1	1	0	0	0	1	0	9	3	1	2	0	10	0	1	0	2	0	1	0	0	0
STAU2-AS1	100128126	5	4	11	30	11	12	23	0	2	39	0	3	3	0	4	0	8	13	0	0	3	2	12	22	1	3	0	3	7	0	10	2	5	1	5	42	2	0	6	9	13	4	2	0	1
LINC01847	101927766	0	0	0	0	3	0	0	0	0	1	7	0	0	0	2	13	0	0	2	1	0	3	1	2	4	3	12	0	0	2	0	0	0	0	0	0	0	0	3	2	0	2	0	1	2
LINC00293	497634	0	0	0	1	0	0	0	0	0	0	0	0	0	0	0	0	0	0	0	0	0	0	0	0	0	0	0	0	0	0	0	0	1	0	0	0	0	0	0	0	0	1	0	0	0
LINC01932	105377682	3	0	0	3	0	0	0	0	1	0	0	0	0	0	0	0	0	0	0	0	1	0	3	1	0	0	0	0	0	0	0	0	0	1	0	0	0	1	0	0	0	0	0	0	0
RAD21-AS1	644660	7	24	13	19	15	9	10	9	9	19	8	12	11	1	16	3	50	5	6	33	25	1	25	12	8	3	5	12	2	4	4	1	1	22	19	10	15	15	13	42	28	16	18	8	5
LINC01298	619344	0	0	0	0	0	0	0	0	0	0	0	0	0	0	1	0	0	0	0	0	0	0	1	1	0	0	0	2	0	0	0	0	0	2	0	2	2	0	2	0	0	0	1	0	0
EVX1-AS	101410536	3	9	1	2	1	7	0	3	0	3	0	14	0	0	19	0	20	15	0	32	119	0	4	63	0	0	0	53	0	0	2	1	0	0	6	9	29	2	20	13	3	1	3	0	0
LINC01605	100507420	72	2	27	5	5	0	4	2	6	1	1	1	8	1	3	0	1	2	0	3	12	0	11	11	3	4	0	6	1	0	4	0	0	8	2	2	4	8	0	2	8	1	4	3	0
LINC02159	285629	1	10	15	15	200	1	6	0	2	5	0	0	5	0	11	0	0	2	0	2	6	1	13	75	1	3	1	0	11	0	2	127	2	0	0	0	0	10	3	4	7	0	0	4	0
LINC01942	105377736	4	65	0	2	57	7	3	38	0	4	15	17	38	16	63	5	65	54	19	60	13	14	41	5	19	11	24	29	12	41	5	8	0	27	20	39	35	19	143	25	21	31	27	8	22
NCRNA00250	552853	1	2	0	9	3	0	0	0	1	0	2	1	4	1	7	2	4	2	6	7	2	1	1	2	2	0	3	0	0	2	0	2	0	2	3	1	1	0	1	1	4	4	3	1	2
LINC02237	105375706	0	0	0	0	0	0	0	0	0	0	0	0	0	0	0	0	0	0	0	0	0	0	0	0	0	0	0	0	0	0	0	0	0	0	0	0	0	0	0	0	0	0	1	0	0
PCAT1	100750225	16	5	8	29	9	3	23	8	15	20	3	2	19	2	8	3	22	15	4	11	42	4	11	13	3	9	1	22	7	1	10	10	1	9	9	11	16	28	8	62	25	3	36	2	5
LINC02099	101929450	8	3	3	15	8	1	0	0	28	1	0	0	2	0	14	0	2	12	0	3	0	1	4	3	1	3	0	5	6	0	2	3	3	11	6	0	1	3	1	3	0	1	10	8	0
HPYR1	93668	0	1	0	0	0	1	0	0	0	3	0	0	0	0	0	0	1	0	1	2	0	0	1	6	0	0	0	2	2	0	0	0	0	0	1	0	1	0	0	1	8	0	1	0	0
MIR3142HG	107075116	96	16	51	55	70	19	58	25	440	7	6	3	44	7	122	5	4	30	6	52	7	8	280	34	9	80	3	40	31	7	12	8	0	12	58	12	18	6	29	4	1	3	84	40	2
LINC01414	102724623	2	0	0	0	0	0	0	0	0	0	0	0	0	0	1	0	0	1	0	1	2	0	0	0	0	0	0	0	0	0	0	0	0	0	1	0	0	0	1	0	0	0	0	0	0
NKX2-1-AS1	100506237	7	0	5	0	0	0	0	0	0	2	0	0	0	0	0	0	0	0	0	0	0	0	0	1	0	0	0	0	0	0	0	0	0	0	0	0	0	0	0	0	0	0	0	0	0
KCNIP1-AS1	105377716	3	7	7	5	78	8	4	0	2	5	0	10	0	0	26	0	1	70	0	3	0	1	8	8	1	3	0	1	2	0	4	13	0	3	1	3	8	6	4	17	1	1	3	1	0
LINC01300	731779	3	0	66	1	0	0	1	0	1	0	0	0	0	0	1	0	1	1	0	0	0	1	2	3	0	1	0	1	0	0	0	0	1	1	0	0	0	0	0	0	1	1	0	0	0
CERNA3	105375847	0	1	1	0	3	0	0	1	0	2	0	0	3	0	2	0	1	1	1	2	1	0	8	1	0	0	0	1	0	0	0	0	0	0	0	0	0	1	1	4	2	0	1	4	0
GRPEL2-AS1	106144529	0	2	0	4	2	3	0	3	1	0	2	1	9	3	1	0	2	8	0	2	1	1	0	8	1	5	2	4	0	0	0	0	5	2	1	1	2	4	1	3	2	4	1	1	0
LINCR-0001	101929191	75	3	77	17	13	12	7	3	9	5	52	7	108	18	22	23	24	18	8	20	30	33	10	15	6	14	32	12	9	49	5	2	19	6	16	12	7	176	8	8	13	98	6	3	17
KCNIP1-OT1	101928033	0	1	0	1	25	0	1	0	0	2	0	1	1	0	6	0	0	2	0	0	0	0	2	1	1	1	0	1	0	0	2	0	1	0	1	0	1	2	1	0	0	0	2	0	0
LINC01592	100505718	3	0	1	1	2	0	0	5	0	0	0	0	7	0	0	0	0	0	0	0	0	0	8	1	0	8	0	0	0	0	4	0	0	2	0	1	8	19	48	1	23	1	3	6	0
LINC02844	105375679	0	0	0	0	0	0	0	0	0	0	0	0	0	0	0	0	0	0	0	0	0	0	0	0	0	0	0	0	0	0	1	0	0	0	0	0	0	0	1	0	0	0	0	0	0
LINC01484	101928136	31	118	5	10	106	13	28	43	6	72	42	30	39	23	124	12	167	81	31	83	39	20	45	21	23	20	16	45	50	48	66	26	5	49	30	62	89	38	150	27	42	34	41	15	30
KBTBD11-OT1	104266957	0	15	4	17	10	6	17	13	19	8	15	2	1	5	5	13	10	5	9	3	3	6	3	5	5	2	10	2	2	12	30	8	7	7	8	12	0	1	1	8	6	1	2	3	7
MINCR	100507316	126	199	119	132	118	80	321	87	294	142	94	256	113	45	254	45	485	323	60	97	707	53	104	165	65	98	52	64	108	61	217	68	93	157	112	124	151	66	139	153	627	117	335	104	49
LZTS1-AS1	100874051	0	0	0	0	0	3	0	0	0	0	0	0	1	0	0	0	0	0	0	0	0	0	0	0	0	0	0	0	0	0	0	1	0	0	0	0	0	0	0	0	0	0	0	0	0
LINC01289	286184	0	0	0	0	0	0	0	0	0	0	0	0	0	0	0	0	1	0	0	0	0	0	0	0	0	0	0	0	0	0	0	0	0	0	0	0	0	0	3	0	0	0	0	0	0
LNCOC1	100288181	8	11	2	11	21	3	3	22	5	17	2	31	5	4	115	19	130	45	2	89	10	5	24	42	3	45	6	28	12	10	13	16	13	12	46	39	23	13	28	155	89	4	114	3	3
LINC02219	102467655	0	0	0	9	0	0	0	0	0	0	0	0	0	0	0	0	0	0	0	0	0	0	1	0	0	0	0	0	0	0	0	1	0	0	0	0	0	0	0	0	1	0	0	0	0
LINC01030	101937451	0	0	0	0	0	0	0	0	0	0	0	0	0	1	0	0	2	0	0	1	0	0	0	1	0	1	0	0	2	0	0	0	0	0	0	0	0	2	0	0	0	0	0	1	0
SIRLNT	112543493	0	0	0	0	0	0	0	1	0	0	0	0	0	0	0	0	0	1	0	0	0	0	0	0	0	12	0	0	2	0	0	0	0	0	0	0	35	0	0	0	20	0	0	62	0
FER1L6-AS2	157376	0	0	1	1	1	0	0	0	0	0	0	0	0	0	0	0	1	3	0	0	0	0	0	0	0	1	0	0	0	0	0	0	0	0	1	0	0	0	0	1	0	0	0	0	0
LINC01608	101927459	0	0	0	0	1	0	0	0	0	0	0	0	0	0	0	0	0	0	0	0	2	0	0	0	0	0	0	0	0	0	0	0	0	0	0	0	0	0	0	0	0	0	0	0	0
LINC01419	103352670	0	0	0	2	0	0	0	0	0	3	0	0	0	0	0	0	0	0	0	0	0	0	0	0	0	0	0	0	0	0	0	0	0	0	0	0	0	0	4	0	0	0	0	0	2
MAL2-AS1	105375726	3	8	16	6	8	8	0	8	0	6	5	10	6	0	7	2	12	12	0	1	13	3	10	12	1	9	1	15	1	2	1	3	0	6	1	27	6	10	1	7	60	3	69	2	0
NRG1-IT1	100856811	0	2	0	0	0	5	0	4	0	23	0	9	1	0	0	0	55	14	0	1	0	0	29	3	0	0	0	1	54	0	6	14	0	0	2	19	7	10	1	0	38	0	23	2	0
CTB-178M22.2	101927862	2	32	4	2	30	21	75	21	4	34	2	16	6	2	8	0	16	40	2	7	15	1	22	13	2	3	2	29	15	0	34	116	1	153	11	122	7	15	18	39	6	3	15	2	0
SRI-AS1	102723885	2	0	3	0	0	1	0	0	3	0	0	2	1	1	2	0	1	0	0	1	3	1	1	2	0	0	0	0	1	0	0	0	1	1	0	0	0	0	1	1	1	4	0	1	1
LINC00051	619434	40	0	0	2	0	1	0	0	0	0	0	0	0	0	2	0	2	0	0	0	0	0	0	0	0	0	0	0	0	0	0	1	0	0	0	0	0	0	0	0	0	0	0	0	0
NRG1-IT3	100874286	0	0	0	0	0	0	0	0	0	0	0	0	0	0	0	0	0	0	0	0	0	0	0	0	0	0	0	0	0	0	0	0	0	0	0	0	0	0	0	0	0	0	0	0	0
LINC01591	286094	0	0	0	0	0	0	0	0	0	0	0	0	0	0	0	1	1	0	0	0	0	0	0	0	0	0	0	0	0	0	0	0	0	0	0	0	0	0	0	0	0	1	0	0	0
LINC02055	107986980	0	1	3	0	0	0	0	0	1	1	8	0	0	0	0	1	0	0	0	0	1	2	0	0	4	102	1	1	0	1	17	0	0	0	0	0	0	0	190	0	0	0	0	10	6
RBPMS-AS1	100128750	25	175	47	53	274	119	150	79	50	42	9	40	33	6	83	24	89	704	21	188	15	22	128	34	11	36	10	41	53	12	200	449	16	195	15	305	134	29	75	238	272	22	92	64	23
LINC02155	111082988	0	0	0	0	0	0	0	0	0	0	0	0	0	0	0	0	0	0	0	0	0	0	0	0	0	0	0	0	0	0	0	0	0	0	0	0	0	0	1	0	0	0	0	0	0
LINC02839	105375929	1	0	0	0	0	0	0	0	0	0	0	0	0	0	0	0	0	0	0	0	0	0	0	0	0	0	0	0	0	0	0	0	0	0	0	0	0	0	0	0	0	0	0	0	0
LINC01947	102557615	0	1	0	0	0	0	0	0	0	0	0	0	0	0	0	0	0	0	0	0	0	0	0	0	0	0	0	0	0	0	0	0	0	0	0	2	0	0	0	0	0	0	0	0	0
CASC19	103164619	13	3	2	4	31	0	0	34	0	5	0	106	6	1	1	71	2	0	0	3	2	1	15	4	1	88	5	5	7	6	11	32	15	1	3	6	15	7	2	28	68	0	79	10	2
LINC01933	101927115	2	1	20	0	5	0	2	1	18	2	0	0	4	2	0	0	15	13	0	1	13	0	2	8	0	6	0	3	0	0	0	0	8	1	0	3	3	0	9	8	4	12	2	1	1
PKIA-AS1	101927003	3	0	2	1	0	0	0	2	3	0	0	0	0	0	1	0	0	6	0	1	1	0	0	3	0	0	0	0	0	1	2	0	0	0	1	0	0	1	0	2	3	0	0	7	0
LINC01111	101926978	0	1	0	0	0	0	0	0	1	0	0	0	0	0	1	0	2	0	0	0	1	0	0	0	0	0	0	0	1	0	0	0	0	7	0	0	1	0	0	4	0	0	0	40	0
NDST1-AS1	102546298	1	8	1	1	7	1	12	3	2	16	15	7	3	1	1	0	4	11	5	5	2	17	3	2	4	2	4	3	3	4	3	6	1	3	3	2	0	0	6	5	26	3	0	0	3
MAFA-AS1	104326051	25	8	0	2	1	4	3	2	0	86	0	2	11	0	0	0	165	18	0	1	11	0	3	7	0	1	0	45	3	0	7	1	3	30	12	8	34	4	1	7	39	1	47	2	0
MIR2052HG	441355	1	0	1	0	1	1	0	0	3	0	0	0	2	0	3	0	2	0	0	0	12	0	0	6	0	1	0	1	0	0	0	2	1	0	0	0	0	0	84	1	1	3	1	2	0
HOXA-AS3	100133311	31	5	2	131	39	1	0	0	3	30	0	6	29	0	3	0	48	45	0	59	40	0	32	63	0	0	0	0	1	0	0	8	1	2	2	2	13	12	33	35	1	1	16	1	0
MIR124-2HG	100130155	0	0	0	0	0	0	0	0	0	0	0	0	0	0	1	0	0	0	0	0	0	0	0	0	0	0	0	0	0	0	0	0	0	0	0	0	0	0	0	0	0	0	0	0	0
RHPN1-AS1	78998	129	22	15	50	39	11	64	44	11	56	12	39	69	6	56	3	146	63	11	50	155	8	133	161	5	34	12	38	67	22	32	39	14	52	54	28	78	113	29	94	234	73	417	13	5
LINC02696	101928812	6	11	1	7	14	25	14	11	45	14	0	50	1	2	4	1	16	1	3	1	23	1	16	7	8	4	0	7	6	0	4	19	11	13	6	13	5	10	22	3	25	11	14	4	0
LINC02683	101928132	0	0	0	0	0	0	0	1	1	0	0	0	0	0	0	0	0	10	0	0	1	0	0	9	0	0	0	1	0	0	0	0	0	0	1	0	46	0	29	11	0	0	0	0	0
CAPS2-AS1	100130268	0	0	0	1	0	0	0	0	0	0	0	0	0	0	1	1	1	0	0	1	1	0	0	2	0	0	0	0	0	0	0	0	0	0	0	1	0	0	0	1	1	0	0	0	0
NAV2-AS2	100874014	4	1	1	0	0	0	1	0	1	0	0	0	0	0	4	0	2	0	0	2	0	0	0	0	0	2	0	2	0	3	1	2	0	2	0	1	3	0	1	3	0	0	2	0	0
LINC02749	100506082	7	1	1	4	1	2	3	3	2	1	67	11	2	2	4	19	2	7	0	3	28	5	2	5	5	3	7	3	0	68	2	5	10	2	3	7	0	2	3	5	7	3	1	8	5
LINC02547	105376554	1	1	0	1	1	0	0	0	0	1	1	0	0	0	0	9	1	0	4	0	1	2	0	0	1	1	1	1	1	2	0	0	0	0	0	0	0	2	0	2	0	0	1	72	5
MPPED2-AS1	105376609	1	1	0	0	0	0	0	0	0	0	0	0	1	0	0	0	0	1	0	0	1	0	1	2	1	0	0	1	0	0	1	1	0	0	0	0	0	2	0	0	1	1	0	1	0
FBXO3-DT	101928440	0	0	0	0	0	0	1	0	0	0	1	1	0	0	0	0	0	1	0	0	0	0	1	0	0	0	0	0	0	0	0	0	0	0	0	0	0	0	0	0	1	0	2	0	0
LINC02760	105376633	0	0	0	0	0	0	0	0	0	0	0	0	0	0	0	0	0	0	0	0	0	0	0	0	0	0	0	0	0	0	0	0	0	0	0	0	0	0	0	0	0	0	0	0	0
FLJ20021	90024	270	156	312	268	73	61	189	81	224	173	71	90	53	67	63	87	164	134	104	36	208	60	195	97	71	113	73	69	189	79	122	84	14	272	140	96	111	102	43	85	110	324	127	251	91
BBOX1-AS1	103695435	57	2	7	11	0	1	1	0	4	2	1	0	19	0	1	0	94	4	0	0	3	0	2	1	0	0	0	8	0	0	2	0	0	2	0	1	0	2	366	2	0	1	0	32	0
LINC01493	101928536	0	0	0	0	0	1	0	0	0	0	0	0	0	0	0	0	0	0	0	0	0	0	0	0	0	0	0	0	0	0	0	0	0	0	0	0	0	0	0	0	0	0	0	0	0
LINC02719	105369473	0	0	0	0	0	0	0	0	0	1	0	0	0	0	0	0	0	0	0	0	0	0	0	0	0	0	0	0	0	0	0	0	0	0	0	0	0	0	0	0	0	0	0	0	0
ETS1-AS1	101929517	0	0	0	1	0	0	0	0	0	0	0	0	0	1	0	0	0	1	0	0	0	0	0	0	0	1	0	0	0	0	0	0	0	0	0	1	0	1	1	0	0	1	0	0	0
LINC02685	221122	0	5	0	3	0	2	5	5	0	0	0	1	3	2	7	0	2	5	0	3	0	3	2	9	0	19	2	6	4	0	15	5	5	1	5	3	2	8	11	9	8	31	0	1	0
LINC02682	105376570	0	0	0	0	0	0	0	0	0	0	0	0	0	0	0	0	0	0	0	0	0	0	0	0	0	0	0	0	0	0	0	0	0	0	0	0	0	0	0	0	0	0	0	0	0
RASSF10-DT	105376557	10	0	10	22	1	2	0	0	1	0	0	3	0	0	3	0	0	0	0	4	25	0	2	0	0	1	1	0	3	1	0	0	0	5	0	0	0	4	1	1	0	1	21	0	0
LINC02235	109729147	1	0	4	0	3	1	0	0	11	1	1	0	0	1	0	0	5	1	0	0	4	2	1	0	2	0	0	0	0	0	2	0	1	0	1	0	1	2	0	0	0	4	0	0	0
SENCR	100507392	86	22	54	16	24	6	11	155	88	4	5	11	17	22	27	11	3	19	8	60	3	10	9	19	18	262	7	29	23	7	15	6	2	43	30	13	84	8	27	49	148	16	67	62	9
LMNTD2-AS1	692247	103	550	642	410	216	1162	534	518	329	762	53	884	1172	41	707	37	962	1299	39	623	370	119	437	587	51	260	72	646	1433	32	1008	447	194	1043	261	267	1337	360	223	370	1489	223	804	350	49
TMEM9B-AS1	493900	104	87	89	65	140	64	17	89	119	2	15	93	101	27	272	55	46	121	50	84	87	30	182	108	23	50	22	62	43	47	64	47	43	229	51	20	134	106	71	210	106	133	69	104	39
LGR4-AS1	105376671	3	5	8	22	8	1	1	4	2	3	1	15	7	0	17	5	9	1	2	12	10	1	2	5	2	1	2	8	3	1	7	4	2	9	1	10	4	0	18	15	7	5	4	2	0
LINC02688	101927503	70	22	95	25	67	1	11	17	12	219	1	17	361	5	341	7	93	90	7	79	87	28	61	80	10	37	4	106	369	3	574	38	3	47	129	70	11	125	21	10	193	7	124	51	0
STRA6LP	100499484	26	7	26	17	26	10	5	12	41	3	32	48	41	10	36	10	3	5	10	8	57	23	46	14	23	16	37	18	9	19	15	19	21	20	9	17	25	21	27	1	51	16	19	6	9
PKNOX2-AS1	103695364	0	0	0	5	0	0	0	0	1	0	0	0	0	0	0	0	0	0	0	0	1	0	0	0	0	0	0	0	0	0	0	0	0	0	0	0	0	0	0	0	0	0	0	0	2
SCARNA9	619383	12	3	9	7	3	12	15	10	22	14	7	18	4	11	13	6	10	6	4	12	14	9	13	12	8	11	10	9	8	12	3	18	4	14	12	20	4	7	7	6	12	8	9	4	3
LINC02545	105376561	0	0	0	0	0	0	0	0	0	0	0	0	0	0	0	0	0	0	0	0	0	0	0	0	0	0	0	0	0	0	0	0	0	0	0	0	0	0	0	0	0	0	0	0	0
LINC02751	105376569	2	0	0	1	0	0	1	0	0	0	0	0	0	0	0	0	0	0	0	0	0	0	0	0	0	0	0	0	0	0	1	0	0	0	0	0	0	0	0	0	0	0	0	0	0
KIRREL3-AS2	100874251	0	0	0	0	0	0	0	0	0	0	0	0	0	0	0	0	0	0	0	1	0	0	0	0	0	0	0	0	0	0	0	0	0	0	0	0	0	1	0	0	0	0	0	0	0
LINC02763	101928823	1	2	3	4	4	0	8	3	1	4	1	0	7	0	3	0	38	4	0	0	1	0	2	27	0	38	0	8	1	0	0	1	0	0	6	2	1	3	12	2	5	68	9	0	0
LINC02324	100128233	2	1	3	2	0	0	0	0	11	0	0	1	0	0	0	0	0	0	0	2	1	0	0	0	0	0	0	0	0	0	0	0	0	0	0	1	3	1	0	0	1	0	0	12	0
SUGT1P4-STRA6LP-CCDC180	57653	4	3	9	4	11	2	4	4	13	1	3	4	25	3	33	4	0	3	4	9	1	4	22	1	3	7	3	10	3	2	6	1	2	14	3	2	6	8	24	3	29	9	7	5	6
NAV2-AS5	100874012	0	0	0	0	0	0	0	0	0	0	1	0	0	2	0	4	0	0	0	0	1	1	0	0	1	0	2	2	0	4	0	0	0	1	0	0	0	0	2	0	0	1	2	0	2
FAM66D	112268389	4	16	9	5	11	9	6	1	5	5	0	10	15	1	10	0	14	35	1	29	4	2	23	5	1	5	0	7	9	1	1	4	0	53	6	8	12	16	0	35	31	17	6	2	2
GRM5-AS1	100873989	1	2	0	9	13	106	14	1	0	99	1	4	0	0	44	0	24	0	0	2	0	1	77	61	0	9	0	86	69	0	34	0	0	0	0	0	133	34	62	67	0	1	82	9	0
LINC02546	105376606	0	0	0	0	0	0	0	0	0	0	0	0	0	0	0	0	0	0	0	0	0	0	0	0	0	0	0	0	1	0	0	0	0	0	0	0	0	0	0	0	0	0	0	0	0
OVOL1-AS1	101927828	2	0	7	7	0	0	27	0	1	0	37	4	7	0	3	2	9	0	1	2	0	1	1	2	2	10	0	1	0	2	42	0	0	1	3	0	0	5	7	0	1	4	7	0	4
TOLLIP-AS1	255512	68	59	49	51	28	48	60	53	72	189	54	79	59	24	67	16	87	61	36	26	57	16	59	68	24	21	30	41	48	52	103	72	22	53	56	55	50	24	49	39	94	73	95	40	18
LINC01499	102723644	0	0	0	0	0	0	0	0	0	0	0	0	0	0	0	0	0	0	0	0	0	0	0	0	0	0	0	0	0	0	0	0	0	0	0	0	0	0	0	0	0	3	0	0	0
LINC02759	103312105	0	0	0	0	0	3	0	0	0	0	1	0	0	0	0	0	0	0	0	0	0	0	2	0	0	0	0	0	0	0	0	0	0	0	0	0	0	0	6	0	0	0	0	1	0
MUC5B-AS1	112577518	0	0	0	0	0	0	0	0	0	0	0	0	0	0	0	0	0	0	0	0	0	0	0	0	0	0	0	0	0	0	0	0	0	0	0	0	0	0	0	0	0	0	0	0	0
LINC02720	101928944	0	1	0	0	0	0	0	0	0	0	0	0	0	0	0	0	0	0	0	0	0	0	0	0	0	0	0	0	0	0	0	0	0	0	0	0	0	0	0	0	0	0	0	0	0
LINC02711	105369423	0	0	0	0	0	0	0	0	0	0	0	0	0	0	0	0	0	0	0	0	0	0	0	0	0	0	0	0	0	0	0	0	0	0	0	0	0	0	0	0	0	0	0	0	0
MIR100HG	399959	794	93	1413	67	114	46	115	107	401	27	135	25	199	124	266	98	101	175	171	130	132	129	437	252	91	155	117	861	48	74	83	29	69	405	193	185	447	183	67	72	499	115	436	3836	65
LINC02743	646522	0	0	0	0	0	0	0	0	0	0	0	0	0	0	0	0	0	0	0	0	0	0	0	0	0	0	0	1	0	0	0	0	0	0	0	0	0	0	0	0	5	1	0	0	0
LINC02687	399886	0	0	0	0	0	0	0	0	1	0	0	0	1	0	1	0	0	0	0	1	2	0	1	0	0	0	0	0	0	0	0	0	1	0	0	0	0	0	0	0	0	0	0	0	0
LINC01495	102723378	0	0	0	0	0	0	0	0	0	0	0	0	0	0	0	0	0	0	0	0	0	0	0	0	0	0	0	0	0	0	0	0	0	0	0	0	0	0	0	0	0	0	0	0	0
LINC02729	102723330	0	0	0	0	0	0	0	0	0	0	0	0	0	0	0	0	0	0	0	0	0	0	0	0	0	0	0	0	0	0	0	0	0	0	0	0	0	0	0	0	0	0	0	0	0
LINC02734	105369413	7	0	1	1	3	1	0	0	0	0	1	2	0	6	1	0	3	5	2	0	3	0	3	3	0	0	1	2	1	3	2	0	1	2	4	0	1	2	1	3	3	1	1	2	0
TBX5-AS1	255480	314	0	21	0	1	0	0	1	0	0	0	1	2	1	4	0	1	0	1	0	4	0	9	0	2	4	0	1	0	0	0	0	0	0	1	1	0	6	2	1	2	0	1	1	0
CASC23	103581031	0	0	0	0	0	0	0	0	0	0	0	0	0	0	0	0	0	0	0	0	0	0	0	0	0	0	0	0	0	0	0	0	0	0	0	0	0	0	0	0	0	0	0	0	0
LINC02735	101927120	0	0	0	2	16	108	1	0	0	0	0	0	10	0	0	0	1	0	0	90	0	0	0	0	0	32	0	8	0	0	0	11	0	0	0	0	19	55	1	132	1	0	2	0	0
GAU1	101929549	7	2	1	5	3	1	1	0	6	2	1	1	2	0	6	2	1	0	7	2	6	1	2	4	1	6	1	4	0	10	0	1	1	1	3	2	4	2	1	1	9	1	4	3	0
LINC02764	387810	0	0	0	0	0	0	0	0	0	0	0	0	0	0	0	0	1	0	0	3	0	0	0	2	0	17	0	0	0	0	0	0	0	0	1	0	0	3	0	0	0	22	1	0	0
LINC00681	101409254	1	0	0	0	0	0	0	0	0	0	0	0	0	0	0	1	0	0	0	0	0	0	0	0	0	0	0	0	0	0	0	0	0	0	0	0	0	0	0	0	0	0	0	1	0
LINC02713	105369454	0	0	0	0	0	0	0	1	0	0	0	0	0	0	0	0	0	0	0	0	0	0	0	0	0	0	0	0	0	0	0	0	0	0	0	0	0	0	0	0	0	0	0	1	0
UVRAG-DT	100506113	13	7	4	7	7	3	6	2	2	8	10	10	10	6	15	10	1	6	2	13	17	4	7	4	3	10	11	2	7	4	4	11	6	9	15	8	7	9	5	7	12	15	26	2	1
ZNF252P-AS1	286103	15	20	14	119	36	17	11	8	62	37	10	62	61	3	56	1	158	80	3	27	70	7	27	74	5	31	5	33	30	9	17	12	15	23	27	28	35	15	29	22	132	27	52	13	2
BRWD1-AS2	103091865	8	22	5	65	16	14	33	21	21	48	17	32	24	6	37	7	44	11	17	33	5	17	13	13	13	10	17	16	4	20	35	24	3	13	30	26	13	15	24	13	73	17	47	11	13
MIR9-3HG	254559	93	10	34	30	56	4	15	3	141	6	2	6	7	15	33	9	5	27	1	15	15	12	15	25	4	859	1	21	10	14	6	5	424	23	29	51	7	21	116	17	29	13	47	46	5
FAM222A-AS1	84983	1	1	4	0	4	0	0	3	0	2	30	8	6	10	14	32	8	1	10	21	15	10	1	4	13	5	41	5	0	36	0	0	1	1	7	2	17	2	4	20	13	22	5	3	16
RERG-AS1	100873980	0	0	0	0	0	1	0	0	0	0	0	0	0	0	0	0	0	1	0	0	0	0	0	1	0	1	0	0	0	0	0	0	0	0	0	2	2	0	0	0	1	0	0	0	0
SNHG1	23642	1401	1895	1466	1078	2464	1812	1616	1589	5044	2227	246	6337	3624	309	4172	243	3371	2650	275	1152	3486	339	2049	1584	242	1676	145	1763	2900	236	2551	2172	596	4225	2226	1772	2509	1366	2188	1646	3431	1205	2156	1650	171
IFNG-AS1	100885789	3	9	6	16	8	0	2	8	264	0	0	1	3	2	17	5	0	11	2	1	1	1	0	50	13	3	1	9	0	2	0	1	0	1	27	0	1	0	0	0	0	2	24	3	0
AGAP2-AS1	100130776	987	513	464	275	271	85	319	549	247	556	30	1395	126	60	362	33	1122	341	39	872	3158	67	468	235	82	238	35	355	767	35	769	423	119	771	251	930	1189	218	500	381	338	835	769	1025	27
LINC01479	101927922	1	1	1	7	1	0	10	0	16	4	1	0	1	0	0	0	4	8	0	0	4	0	2	6	1	3	0	0	5	0	1	1	0	0	3	2	1	1	0	2	2	6	0	0	0
[truncated: 691 more rows]
