# Supplementary material for: Identification and Validation of Three Autophagy-Related Long Noncoding RNAs as Prognostic Signature in Cholangiocarcinoma
Source: Front Oncol. 2021 Dec 2;11:780601. doi: 10.3389/fonc.2021.780601 (PMC8674813; doi:10.3389/fonc.2021.780601)
Supplement: Supplementary file 6 [file DataSheet_6.csv]

X	external_gene_name	TCGA.3X.AAV9.01	TCGA.3X.AAVA.01	TCGA.3X.AAVB.01	TCGA.3X.AAVC.01	TCGA.3X.AAVE.01	TCGA.4G.AAZO.01	TCGA.4G.AAZT.01	TCGA.W5.AA2G.01	TCGA.W5.AA2H.01	TCGA.W5.AA2I.01	TCGA.W5.AA2I.11	TCGA.W5.AA2O.01	TCGA.W5.AA2Q.01	TCGA.W5.AA2Q.11	TCGA.W5.AA2R.01	TCGA.W5.AA2R.11	TCGA.W5.AA2T.01	TCGA.W5.AA2U.01	TCGA.W5.AA2U.11	TCGA.W5.AA2W.01	TCGA.W5.AA2X.01	TCGA.W5.AA2X.11	TCGA.W5.AA2Z.01	TCGA.W5.AA30.01	TCGA.W5.AA30.11	TCGA.W5.AA31.01	TCGA.W5.AA31.11	TCGA.W5.AA33.01	TCGA.W5.AA34.01	TCGA.W5.AA34.11	TCGA.W5.AA36.01	TCGA.W5.AA38.01	TCGA.W5.AA39.01	TCGA.W6.AA0S.01	TCGA.WD.A7RX.01	TCGA.YR.A95A.01	TCGA.ZD.A8I3.01	TCGA.ZH.A8Y1.01	TCGA.ZH.A8Y2.01	TCGA.ZH.A8Y4.01	TCGA.ZH.A8Y5.01	TCGA.ZH.A8Y6.01	TCGA.ZH.A8Y8.01	TCGA.ZU.A8S4.01	TCGA.ZU.A8S4.11	gene_biotype	entrezgene_id
ENSG00000000003	TSPAN6	3363	4262	2001	3960	4798	1631	7542	1777	226	4245	4689	2883	4658	1921	4802	3534	10347	7450	2476	1261	3316	2330	5152	5132	3085	13705	4405	11342	8150	4832	2504	8249	1380	3632	9646	10086	5254	2043	6779	3720	11781	576	4612	1905	4107	protein_coding	7105
ENSG00000000005	TNMD	1	1	2	1	0	0	0	0	5	0	0	0	0	3	1	2	1	1	1	1	0	0	0	0	1	0	6	1	0	0	0	1	1	1	1	10	1	0	0	0	0	0	0	0	0	protein_coding	64102
ENSG00000000419	DPM1	1804	1254	1365	1250	1492	757	1121	1299	1146	788	651	1491	1309	466	1198	719	1504	1195	655	1465	1888	719	1199	1644	636	2140	860	976	1770	981	1272	1696	619	1486	1266	1273	1212	842	1278	1129	2729	1314	2592	1582	741	protein_coding	8813
ENSG00000000457	SCYL3	601	699	584	1127	1110	1535	403	653	602	714	361	1017	4798	335	1099	344	1635	1183	346	1565	1203	410	1714	2652	374	2230	557	1538	1202	556	504	519	634	558	1317	1026	753	1519	902	875	3048	1384	1310	474	312	protein_coding	57147
ENSG00000000460	C1orf112	242	239	238	217	368	162	127	204	162	307	41	358	943	76	290	74	585	274	34	590	813	83	369	1044	98	662	123	390	378	70	123	297	205	185	451	166	370	454	426	316	557	254	456	437	170	protein_coding	55732
ENSG00000000938	FGR	670	334	484	421	696	137	254	382	1537	118	75	248	83	326	855	165	57	304	311	127	190	309	487	378	233	512	201	668	223	121	191	182	53	570	594	151	143	300	437	316	82	103	883	628	300	protein_coding	2268
ENSG00000000971	CFH	7735	1280	3519	909	2045	145	8253	15332	1184	1388	50514	11627	1370	29746	6205	61751	1166	4093	35982	1926	1211	46932	4820	3352	48063	16167	67991	13777	11905	55512	9164	445	42013	1790	16252	8296	17588	17764	16520	3434	3227	2593	10043	11683	79710	protein_coding	3075
ENSG00000001036	FUCA2	2657	1691	3204	3141	3319	1402	1962	3127	1031	3416	2069	3945	2534	1157	3710	1545	2495	2500	1589	3151	4547	1280	2019	2998	1822	4676	2530	3062	3154	2152	3098	4248	3385	3081	3375	3729	3235	1792	4126	4034	2327	14200	3043	5925	1688	protein_coding	2519
ENSG00000001084	GCLC	1843	1154	1122	2140	2150	447	776	2566	1489	1715	3701	1266	1225	2230	2379	11904	1509	3160	4711	546	16994	3708	1407	3248	2724	2306	7688	2608	1853	9232	662	2055	1899	1136	1778	3206	2180	926	5075	2023	2113	2642	1289	2819	3732	protein_coding	2729
ENSG00000001167	NFYA	1130	1612	1669	824	1247	1093	538	2216	953	1564	329	613	2727	318	1999	520	1391	1777	525	1680	3201	567	1433	1916	445	3082	639	1687	1309	597	1210	1333	491	865	1297	1428	1411	1629	2270	1659	4152	1122	1083	988	381	protein_coding	4800
ENSG00000001460	STPG1	377	277	462	523	235	147	367	109	245	535	62	241	460	67	266	68	443	399	74	329	360	95	597	376	96	432	78	399	160	82	213	326	230	437	323	161	410	249	184	365	739	818	810	1123	54	protein_coding	90529
ENSG00000001461	NIPAL3	1162	932	1833	836	999	498	621	497	1278	755	185	845	1356	195	1138	167	826	1657	163	962	876	194	1489	1152	201	1406	206	1586	736	339	759	752	570	1191	690	618	1021	877	1189	837	1862	4830	1846	2652	190	protein_coding	57185
ENSG00000001497	LAS1L	1686	2002	2278	2135	2617	1226	2993	1857	2667	1185	878	2505	1943	617	2851	897	2077	1878	935	1989	2848	812	1934	2109	858	3402	992	1821	3038	1243	1928	2285	971	2319	2232	1243	2252	1617	2803	2783	2585	2320	1824	2681	839	protein_coding	81887
ENSG00000001561	ENPP4	1130	885	916	526	407	654	407	1406	380	613	367	686	2792	179	1065	418	1440	1998	329	1379	1483	469	2044	1481	333	452	488	1640	1313	912	479	772	2069	816	1306	1052	881	1403	1801	1431	2698	2245	1374	755	483	protein_coding	22875
ENSG00000001617	SEMA3F	1951	898	4952	2141	604	330	771	779	380	330	240	332	740	287	551	184	496	999	198	524	4388	303	902	1501	364	1684	347	579	407	223	1239	937	465	395	502	680	834	929	406	654	847	6105	712	1113	281	protein_coding	6405
ENSG00000001626	CFTR	4730	64560	16760	14204	41776	4297	10499	1649	6	706	134	6004	376	95	6119	258	10201	400	230	36	1753	1879	32574	231	348	1325	325	4637	3397	196	1230	2089	14	20882	1474	34648	5962	3290	7569	76756	2319	54	12175	9204	290	protein_coding	1080
ENSG00000001629	ANKIB1	1806	1805	6971	2709	3424	1161	550	2573	956	2120	574	1944	2662	418	5117	564	1377	3713	455	2102	3131	618	3105	2827	583	3303	789	3100	1393	917	921	3035	463	2901	1508	2438	1941	2230	3404	2899	2908	3019	3216	1985	567	protein_coding	54467
ENSG00000001630	CYP51A1	161	193	849	153	358	169	85	404	20	98	353	354	335	194	408	459	218	495	220	541	171	335	335	654	609	387	756	418	87	791	129	145	58	247	165	122	241	178	331	428	410	605	471	255	176	protein_coding	1595
ENSG00000001631	KRIT1	1010	1133	3613	2204	1530	420	313	942	1058	733	558	1375	1358	348	2419	564	1054	1424	552	1548	2382	596	1177	1461	569	1428	660	1928	756	778	581	1084	437	1210	1087	1195	929	1056	1686	1502	1709	2611	1323	786	480	protein_coding	889
ENSG00000002016	RAD52	341	577	327	472	356	302	273	234	591	1390	171	439	719	81	717	114	777	506	123	852	990	159	762	585	118	776	168	809	587	205	231	297	118	442	466	604	914	419	253	396	1664	541	426	252	116	protein_coding	5893
ENSG00000002330	BAD	1902	2322	2560	1304	1797	1421	6967	1367	1569	3180	1093	3677	1597	907	2275	849	1256	1823	770	1155	666	853	1693	1433	829	1262	1047	1356	2985	954	3737	3157	1508	2500	1852	2524	2135	1694	2229	1948	2018	2830	1431	2895	750	protein_coding	572
ENSG00000002549	LAP3	3371	2221	3465	5903	8503	3384	3071	4339	4353	2342	3741	2548	4291	3455	12449	5118	3616	5404	4103	4173	1529	3145	7222	4987	3612	4266	5262	4178	3218	5057	2720	3843	3560	4638	6548	3662	2835	3103	1543	4935	4460	5183	4911	6336	4685	protein_coding	51056
ENSG00000002586	CD99	11729	4150	9362	5380	4148	3928	10249	8780	8014	2920	5134	9266	4391	4587	3953	3669	4546	3801	4234	2873	7286	4261	5492	5371	5713	11165	5619	4971	3691	4129	6797	9063	1521	5183	5703	6813	3684	3560	2810	5240	7638	6599	4932	12632	5794	protein_coding	4267
ENSG00000002587	HS3ST1	895	783	3770	1163	2004	11395	845	472	369	1528	13	283	1527	67	292	48	566	1763	59	333	146	152	2058	2210	85	372	27	1703	2294	26	411	456	48	1110	2557	1194	3416	890	977	548	522	2852	1427	1037	33	protein_coding	9957
ENSG00000002726	AOC1	1727	44	325	3073	17	3	5	38	364	15	572	20	4	646	18	521	11	25	10	2	2826	220	19	18	379	219	596	94	71	8	18	6	1	11	106	49	32	18	1630	24	8	12	2207	27	9	protein_coding	26
ENSG00000002745	WNT16	21	4	4	9	9	1	0	2	95	4	1	1	1	1	2	2	7	3	1	1	38	0	2	3	2	9	0	6	1	4	2	0	2	2	8	1	2	2	1	1	12	14	11	8	1	protein_coding	51384
ENSG00000002746	HECW1	111	39	92	6	31	3	7	5	1	2	6	1	66	6	45	11	22	30	6	38	341	5	47	62	24	22	19	44	12	12	11	4	0	18	14	8	40	26	10	53	18	2	16	16	1	protein_coding	23072
ENSG00000002822	MAD1L1	1502	1195	2187	1401	1501	897	2495	1374	2868	1986	1271	1660	1198	626	1352	564	1392	1722	514	823	2177	468	1029	1254	617	1693	739	1018	1249	1445	1543	2790	1418	1471	1606	631	850	524	1834	2119	2023	1018	1937	1406	522	protein_coding	8379
ENSG00000002834	LASP1	13242	13171	18168	12817	25331	7862	7608	20609	9214	14259	4488	22815	11827	4053	13908	6676	15983	25095	4267	13297	17656	4396	12133	14299	4692	30262	6105	13418	13645	6525	18855	28643	16343	18772	11423	15390	29672	11989	21840	12048	19547	15593	15935	19833	3165	protein_coding	3927
ENSG00000002919	SNX11	1150	906	1361	571	1107	585	1019	669	2673	1263	342	1332	941	384	889	367	1253	1174	338	842	1258	443	910	1055	280	1256	477	1029	931	529	871	1946	897	965	1005	546	1019	748	1293	1175	1234	1155	1462	1129	319	protein_coding	29916
ENSG00000002933	TMEM176A	4624	5359	3030	1931	8838	2983	6996	7048	4305	569	17537	3926	1028	23213	4441	31995	8652	5674	17105	5035	7814	29583	1476	1155	27425	7110	31282	4191	11282	34054	695	180	7422	2604	8608	3120	3954	180	10804	13872	15466	75	15291	6604	35543	protein_coding	55365
ENSG00000003056	M6PR	3145	2549	3688	2236	3724	2781	329	2882	1726	921	844	3987	3528	787	3484	1205	3160	3058	825	5594	3970	802	6052	3047	931	6903	1204	3624	2581	1485	873	2951	745	3741	2316	2214	3283	2624	2648	3825	9911	3154	3824	3496	863	protein_coding	4074
ENSG00000003096	KLHL13	190	76	89	499	30	88	123	125	36	11	62	90	168	78	145	114	26	36	190	101	35	102	396	351	72	111	136	738	337	112	47	28	22	73	89	180	14	79	190	96	250	676	76	19	95	protein_coding	90293
ENSG00000003137	CYP26B1	105	47	42	34	228	12	0	323	221	251	28	12	3336	55	121	10	3038	91	14	52	201	21	558	83	40	8259	37	193	478	82	125	21	75	418	54	26	1642	841	134	171	761	119	458	71	6	protein_coding	56603
ENSG00000003147	ICA1	1278	629	3137	194	1762	860	1215	1557	979	3398	378	2414	2767	350	1180	274	3081	2474	68	1162	4478	526	1454	3082	783	3466	500	1853	2472	104	2000	2251	423	935	2116	1404	892	1093	1865	2354	3112	2212	2415	581	121	protein_coding	3382
ENSG00000003249	DBNDD1	1336	2256	732	2292	2087	1942	7464	3008	478	3437	273	4360	4093	281	1689	118	8103	2676	565	1048	1851	659	439	2196	337	2907	104	7181	1762	120	1746	4274	1278	4493	2192	3466	2830	674	1185	1000	8444	2204	4430	1085	160	protein_coding	79007
ENSG00000003393	ALS2	1161	1238	1221	1149	1484	495	594	1512	411	1444	956	1534	2607	687	2108	1208	2375	2354	886	3272	1822	1129	2128	2408	1008	3209	1821	1914	1769	1810	858	1519	961	1246	1536	1350	2252	1936	2576	1833	2434	3870	1994	1063	782	protein_coding	57679
ENSG00000003400	CASP10	1303	762	1008	1420	1011	365	612	533	1572	534	338	871	1403	303	1065	375	913	1026	268	871	835	473	826	1302	454	917	520	1444	593	569	343	2076	345	487	1058	861	1329	1344	1676	741	1390	1084	1202	603	308	protein_coding	843
ENSG00000003402	CFLAR	7409	7019	5807	5528	13715	5079	5493	7022	10061	3150	2517	5611	12764	1931	14445	3299	6582	11207	2413	6925	5707	3471	8045	9165	2700	10498	3381	10860	5630	3387	4107	5738	2830	11955	7870	7624	10580	9591	9714	11211	11766	8483	10262	5424	2873	protein_coding	8837
ENSG00000003436	TFPI	4404	590	5684	23224	643	118	285	3315	1688	8946	7939	2165	467	5898	541	9438	606	2560	10992	154	889	8274	2137	2480	9230	3354	8783	1872	2328	9045	306	169	5962	3632	7272	3419	5775	1661	2842	815	775	9244	2811	12498	8460	protein_coding	7035
ENSG00000003509	NDUFAF7	449	510	578	487	500	259	387	456	945	495	369	580	439	214	507	445	725	1021	258	456	1190	330	567	770	352	583	412	559	695	480	644	442	245	795	603	653	702	414	696	734	378	899	739	625	353	protein_coding	55471
ENSG00000003756	RBM5	3234	2704	4593	2555	2464	1550	1507	1724	8913	2102	1242	1719	6020	1072	3280	1125	3427	1994	1455	2352	3775	1949	2624	3654	1446	4289	1403	3303	2306	1497	1913	1735	907	2305	3079	4702	3279	2130	2611	2073	7133	6363	2947	2687	1109	protein_coding	10181
ENSG00000003987	MTMR7	37	76	71	33	111	60	55	64	57	49	46	31	50	29	56	56	141	71	42	64	92	30	85	54	44	80	54	28	79	69	91	64	93	25	54	75	52	41	49	109	117	62	45	75	40	protein_coding	9108
ENSG00000003989	SLC7A2	1520	960	2177	454	1211	94	461	3269	270	188	16708	843	507	9029	1379	23078	187	2812	17700	528	3916	8641	1991	950	15453	7113	17787	1375	1502	22873	712	44	4785	893	1612	730	162	741	367	2871	4178	1123	2168	451	15498	protein_coding	6542
ENSG00000004059	ARF5	5270	7877	5859	10029	6196	2721	12148	6457	5925	12348	2770	12327	6439	2172	4993	2458	8250	5978	2429	4453	8282	2344	5845	5695	2442	5816	2282	5640	8668	2921	6258	12517	2693	7597	7170	7555	4401	4825	6747	7144	8816	9585	5666	5596	2013	protein_coding	381
ENSG00000004139	SARM1	219	90	397	336	1048	222	287	310	370	451	91	866	1028	72	1590	65	1001	173	68	246	99	128	388	577	75	186	137	735	729	94	593	646	105	570	401	537	1321	611	1666	450	561	1437	637	246	86	protein_coding	23098
ENSG00000004142	POLDIP2	2770	6178	4640	5961	8333	2787	6654	6921	2995	9637	7601	12346	7843	4955	9376	5991	8500	9012	5745	6818	6506	5614	6299	6613	5714	12438	8326	6803	8621	8217	9390	6962	6626	9955	7942	8057	7210	5909	6261	12115	9436	8762	7760	5995	6341	protein_coding	26073
ENSG00000004399	PLXND1	10294	3313	4012	3543	5568	1131	3796	4825	4518	875	724	2116	4677	1957	11076	1123	4334	8306	1076	3047	3763	1763	5495	6943	2118	11437	1289	5390	2210	1072	4448	7353	1177	2492	4344	2461	5651	5171	3468	4467	7627	6505	4586	6718	1387	protein_coding	23129
ENSG00000004455	AK2	3407	3350	4160	5827	6512	2278	7313	6640	3635	4395	3943	5490	5810	2154	5827	3298	5613	8092	3066	2827	3531	3369	2680	2736	2965	4460	4672	2476	3202	5613	8361	11502	3735	4732	4968	3558	2956	2310	5546	3873	3723	4607	4808	4941	3115	protein_coding	204
ENSG00000004468	CD38	692	63	153	420	375	77	95	146	2974	32	31	38	21	136	1010	111	23	125	121	129	498	116	97	447	140	131	206	209	15	149	18	18	98	48	297	60	11	19	45	63	4	18	173	561	153	protein_coding	952
ENSG00000004478	FKBP4	3684	9300	5409	8091	11409	3303	8798	6090	1915	8659	2254	13995	6133	1812	9000	3364	6056	10477	2697	7702	13044	2625	10027	7779	2147	22516	3411	4954	10404	3090	7148	9635	4540	10920	5207	6936	6392	6259	3407	9714	22940	7369	10426	7297	2621	protein_coding	2288
ENSG00000004487	KDM1A	2996	1949	3480	3226	1434	943	1969	1552	2514	1656	742	1795	1631	650	2028	727	2106	1588	971	1372	3957	967	1949	2533	919	3424	968	1930	2199	1083	2069	1635	728	1963	2193	1564	1611	1641	1502	1606	2570	3089	2154	5185	641	protein_coding	23028
ENSG00000004534	RBM6	3455	2094	4102	2276	2489	1733	2323	1766	12563	1976	1311	2880	5178	946	3229	1379	4564	2160	1224	1869	9277	2102	2467	3670	1207	3176	1185	2757	4245	1270	2408	1583	1058	2516	3357	3216	3493	2676	2227	1780	6493	5301	2722	3219	984	protein_coding	10180
ENSG00000004660	CAMKK1	412	193	415	137	216	107	229	130	876	78	31	95	189	71	213	26	397	340	32	121	1279	81	155	333	74	161	41	162	105	19	86	142	32	146	228	79	195	226	201	316	593	138	879	548	48	protein_coding	84254
ENSG00000004700	RECQL	955	613	1267	611	1588	336	51	852	428	174	164	649	622	191	1559	272	583	551	128	1807	1120	229	1408	874	186	1042	270	1319	339	395	137	611	239	1162	462	457	1061	948	1353	2645	2164	1268	1779	1664	234	protein_coding	5965
ENSG00000004766	VPS50	723	1138	3365	759	931	417	324	1134	755	633	323	1221	1015	218	1393	259	661	1139	292	983	1288	366	1226	1565	320	1275	359	1221	712	444	626	838	487	747	748	828	628	824	1118	1061	1196	1437	1076	875	304	protein_coding	55610
ENSG00000004776	HSPB6	1820	305	575	73	377	74	994	690	509	194	307	277	290	739	411	269	162	453	251	120	152	439	635	1077	1031	498	176	729	53	278	259	49	1095	283	774	1024	218	211	229	116	439	352	912	143	150	protein_coding	126393
ENSG00000004777	ARHGAP33	290	460	463	674	552	347	251	546	1081	677	78	747	818	113	403	85	2523	983	122	638	352	205	507	1131	188	417	79	635	328	66	348	494	654	1428	605	585	733	474	350	407	1092	1190	456	490	56	protein_coding	115703
ENSG00000004779	NDUFAB1	1896	2480	1859	3616	1473	1195	3598	2048	1280	2574	1815	2164	2043	1038	2315	1384	1719	2156	1557	1998	2188	1146	1587	1782	1450	1520	1802	1187	2445	2179	2939	1910	2111	3076	2320	2313	1734	2149	1414	2709	2846	2661	2515	2674	1713	protein_coding	4706
ENSG00000004799	PDK4	7659	957	2295	9393	908	199	602	2003	2183	541	8771	981	643	2380	1318	8176	1052	16907	40013	207	543	6829	1803	1491	5016	1586	14933	3563	1102	10856	869	77	523	925	3152	1312	161	1010	3898	2339	1198	23698	5684	1265	31023	protein_coding	5166
ENSG00000004809	SLC22A16	6	3	12	4	2	0	0	5	3	0	5	0	5	1	2	0	1	0	0	2	3	1	2	4	0	4	1	6	0	0	1	2	0	10	5	0	3	3	1	0	0	0	7	1	1	protein_coding	85413
ENSG00000004838	ZMYND10	55	216	43	43	102	14	592	34	105	343	10	17	166	7	80	3	221	39	9	70	23	18	224	160	9	52	9	135	65	6	37	9	17	96	529	377	221	123	63	283	539	110	55	140	7	protein_coding	51364
ENSG00000004846	ABCB5	7	16	4	72	4	18	0	19	3	1	1	1	37	0	13	0	3	2	0	5	1	0	3	16	2	11	0	8	13	0	0	8	1	38	0	0	2	8	1	10	6	1	34	4	0	protein_coding	340273
ENSG00000004848	ARX	58	54	100	7	1	1	2	1	10	0	0	2	0	0	5	0	1	0	0	2	2	0	0	6	2	4	0	1	0	0	39	3	0	0	0	1	3	0	0	138	0	0	0	1	0	protein_coding	170302
ENSG00000004864	SLC25A13	1123	1603	2979	2312	1293	566	746	2634	479	975	6384	3011	1466	3161	2044	5004	955	1606	4253	1606	2393	4066	1801	1900	4406	3002	8281	1743	1206	7196	1149	2017	1449	1198	2297	2507	1062	1592	1736	2058	2007	3286	1989	994	5168	protein_coding	10165
ENSG00000004866	ST7	1015	630	1033	1505	982	419	721	1138	551	1467	1317	848	1020	1029	1354	1478	903	1095	1595	1227	1094	1068	1053	1314	1352	1436	1804	1132	1159	1725	906	1497	713	870	1144	1038	836	806	1028	1180	883	1027	1109	912	1137	protein_coding	7982
ENSG00000004897	CDC27	2533	1657	2996	2861	2312	889	898	2544	1472	1498	821	2464	2028	622	2280	1388	1751	2141	731	1935	2975	984	2578	2497	906	3119	1235	1894	1783	1389	1335	2555	1191	2088	1803	2011	2348	2207	2412	3073	2254	2845	2983	4039	939	protein_coding	996
ENSG00000004939	SLC4A1	0	1	0	3	1	0	0	2	2	2	125	2	1	0	1	0	5	1	12	0	0	9	2	4	8	22	2	16	1	4	1	1	1	2	4	1	1	1	4	2	1	0	11	0	7	protein_coding	6521
ENSG00000004948	CALCR	4	3	40	73	3	3	0	4	2	0	3	1	0	0	5	1	1	0	1	0	8	1	1	4	3	1	0	0	1	1	1	2	0	2	2	1	1	3	7	0	1	7	3	5	1	protein_coding	799
ENSG00000004961	HCCS	910	1297	997	1096	1196	681	766	809	595	389	504	801	863	343	1177	577	759	991	632	1435	695	397	829	780	555	1945	527	825	1372	686	1903	1413	565	1107	851	1267	750	559	1049	1958	1303	1533	1397	1636	552	protein_coding	3052
ENSG00000004975	DVL2	1341	1412	1187	1003	1010	721	951	796	1627	870	279	755	1921	333	1037	265	2236	1926	316	1568	3615	453	2011	2750	380	1291	340	1556	1551	441	1129	1024	545	857	1392	1251	2229	1039	2691	1660	2691	1520	2144	1929	197	protein_coding	1856
ENSG00000005001	PRSS22	2666	2516	4368	1102	1227	1455	1714	2417	10	2226	11	1132	3256	27	193	48	1181	2237	40	632	571	160	2172	1062	41	6287	34	1147	4206	21	889	2320	18	3216	1519	1759	3328	5512	114	227	4910	236	5341	465	24	protein_coding	64063
ENSG00000005007	UPF1	5503	6656	7805	6115	6636	3327	5004	4280	5996	7689	2561	7895	6140	1920	6278	2556	7571	7155	2401	4678	6445	2939	5623	6850	2355	7224	2912	8765	6237	3474	5038	5744	4509	5988	5654	4745	6506	4206	5930	4967	9198	9746	7527	5036	3042	protein_coding	5976
ENSG00000005020	SKAP2	2299	1384	4135	3885	2111	1082	809	2719	1789	2108	234	2216	1053	423	1088	502	3396	3851	354	1189	3239	373	1848	4103	435	987	251	1543	1002	616	909	1654	281	3030	1786	1540	1440	1230	2388	1974	3738	310	2777	1293	376	protein_coding	8935
ENSG00000005022	SLC25A5	9236	14160	8952	12309	11897	7378	6525	12098	5683	2737	7030	21056	8776	5366	14442	6813	9926	12757	5905	13388	11946	5630	13328	7709	6486	11939	8857	6366	18582	11366	23647	17971	8816	26754	10425	8885	8923	5616	9206	17946	8872	19551	11393	12180	6324	protein_coding	292
ENSG00000005059	MCUB	703	425	1330	146	847	282	214	417	2388	87	34	805	89	77	562	64	967	1103	39	312	85	81	585	292	92	287	51	354	305	39	398	124	33	1211	395	121	793	312	415	559	992	1239	786	2086	64	protein_coding	55013
ENSG00000005073	HOXA11	157	1	11	18	1	0	0	0	0	1	0	4	0	1	0	0	2	1	0	1	280	1	3	12	0	0	0	3	0	0	0	1	0	3	6	0	0	1	1	35	2	0	0	1	0	protein_coding	3207
ENSG00000005075	POLR2J	1350	1623	2732	1636	1502	574	4037	1596	1980	2873	1142	2511	1267	787	1272	832	1232	1372	933	1160	2068	818	1027	1527	851	1543	806	994	2015	1096	2047	2652	676	1788	1782	1549	989	965	1801	2093	2318	1575	1642	1799	830	protein_coding	5439
ENSG00000005100	DHX33	780	821	719	639	816	307	529	699	704	1254	424	711	1536	286	984	492	1323	1621	318	1060	3120	437	1336	1858	367	1677	616	1601	969	801	759	477	556	759	1205	733	1394	1196	1940	1029	1531	1743	1654	1113	350	protein_coding	56919
ENSG00000005102	MEOX1	592	108	376	43	98	9	75	46	718	10	8	20	121	10	119	2	14	136	2	38	18	13	117	120	10	82	11	81	27	4	22	6	7	78	212	89	11	18	57	33	35	11	101	11	2	protein_coding	4222
ENSG00000005108	THSD7A	698	240	573	69	281	686	69	583	57	63	113	96	169	95	248	179	195	754	115	102	179	182	199	318	122	264	122	241	48	116	56	1171	87	75	196	290	210	53	221	125	105	1826	255	259	134	protein_coding	221981
ENSG00000005156	LIG3	700	555	1491	1527	1947	673	526	787	746	774	260	1605	1434	297	1716	452	1105	916	390	1622	4066	411	1300	1696	320	2835	457	1416	1065	454	731	963	672	1195	993	662	861	1199	1187	1861	1726	1706	1251	1247	396	protein_coding	3980
ENSG00000005175	RPAP3	1468	961	931	1154	1069	538	630	644	1144	609	339	1091	1068	298	1094	636	1213	1063	376	919	923	380	1813	1186	384	1800	517	1032	1308	674	698	985	558	1004	1021	784	1048	1036	918	1176	1962	1772	1686	1341	411	protein_coding	79657
ENSG00000005187	ACSM3	548	7624	840	2260	1262	186	577	1164	135	766	4007	885	868	1520	560	3350	304	2661	3098	332	221	2834	3556	1236	2446	1613	5720	2066	5734	4023	763	1752	73	16306	1475	998	674	241	604	987	18312	876	2310	467	3840	protein_coding	6296
ENSG00000005189	REXO5	97	326	133	454	162	26	94	188	141	194	73	245	222	63	107	58	381	151	66	156	296	52	76	253	53	99	72	150	120	120	124	213	183	467	199	127	146	112	109	108	265	289	114	231	47	protein_coding	81691
ENSG00000005194	CIAPIN1	2013	3124	1508	3043	1846	1719	2265	2195	1815	2881	748	2803	1885	467	3427	656	2455	2582	500	2139	1602	646	1216	2180	564	2956	723	1823	1344	767	6131	3228	1123	3283	2373	2844	2766	872	2576	2408	3677	2561	3467	2214	546	protein_coding	57019
ENSG00000005206	SPPL2B	2246	2887	3596	4288	2297	2604	5038	1515	8248	5595	1089	5071	3160	721	3713	707	5562	2385	743	3162	9023	1241	2287	4169	884	6968	995	3727	2807	1055	4269	2710	1114	3159	3181	3647	3112	2533	3278	3448	5505	2695	1738	1895	719	protein_coding	56928
ENSG00000005238	FAM214B	1277	664	2044	737	1153	1411	1007	704	753	604	271	1769	1233	341	1102	361	1016	571	205	1204	792	353	1380	850	224	1364	281	876	1372	245	871	985	594	1115	568	1542	1422	1249	473	1210	2230	968	1270	4033	299	protein_coding	80256
ENSG00000005243	COPZ2	534	162	749	784	130	54	357	304	265	68	752	187	219	615	231	621	370	394	653	297	129	519	341	236	686	342	688	446	52	667	204	376	139	652	455	731	518	178	72	616	577	396	260	1051	681	protein_coding	51226
ENSG00000005249	PRKAR2B	457	127	401	45	267	46	144	472	239	19	91	43	1416	137	225	108	43	90	148	113	59	140	210	134	152	305	128	248	194	134	45	22	9	109	139	93	121	781	91	254	78	496	501	875	192	protein_coding	5577
ENSG00000005302	MSL3	1388	887	1175	589	1487	602	658	758	3766	676	376	804	1470	320	1394	436	1676	977	299	812	1088	422	1597	1675	385	2153	354	1298	1390	473	723	765	460	768	1208	999	938	1103	1101	1260	1567	1326	1350	1947	304	protein_coding	10943
ENSG00000005339	CREBBP	4332	3876	4262	8665	3773	2294	2584	3876	4185	3707	1509	2882	10779	1319	6346	2062	2859	5691	2086	4824	4946	1877	6231	4893	1724	7768	2140	8407	3763	2625	2431	2089	1629	3454	4035	3733	5725	7884	5500	3295	6912	9133	4467	2556	1790	protein_coding	1387
ENSG00000005379	TSPOAP1	1062	1029	917	315	1003	665	1004	349	2361	1117	212	132	2984	213	1718	227	6106	1460	215	797	3453	455	1593	3180	229	1116	175	2371	2166	191	1049	52	56	289	1805	1410	2830	756	889	2157	2846	701	292	628	169	protein_coding	9256
ENSG00000005381	MPO	46	4	14	1	14	2	4	15	22	0	13	1	8	26	8	3	2	4	3	2	25	9	4	8	11	48	19	129	6	4	2	3	11	2	7	1	0	5	1	9	2	15	27	7	15	protein_coding	4353
ENSG00000005421	PON1	25	51	5	24	59	8	5	3661	2	330	28762	1062	384	15452	834	26132	3352	18	10276	26	275	16094	272	689	18922	1738	21044	2838	210	25188	10	16	1389	20	5786	3807	510	1733	676	292	97	1212	1542	130	21520	protein_coding	5444
ENSG00000005436	GCFC2	687	558	627	880	1110	241	617	976	716	650	638	948	1404	432	1600	676	1047	598	649	1156	1635	573	1358	989	573	1453	1040	1164	783	1007	642	889	387	727	1134	576	845	1340	876	1346	1466	1199	828	951	689	protein_coding	6936
ENSG00000005448	WDR54	641	691	839	661	722	247	1662	447	1016	820	38	1126	634	77	1010	68	1170	377	55	579	314	103	878	380	95	482	51	599	718	57	843	227	48	2054	964	545	1672	888	500	986	1266	459	1199	1636	47	protein_coding	84058
ENSG00000005469	CROT	609	1161	979	1912	1977	186	419	656	351	1196	1244	1686	1021	723	609	1152	927	922	1371	371	522	858	778	1506	996	1464	1915	1031	865	1577	347	533	667	448	844	982	727	901	1450	562	955	2088	1024	744	1316	protein_coding	54677
ENSG00000005471	ABCB4	125	59	91	66	116	14	22	2215	696	150	6396	575	10	3310	41	7806	17	33	2633	16	132	3957	23	34	2920	1154	5516	731	21	7749	24	9	3493	19	1637	551	19	14	675	322	11	59	497	66	6285	protein_coding	5244
ENSG00000005483	KMT2E	3071	3214	2019	3249	3461	1899	782	3111	2666	2397	689	1759	6742	620	4492	833	2967	3561	777	3422	4859	1062	4735	3274	911	5474	1040	5696	2012	1093	1062	1504	922	2783	2642	2072	3216	3740	5760	3038	6694	5738	3946	1928	607	protein_coding	55904
ENSG00000005486	RHBDD2	5264	5626	4770	3484	4982	2045	6380	4672	3522	5446	2009	6091	3816	1658	4553	2492	5492	3474	1414	3855	4526	2027	4559	2404	2111	4628	2332	3184	8439	2862	8065	7630	3526	5799	3703	3646	3338	2333	6121	7389	6626	9039	6873	3991	2084	protein_coding	57414
ENSG00000005513	SOX8	202	48	307	13	47	9	38	40	2061	60	0	67	2967	31	26	10	13	14	2	285	1948	11	225	53	8	87	9	48	64	1	38	36	11	18	276	9	46	161	27	173	736	65	366	13	6	protein_coding	30812
ENSG00000005700	IBTK	1585	1241	2898	2615	2859	2209	1533	4909	1380	1143	2015	2106	3713	1487	4227	5759	1667	3379	1813	4599	3679	2445	2149	1802	1720	3875	3594	2996	1342	4777	1196	2076	4971	2073	3689	3495	2835	3386	1898	3334	3259	4319	4144	3363	2778	protein_coding	25998
ENSG00000005801	ZNF195	938	787	1399	1304	783	976	686	783	1125	982	228	1246	1578	185	1210	218	669	1025	208	908	2000	359	969	3261	275	907	285	1486	1539	275	895	1610	802	882	625	877	1400	1406	1351	867	1358	792	1366	477	171	protein_coding	7748
ENSG00000005810	MYCBP2	2725	1498	2340	1628	2172	652	461	1691	3634	438	780	769	2449	546	2810	1071	417	1930	643	1813	2106	851	1907	1849	804	2940	1313	2575	532	1232	679	428	732	2235	1315	1161	1238	1665	1683	1435	2335	4296	2362	1332	1065	protein_coding	23077
ENSG00000005812	FBXL3	2246	1698	2454	2377	1561	936	688	1404	1668	577	924	510	2365	737	1523	1524	670	1310	1332	1368	1205	1156	1249	1318	1062	2040	1163	1755	698	1357	913	485	710	1794	1189	1437	1479	1602	1808	1495	3282	4073	1638	1279	1373	protein_coding	26224
ENSG00000005844	ITGAL	1697	533	569	820	1827	274	312	1028	14534	121	546	337	624	1184	3054	777	294	621	1066	453	123	831	422	1176	1326	745	845	1524	232	712	248	479	532	559	2457	352	213	218	518	251	54	927	1320	1619	618	protein_coding	3683
ENSG00000005882	PDK2	964	1134	1288	1725	1294	453	484	1176	571	1149	1358	1035	843	1037	1403	1701	1605	1726	1451	971	398	1261	994	1275	1194	944	1353	1080	723	2266	1678	1982	688	884	1554	1103	1125	814	1788	2385	887	3125	1033	527	822	protein_coding	5164
ENSG00000005884	ITGA3	32050	8474	50046	7604	12570	5992	1875	45547	979	1435	149	25755	4146	218	3832	217	3124	11559	222	1946	3777	787	3649	3769	492	17805	146	2106	3081	223	1872	5918	262	24079	2279	1437	22022	4920	9108	13876	16058	4040	23182	32736	198	protein_coding	3675
ENSG00000005889	ZFX	1129	1691	1546	4336	1188	704	470	1719	1403	527	497	690	1686	479	2668	972	1427	2009	714	1940	1007	573	2574	1465	554	3744	984	2183	1722	1363	1266	1609	368	1145	1689	1312	2490	2619	1957	1376	1351	4084	1264	664	406	protein_coding	7543
ENSG00000005893	LAMP2	9633	13191	10206	13225	12597	15792	10713	17641	2201	5196	10031	16548	16041	5056	15402	7952	23005	20666	7838	9149	6587	7845	29832	12276	7249	26827	10065	21518	25106	11618	8610	21268	8904	24605	16725	19561	14212	14283	15432	20187	42011	27291	21316	10717	8736	protein_coding	3920
ENSG00000005961	ITGA2B	43	27	24	60	28	13	50	33	26	237	13	84	55	9	57	4	120	206	8	66	12	11	155	199	4	23	6	112	49	5	12	86	6	67	111	27	120	177	46	172	45	15	53	6	12	protein_coding	3674
ENSG00000005981	ASB4	10	3	36	69	1	0	1	30	2	6	107	3	2	19	13	72	18	6	86	2	127	90	4	5	55	9	136	27	2	80	1	1	21	16	25	8	2	2	22	17	4	101	8	1	36	protein_coding	51666
ENSG00000006007	GDE1	3234	2535	3396	2227	2100	1391	1407	3116	1105	1351	889	4396	2561	774	1707	1266	2037	1466	783	1503	2907	980	1594	1650	1061	2928	1470	2046	2565	1528	2438	1616	861	6058	2137	2058	2703	1912	1992	2089	2468	2754	2547	3001	737	protein_coding	51573
ENSG00000006015	REX1BD	1304	1518	1440	1487	1180	859	2716	698	3842	3447	1137	2374	792	844	875	719	1961	1706	969	993	789	950	987	1595	1074	879	1071	1285	1781	954	1898	1302	663	2356	2146	1139	1303	940	1486	1381	2889	1394	1533	1461	953	protein_coding	55049
ENSG00000006016	CRLF1	541	193	193	60	124	26	117	109	47	71	9	134	129	66	110	24	116	141	14	24	298	46	193	111	29	186	4	288	131	15	170	56	168	238	185	141	177	161	86	130	235	102	218	67	6	protein_coding	9244
ENSG00000006025	OSBPL7	1009	811	3118	965	683	413	441	502	2267	389	55	1706	571	111	642	43	1457	1211	57	614	2382	158	229	1907	105	406	44	343	662	70	551	574	108	835	602	297	700	266	1370	557	1213	285	692	341	56	protein_coding	114881
ENSG00000006042	TMEM98	2398	996	2499	6260	1486	2767	3431	1008	125	4880	853	3436	3465	710	978	341	5559	837	688	2406	5352	962	2839	6483	818	1831	175	5222	1752	400	3079	370	161	624	1128	2723	3926	2924	4147	3941	10163	3255	2951	1522	847	protein_coding	26022
ENSG00000006047	YBX2	48	1	5	430	0	3	44	6	21	83	70	6	9	62	3	54	144	22	30	7	787	112	8	170	18	17	43	3	35	116	0	52	1206	3	33	22	428	10	8	5	11	205	368	6	29	protein_coding	51087
ENSG00000006059	KRT33A	0	0	0	0	0	0	0	0	0	0	0	0	2	0	0	0	0	0	0	0	0	0	0	0	0	1	0	0	0	0	0	0	0	0	0	0	0	0	0	0	1	0	0	0	0	protein_coding	3883
ENSG00000006062	MAP3K14	834	899	902	3727	5093	364	1117	823	4308	932	291	1373	1279	420	5539	2018	2513	1590	635	2212	491	638	1822	1602	455	2156	462	2425	1640	647	874	1073	1803	3273	1769	831	2354	1669	4253	2438	3026	1194	1123	898	619	protein_coding	9020
ENSG00000006071	ABCC8	13	2	2946	3	3	74	5	0	13	4	25	417	30	2	6	2	236	36	2	19	5	6	219	16	8	1	1	8	177	7	2	50	19	2	29	3	32	12	23	30	16	659	252	12	5	protein_coding	6833
ENSG00000006116	CACNG3	1	0	0	1	4	0	5	0	16	1	0	0	0	0	4	0	1	0	2	0	0	3	0	0	0	1	1	1	0	0	0	0	0	0	5	1	1	0	3	0	0	3	0	1	0	protein_coding	10368
ENSG00000006118	TMEM132A	6785	14063	4052	400	14791	1413	4946	7748	911	9087	35	29068	1101	62	10427	48	5689	5560	26	1157	2073	358	7317	1564	83	6059	38	2709	6811	33	18431	58802	81	42348	921	1944	2965	1703	22900	6118	13281	799	3917	8476	56	protein_coding	54972
ENSG00000006125	AP2B1	8570	9327	14047	6244	29742	5798	8620	14542	5465	10683	1956	13879	12452	1802	12133	2313	11971	14962	1917	11623	10692	2571	12815	10551	2345	17693	2643	11166	8218	2519	8073	14234	4698	16820	7501	6677	11159	8831	11633	16327	20440	13512	16729	12068	2100	protein_coding	163
ENSG00000006128	TAC1	11	0	11	1212	9	0	0	0	0	0	1	0	0	1	0	3	0	6	0	0	13	1	0	1	4	0	5	8	0	0	0	0	0	4	0	0	0	2	0	0	0	0	22	0	1	protein_coding	6863
ENSG00000006194	ZNF263	1502	1967	1447	2350	1346	1048	2366	1762	1930	1597	485	1805	2458	427	2869	630	1296	1733	495	1511	2384	590	1330	1715	545	2315	579	1896	2127	588	1682	1120	730	1728	1594	2373	2234	1944	1388	1253	2957	2182	1982	1140	476	protein_coding	10127
ENSG00000006210	CX3CL1	14291	11511	2241	5425	12942	3819	14489	4783	1181	2976	932	937	10739	1070	12467	4021	5175	4661	1076	4700	1818	1440	1585	5009	1010	14145	1384	3072	3849	1396	9371	2726	248	3899	6348	6092	6302	1718	10965	3056	6086	1577	3402	2788	652	protein_coding	6376
ENSG00000006282	SPATA20	2089	8628	3485	5178	6515	8329	9022	9497	4726	11658	1793	10957	3915	1541	7198	1554	8340	8934	891	8859	4683	1902	6081	6690	1656	1956	986	8400	11979	2641	10525	17979	1168	9251	7185	11173	10614	7453	9807	26418	4626	5668	6281	2221	1887	protein_coding	64847
ENSG00000006283	CACNA1G	4	18	16	5	8	2	4	62	43	82	1	13	2	29	13	1	17	45	0	33	8	1	41	7	1	432	1	25	234	0	13	13	28	46	8	7	16	12	55	72	1	16	15	6	0	protein_coding	8913
ENSG00000006327	TNFRSF12A	7651	4725	7544	4325	4307	5451	12067	15710	234	15792	367	13640	12908	565	5589	8848	6616	7094	1539	6501	457	1664	7764	2757	948	9447	648	10669	14433	1323	8752	11515	1440	12768	6073	11963	16466	9227	9091	5047	16669	4283	20034	22890	1649	protein_coding	51330
ENSG00000006377	DLX6	47	34	1	0	99	2	5	29	11	102	0	3	4	0	0	0	3	1	0	90	85	3	22	3	0	63	0	0	10	0	16	0	1	0	8	254	34	36	0	61	89	3	1	0	0	protein_coding	1750
ENSG00000006432	MAP3K9	288	344	687	186	522	136	149	360	420	200	82	317	605	40	1473	119	436	379	92	954	1684	141	426	370	56	2230	87	982	261	103	310	533	280	475	217	829	801	424	664	415	299	2061	358	185	45	protein_coding	4293
ENSG00000006451	RALA	2230	2785	5876	3678	2264	2080	1607	2862	1381	2707	625	4464	2253	576	2138	716	2729	3073	656	1526	3101	744	2503	2914	680	3156	747	2294	2448	955	2307	2652	832	3229	1962	4452	2992	1527	2225	3407	2773	3180	4110	3746	681	protein_coding	5898
ENSG00000006453	BAIAP2L1	3023	4529	15011	4841	3919	3974	2671	7258	122	5725	1766	7407	7159	1328	4824	2171	4352	6475	1560	5268	5427	1332	6403	6044	1654	6208	1400	5189	7303	2210	4453	5855	2869	6518	5360	3543	4429	4517	3036	3051	10712	14536	6533	2175	710	protein_coding	55971
ENSG00000006459	KDM7A	696	532	1126	1279	760	309	172	818	1304	565	384	349	1534	347	608	1139	787	794	766	502	4214	1046	899	921	865	1490	788	1240	604	1127	256	249	492	793	742	382	488	831	1155	569	1058	1618	1123	466	746	protein_coding	80853
ENSG00000006468	ETV1	1277	304	2057	590	395	1138	53	252	87	5278	142	365	2632	151	382	264	3785	4441	292	585	1522	240	2151	1547	361	651	411	6145	965	380	351	79	408	673	1683	3406	1340	464	620	471	435	578	968	1724	136	protein_coding	2115
ENSG00000006530	AGK	1107	543	825	1253	1176	448	369	754	1530	625	581	1609	1347	298	704	407	1066	599	363	1005	2863	518	1499	2165	411	1180	514	1182	1356	728	368	908	427	645	892	748	804	1288	1094	1590	1928	1974	1435	1407	391	protein_coding	55750
ENSG00000006534	ALDH3B1	2527	709	5630	4556	2149	299	414	824	453	439	223	3104	3404	273	2626	152	884	3999	279	1608	6609	436	1285	1018	348	879	220	655	567	276	1089	4864	310	17409	9010	1305	2920	1251	4511	6301	5592	181	2408	2284	295	protein_coding	221
ENSG00000006555	TTC22	948	114	2819	1515	827	868	873	421	379	1628	157	899	1746	99	677	552	1487	3357	126	417	1119	191	2467	2971	203	872	186	1102	1815	203	293	1859	320	991	1490	471	1058	1811	2617	1247	1172	1070	3095	400	74	protein_coding	55001
ENSG00000006576	PHTF2	935	537	1421	624	1136	398	584	921	2124	982	188	693	869	248	1251	224	722	1131	307	1605	690	218	1350	1105	256	4212	220	1356	930	261	358	1027	281	1120	1129	899	760	1395	794	778	1658	702	829	1073	248	protein_coding	57157
ENSG00000006606	CCL26	125	7	17	2	15	1	15	10	26	4	1	2	11	3	22	2	3	21	0	2	17	1	22	39	6	17	1	6	19	2	6	27	6	10	26	3	22	15	5	5	48	39	8	34	0	protein_coding	10344
ENSG00000006607	FARP2	1083	1605	1692	2124	1635	683	553	2181	884	1016	687	1440	3494	478	1667	633	2108	2789	441	850	3115	765	1924	2664	521	1861	814	1647	1290	922	717	946	356	1803	1364	1233	1811	2663	1294	1675	2978	2306	2325	1096	556	protein_coding	9855
ENSG00000006611	USH1C	2342	10020	2293	5159	3147	9426	19001	4934	1	7158	46	11656	3589	30	4084	46	3430	7790	70	7708	5070	164	5135	12406	128	1751	27	6840	7127	62	13857	17707	1077	3757	2972	4794	5898	5257	9501	7998	6980	6636	6837	1758	62	protein_coding	10083
ENSG00000006625	GGCT	1090	1219	1148	2266	1035	449	1242	1118	834	1887	486	2779	1386	358	891	533	1632	2097	416	865	3407	438	1124	1727	485	1179	580	951	1303	702	1433	1744	878	1127	1343	1193	626	626	995	1853	1666	1212	2068	884	419	protein_coding	79017
ENSG00000006634	DBF4	267	214	578	570	384	105	94	300	678	463	80	354	238	67	262	88	320	333	78	326	974	98	166	528	90	275	71	273	195	130	146	332	190	321	352	179	173	216	346	282	249	267	354	794	67	protein_coding	10926
ENSG00000006638	TBXA2R	371	215	107	189	123	49	285	180	154	100	286	186	189	333	152	172	231	240	196	84	155	268	366	314	364	332	164	227	158	235	293	115	72	179	352	218	297	257	100	208	562	305	260	407	311	protein_coding	6915
ENSG00000006652	IFRD1	1302	1098	1268	2618	1082	777	862	1775	1060	1323	554	2074	1464	350	2481	913	1505	1387	672	1346	2154	839	1532	1449	474	2413	529	1257	1266	486	1211	2109	625	1786	1037	1150	922	1042	1414	2227	1531	2517	1759	3533	490	protein_coding	3475
ENSG00000006659	LGALS14	4	1	0	0	0	0	0	0	3	0	0	0	0	0	0	0	0	0	0	0	0	0	0	0	0	9	0	0	0	0	0	0	0	0	2	0	0	0	0	0	0	0	0	0	0	protein_coding	56891
ENSG00000006695	COX10	395	1412	399	454	610	523	717	768	465	761	269	445	810	203	674	217	492	1614	265	3814	871	290	919	790	287	565	476	552	1043	385	2124	911	787	773	644	900	778	617	797	1724	946	1245	866	716	265	protein_coding	1352
ENSG00000006704	GTF2IRD1	1374	1478	1898	1521	2055	956	814	1257	135	2176	311	427	1181	130	1318	117	1766	2183	151	887	7427	307	1362	2254	157	1949	229	882	1764	184	1044	1566	730	1000	721	466	974	874	2003	2473	2514	115	1440	1145	108	protein_coding	9569
ENSG00000006712	PAF1	2551	2675	3710	2180	2669	2328	6143	2926	4008	3847	1404	2290	2770	1144	3177	1878	3157	2924	2164	4132	2127	1495	2934	2773	1894	5584	2137	4141	3630	1686	3642	4240	1260	6940	3457	2948	3497	2031	3028	2649	3267	3784	3333	2475	1754	protein_coding	54623
ENSG00000006715	VPS41	3070	5653	4447	3420	6030	2560	3397	3679	1367	3049	1137	4656	3965	696	5559	916	5072	7046	736	3730	3155	1205	5671	4267	971	8643	1267	4815	3427	1380	5049	4117	692	4857	3585	6423	3475	1866	5471	6656	5343	4706	4933	1663	1017	protein_coding	27072
ENSG00000006740	ARHGAP44	482	368	469	1985	466	403	319	207	285	595	58	176	731	94	359	65	1267	1945	73	241	735	99	769	1657	141	1146	85	1369	607	64	425	310	119	220	445	214	551	534	160	457	1202	1844	1135	299	55	protein_coding	9912
ENSG00000006744	ELAC2	2077	3694	2158	1822	2396	1577	3344	4021	3324	4403	1854	2859	3733	1245	3903	1666	4108	3667	1279	4522	5180	1661	2736	4055	1638	2540	1804	3849	3584	2546	5731	3865	2244	2203	3846	3317	3756	2687	4016	5540	4766	5272	3992	4409	1688	protein_coding	60528
ENSG00000006747	SCIN	316	48	2055	907	332	150	21	31	20	7	4	30	63	1	128	4	12	57	20	93	393	17	154	90	5	57	6	48	669	1	17	89	2	99	47	37	96	112	190	107	50	562	135	289	5	protein_coding	85477
ENSG00000006756	ARSD	3005	4647	6609	7836	3320	2428	4161	7989	732	1394	2087	2832	4277	1623	4320	3875	6726	5638	4497	6801	4422	2013	5673	2142	2469	3166	3440	2458	6675	5073	3995	3709	943	5618	3942	2694	4045	4166	3288	4170	6477	6764	2655	2209	2531	protein_coding	414
ENSG00000006757	PNPLA4	574	1275	1606	1325	1035	644	729	2849	413	329	731	1187	408	404	1825	1090	893	747	1112	1569	1166	549	1777	408	544	858	712	660	1017	1466	2099	1772	385	2219	1146	1024	803	591	671	1647	862	2234	874	198	694	protein_coding	8228
ENSG00000006788	MYH13	4	3	12	1	2	1	0	0	11	0	0	0	6	0	10	2	3	2	0	3	1	1	2	1	1	9	0	4	0	0	1	0	0	4	0	0	0	0	0	3	3	1	0	4	0	protein_coding	8735
ENSG00000006831	ADIPOR2	3547	3409	4266	4670	4054	2665	2017	4690	2211	6863	6248	5222	3260	2993	4495	8400	3599	5293	4137	3929	4812	4857	5202	3616	4437	6072	5999	4260	3615	9473	1951	3484	3400	4176	4189	3569	7318	2626	2880	7076	8774	10193	4569	3106	4254	protein_coding	79602
ENSG00000006837	CDKL3	31	45	50	14	59	18	47	19	69	68	13	38	52	10	69	14	90	55	9	41	39	17	57	57	12	72	13	60	44	14	39	24	27	33	49	30	59	31	52	49	76	16	61	75	7	protein_coding	51265
ENSG00000007001	UPP2	3	9	9	132	15	18	27	30	1	34	1171	60	15	18	15	22	36	19	97	9	5	167	10	39	24	181	474	19	5	298	17	6	260	12	16	165	18	7	12	39	0	22	61	12	1326	protein_coding	151531
ENSG00000007038	PRSS21	33	6	23	2678	3	275	498	0	155	1248	1	4	391	9	1038	8	3	4	1	1	22	4	0	540	6	359	3	655	309	5	517	3	2	8	746	2	1191	710	921	547	1	2	31	120	6	protein_coding	10942
ENSG00000007047	MARK4	1558	2253	1617	1382	2137	1597	1492	1942	1178	1578	704	1854	2294	567	2248	552	2375	3815	625	7238	1641	888	3063	2098	764	9801	975	2940	2249	998	1675	3895	819	6525	1837	1179	1507	1354	2071	2015	2954	2638	1969	1320	739	protein_coding	57787
ENSG00000007062	PROM1	6859	3188	4540	36	12783	4160	8892	292	7	4052	51	3982	1479	109	2613	147	2568	143	184	438	2849	545	7620	6735	221	12797	165	3382	8704	143	5667	1639	23	7855	335	288	2772	11453	5001	28315	9452	8	5038	1743	158	protein_coding	8842
ENSG00000007080	CCDC124	2302	2128	2995	1365	2743	1008	5373	1281	2665	7009	1210	3797	2118	905	2015	934	3231	3739	861	1430	1549	871	2207	2831	891	1539	1019	2743	2726	1017	3641	4541	1686	2667	2662	1872	2839	1953	2590	2956	3214	2270	2864	4667	901	protein_coding	115098
ENSG00000007129	CEACAM21	154	75	17	36	113	12	75	60	911	6	6	19	12	51	136	21	16	99	31	53	15	42	85	95	49	388	18	76	45	18	50	24	13	49	107	11	24	54	19	78	19	47	85	97	32	protein_coding	90273
ENSG00000007168	PAFAH1B1	4973	6741	4954	3915	4179	3268	3156	3229	4486	4081	1841	2419	6135	1374	4957	2644	6676	7155	1734	5398	6257	1991	6786	6770	1840	4024	2333	6644	5016	2791	4993	3201	2544	4458	5061	5101	7117	5625	6399	5538	10549	10305	8375	6330	1807	protein_coding	5048
ENSG00000007171	NOS2	11	73	20	68	23	3	35	61	186	13	37	14	113	3	72	7	162	83	7	83	65	6	104	383	14	91	19	70	25	46	82	45	50	15	39	63	43	132	37	167	64	439	42	94	5	protein_coding	4843
ENSG00000007174	DNAH9	28	71	71	122	71	6	68	5	8	14	3	0	23	3	14	4	119	21	3	12	194	10	83	26	5	46	0	14	12	3	14	12	3	5	152	57	4	19	10	111	13	4	19	18	0	protein_coding	1770
ENSG00000007202	KIAA0100	3368	3766	6934	2579	8913	2202	3083	7212	3677	2868	721	5521	5846	809	9711	1043	6424	9994	564	6422	12556	747	6487	5244	706	15272	856	5523	5450	1188	6292	2262	3251	5466	2966	2483	6258	6414	5984	8596	7241	7520	6058	6537	872	protein_coding	9703
ENSG00000007216	SLC13A2	22	14	13	12079	31	21	74	13	1	47	55	52	21	70	6	49	135	51	94	3	5	81	45	39	88	24	80	44	4	72	17	1	5	1	27	89	303	0	13	0	102	76206	199	0	29	protein_coding	9058
ENSG00000007237	GAS7	2519	755	2154	160	1013	146	300	699	874	101	36	233	15804	166	1257	75	7410	723	141	31262	200	213	11537	1225	325	5813	87	18343	2865	70	320	333	64	830	857	260	411	8558	944	491	15594	223	3764	961	99	protein_coding	8522
ENSG00000007255	TRAPPC6A	967	1572	1312	1666	1136	570	4071	1834	2377	2697	664	2854	1569	538	863	522	1970	1306	818	1765	1859	616	1005	1200	742	1941	715	1375	1156	1057	2534	1748	257	4829	2031	1835	891	943	955	965	1907	1332	1495	365	637	protein_coding	79090
ENSG00000007264	MATK	309	88	155	126	120	88	254	113	2113	110	38	57	42	163	266	84	44	94	58	57	20	69	378	137	114	76	68	156	80	81	308	74	82	109	219	88	49	99	60	26	61	92	149	97	94	protein_coding	4145
ENSG00000007306	CEACAM7	155	8587	1494	390	9923	19993	11867	477	4	162	0	24	67	36	355	1	247	8262	0	23675	64	3	3673	1838	81	37393	7	111	11	5	2325	20469	0	37	968	5273	62616	2249	1431	1974	215	3	213	48	0	protein_coding	1087
ENSG00000007312	CD79B	678	306	70	129	668	45	152	73	19107	18	28	39	95	115	335	59	32	504	48	41	37	102	184	1099	103	108	59	445	29	60	68	46	53	49	1179	59	21	105	246	87	51	173	1433	72	91	protein_coding	974
ENSG00000007314	SCN4A	44	13	5	13	6	5	41	25	74	48	6	11	8	33	43	23	14	91	10	37	15	32	36	29	30	41	19	78	5	12	38	35	79	12	53	44	9	28	42	34	17	212	31	4	21	protein_coding	6329
ENSG00000007341	ST7L	359	698	589	322	488	398	604	326	364	471	151	451	685	117	972	170	615	615	213	302	364	115	617	348	195	687	205	264	623	201	419	452	173	281	311	300	529	315	957	359	431	684	773	341	113	protein_coding	54879
ENSG00000007350	TKTL1	2	1	1	13	3	0	3	4	24	0	1	0	1	6	4	0	0	4	3	0	1	3	3	4	14	3	1	6	3	0	1	1	4	2	2	3	1	0	0	1	0	1	10	1	4	protein_coding	8277
ENSG00000007372	PAX6	236	41	718	112	148	53	109	82	68	208	54	28	1054	49	214	45	111	330	59	472	98	37	306	628	54	57	48	160	99	65	37	63	87	250	87	54	123	261	230	189	141	147	50	429	47	protein_coding	5080
ENSG00000007376	RPUSD1	1127	951	910	1649	1018	447	1644	1064	1818	1362	303	2022	1363	288	1046	244	659	1782	265	548	1869	353	957	1036	268	1048	321	998	1629	397	1397	1452	363	1471	1318	1136	1236	1196	952	1287	1370	628	1506	2290	227	protein_coding	113000
ENSG00000007384	RHBDF1	3130	3076	5832	3462	2171	2259	1933	4476	522	3812	242	3016	8551	212	1236	385	3185	3063	212	2465	1600	439	2280	2756	376	7773	192	2641	4661	214	2024	2648	369	3703	2786	2399	2945	5238	2512	2075	9563	2807	4987	1685	150	protein_coding	64285
ENSG00000007392	LUC7L	2239	2251	2435	1980	1576	2012	2733	1372	5632	6204	559	1590	3435	428	1904	493	2093	1453	521	1651	4337	947	2100	3305	527	2350	425	2215	3769	431	2497	1137	740	1838	2272	2688	4302	3814	1698	1704	2315	1799	2161	1578	430	protein_coding	55692
ENSG00000007402	CACNA2D2	141	51	464	41	58	38	37	33	230	39	18	85	195	42	110	14	94	174	29	116	131	25	104	145	45	132	34	97	42	31	33	183	55	56	78	146	52	110	58	77	236	114717	120	25	32	protein_coding	9254
ENSG00000007516	BAIAP3	757	525	1063	313	89	341	172	1818	590	1565	595	1211	4383	529	117	448	2648	2063	461	428	370	449	1152	821	717	1735	576	460	1233	665	237	337	555	1054	2609	114	588	1210	247	304	5240	249	1555	150	249	protein_coding	8938
ENSG00000007520	TSR3	2317	1952	2678	2418	2054	1578	6379	2461	2644	3581	1140	3047	2933	914	1784	860	1506	3240	826	1357	1814	821	1875	1678	773	1774	1098	1627	3233	894	3463	3022	1092	2966	2438	2425	3075	2040	1876	2460	3269	1304	2657	3754	888	protein_coding	115939
ENSG00000007541	PIGQ	2578	4067	3344	3729	2838	2265	8252	3310	2147	5391	1281	4856	3941	942	4627	1069	2581	3237	840	2230	2017	1434	2204	2375	974	4643	1444	2919	5467	1396	5735	3207	1221	3919	3059	2705	4128	3309	2327	3463	5350	2730	2569	3224	1144	protein_coding	9091
ENSG00000007545	CRAMP1	689	442	844	329	725	656	511	619	974	655	109	552	2200	124	1168	145	890	453	112	802	1375	197	871	1244	130	1533	125	1736	1164	146	610	433	305	861	697	900	1345	1496	762	435	1560	1462	758	709	112	protein_coding	57585
ENSG00000007866	TEAD3	3282	1413	2124	1564	1523	567	1019	1068	366	2492	319	494	4470	354	1861	560	3504	2063	509	1547	2366	492	3366	2896	454	7419	451	951	2043	505	1793	2302	1072	728	1839	1332	1224	2476	2110	1550	3015	3282	1744	1457	278	protein_coding	7005
ENSG00000007908	SELE	214	39	30	237	51	0	68	162	57	5	96	73	74	265	122	111	3	406	40	3	23	103	68	198	119	313	526	359	0	49	5	15	3	204	441	508	19	233	64	16	1	17	871	3	34	protein_coding	6401
ENSG00000007923	DNAJC11	810	930	1054	1493	759	404	171	865	728	355	602	865	970	430	1452	730	946	1073	525	1220	1307	626	1578	1260	560	1582	910	974	615	1120	818	1014	631	1066	789	674	881	659	870	1155	1149	2112	901	854	593	protein_coding	55735
ENSG00000007933	FMO3	1345	187	311	108	253	26	184	5580	233	394	37019	1971	174	13977	162	17438	187	168	15920	95	280	25377	514	488	19227	4965	39541	6078	57	31079	57	21	16994	26	7934	3147	510	296	51	1089	830	93	1368	256	32278	protein_coding	2328
ENSG00000007944	MYLIP	969	1011	716	947	978	555	268	854	993	252	84	352	2348	150	613	87	1666	1047	150	660	1553	180	1036	1010	189	2611	131	608	1649	135	1205	1655	205	619	655	364	1011	571	621	596	2507	2005	953	489	113	protein_coding	29116
ENSG00000007952	NOX1	36	31	39	53	72	14	97	24	50	77	13	58	37	18	28	10	82	33	21	30	111	19	52	100	14	53	13	39	78	18	47	47	23	22	121	43	107	25	712	61	84	17	54	43	7	protein_coding	27035
ENSG00000007968	E2F2	50	87	82	414	207	36	13	132	391	205	13	242	94	11	170	4	306	219	3	133	273	12	68	295	6	245	9	151	70	8	211	222	225	110	167	74	156	99	158	212	128	125	65	193	7	protein_coding	1870
ENSG00000008018	PSMB1	5698	3239	5147	8396	5134	1771	7447	3490	6480	5403	4258	5058	6582	2938	6423	3821	4282	3929	4182	2596	6397	3197	3577	3241	3629	6332	4272	2761	7430	5241	4885	4884	4042	4879	5501	3559	3558	5140	2775	3942	4033	5083	4720	9129	3478	protein_coding	5689
ENSG00000008056	SYN1	104	21	264	180	59	9	60	58	68	36	13	124	145	21	142	240	111	274	8	104	88	25	164	88	68	147	9	88	91	46	32	35	217	67	105	57	49	241	150	68	90	37452	607	108	96	protein_coding	6853
ENSG00000008083	JARID2	1224	819	1007	567	634	574	227	735	1343	780	183	402	677	216	824	327	932	1073	254	493	2933	266	1080	1254	234	1738	347	1020	990	297	826	465	385	744	730	759	909	740	958	441	1164	1032	799	1282	209	protein_coding	3720
ENSG00000008086	CDKL5	866	837	998	2019	1130	174	175	592	136	567	127	234	1430	112	428	155	1504	3024	177	310	621	209	1115	1687	234	7230	205	5145	1253	334	269	530	147	1199	347	197	392	1023	1503	381	2341	1066	1897	508	153	protein_coding	6792
ENSG00000008118	CAMK1G	119	22	35	39	45	15	19	35	46	6	8	8	30	17	70	1	24	24	4	23	6	7	193	65	20	53	10	71	41	5	114	36	3	34	25	20	30	48	35	15	37	18	34	33	5	protein_coding	57172
ENSG00000008128	CDK11A	183	138	336	408	300	163	187	213	1306	269	116	268	213	82	288	62	556	166	121	15	515	201	307	334	129	606	116	267	229	104	174	18	82	175	264	244	395	144	216	214	326	253	277	233	101	protein_coding	728642
ENSG00000008130	NADK	2035	1382	3290	2902	3468	995	879	3166	3897	1381	2832	2095	1562	1945	2217	2474	2860	1597	1572	1347	4306	2264	2202	2745	2050	5555	3061	2109	1414	3225	1289	2050	1925	1879	2270	1598	2435	1299	1727	1817	1769	4320	2272	1850	2875	protein_coding	65220
ENSG00000008196	TFAP2B	26	0	0	0	10	0	0	0	0	0	0	1	6	0	0	0	0	0	0	1	0	0	0	4	0	81	0	0	0	0	0	0	0	0	0	0	0	1	0	1	1	0	0	0	1	protein_coding	7021
ENSG00000008197	TFAP2D	0	0	0	0	0	0	0	0	2	0	0	142	0	0	0	0	0	0	0	0	0	0	0	0	0	0	0	0	0	0	0	0	0	0	0	0	0	0	0	0	0	0	0	0	0	protein_coding	83741
ENSG00000008226	DLEC1	69	15	84	23	23	14	31	28	107	32	52	68	86	40	44	54	83	45	68	24	57	65	33	55	45	62	79	44	17	80	14	21	6	22	44	45	34	80	26	45	271	42	58	31	18	protein_coding	9940
ENSG00000008256	CYTH3	2478	1316	2462	733	1334	197	463	1066	476	223	159	829	1223	300	1938	168	925	1093	199	634	1182	288	1946	1450	380	1599	145	1489	1303	223	1178	638	327	1483	914	515	755	1102	1403	1251	1929	1635	1386	1008	184	protein_coding	9265
ENSG00000008277	ADAM22	441	186	1034	139	412	33	26	71	252	392	28	17	99	11	239	20	263	694	13	469	136	24	454	373	34	69	13	452	35	11	211	11	75	336	352	185	158	98	447	322	117	14	194	85	8	protein_coding	53616
ENSG00000008282	SYPL1	5242	5479	5447	9679	3526	3209	3158	4885	4269	5351	1718	4965	7489	1335	6431	1955	7383	6329	1710	4767	5161	1881	7776	4877	1731	7592	1868	9033	4234	2182	3984	5548	4525	5626	4176	6256	4651	6127	5969	5490	10263	4547	8981	5439	1616	protein_coding	6856
ENSG00000008283	CYB561	7178	4733	4012	3532	6100	3859	6399	3524	657	5614	713	4846	5546	347	3270	590	6119	5296	307	2680	4344	648	6097	6552	570	15722	654	4165	6212	778	4409	4496	3740	5476	4903	3967	6390	5785	4231	7930	11146	7837	7675	3561	870	protein_coding	1534
ENSG00000008294	SPAG9	3566	2154	3884	4054	3753	3885	1045	3739	1210	1238	1416	3330	3159	1319	3664	2648	2404	4687	1985	3842	2856	1781	4079	3080	1777	4145	2136	4890	1650	2553	1074	2714	968	4260	2115	2645	4407	2537	5479	5272	5110	5262	4527	3833	1559	protein_coding	9043
ENSG00000008300	CELSR3	291	34	857	249	144	8	21	24	294	115	22	144	194	21	221	21	169	126	38	60	166	30	44	364	30	105	22	641	40	23	57	68	170	87	181	169	773	41	304	111	2609	2854	229	155	16	protein_coding	1951
ENSG00000008311	AASS	375	296	271	1072	127	17	6	294	84	12	1170	220	160	490	120	1751	52	322	1425	110	118	1514	380	191	964	261	2302	269	99	1145	25	34	705	303	176	170	173	235	285	75	258	1207	231	460	1653	protein_coding	10157
ENSG00000008323	PLEKHG6	1413	323	940	2503	917	360	657	420	13	1849	261	668	1372	169	252	127	2082	2076	117	122	886	149	2072	1277	142	2550	169	710	2395	184	351	1820	181	664	1672	857	1087	1696	327	604	6078	856	1335	187	143	protein_coding	55200
ENSG00000008324	SS18L2	513	321	591	487	372	197	568	260	1655	628	393	446	557	282	308	380	388	295	416	184	486	390	281	467	397	485	349	307	381	435	352	422	162	339	531	393	324	425	302	264	802	583	531	730	352	protein_coding	51188
ENSG00000008382	MPND	745	1045	1267	672	979	1253	3928	1047	1219	2466	1444	1811	802	1221	1313	1067	1690	2170	1275	695	696	966	1363	1052	985	1347	1387	1502	1562	1792	2460	2391	1030	1289	1851	1297	1176	878	1289	1786	1589	1414	887	1214	1212	protein_coding	84954
ENSG00000008394	MGST1	1985	2275	2675	2559	13178	1319	4076	9632	36	3560	39248	8977	3993	17635	9802	22925	3141	6914	23529	2701	13913	21071	5639	13477	28488	5941	43431	5531	6294	40172	2063	1105	10871	210	7960	7679	12930	3744	7461	21260	9316	12429	7040	12774	24756	protein_coding	4257
ENSG00000008405	CRY1	1251	292	774	493	699	427	386	659	326	417	236	1267	525	153	885	1281	708	483	619	598	1039	579	728	1007	355	1466	582	948	454	609	421	764	500	748	628	610	1054	742	863	864	585	1783	957	951	559	protein_coding	1407
ENSG00000008438	PGLYRP1	3	2	3	1	2	0	0	1	2	3	1	5	3	4	4	7	2	12	0	0	3	5	4	5	5	9	10	22	0	1	0	2	0	5	0	7	3	2	5	0	1	2	1	3	8	protein_coding	8993
ENSG00000008441	NFIX	3095	6338	3124	1038	4047	1057	2801	3528	680	4914	2224	2201	16688	1590	8192	1270	6681	4116	1505	6209	397	1848	7129	4715	1408	7174	2256	10957	3461	2626	3463	2958	1158	8089	4931	3437	4544	6688	5819	4988	6456	44677	4765	3227	1362	protein_coding	4784
ENSG00000008513	ST3GAL1	4202	983	6833	7403	3346	1889	582	2487	3588	276	4112	6024	1723	4379	3296	4306	343	1200	4834	2895	6643	3074	3117	1274	3448	7498	4505	2027	2433	4206	1794	1063	1763	5801	1297	557	459	5170	1743	2842	1265	2260	3719	9714	4628	protein_coding	6482
ENSG00000008516	MMP25	135	63	66	227	114	33	66	85	524	40	9	44	53	36	281	63	33	125	22	46	74	109	59	91	29	152	79	220	99	32	78	78	25	164	282	58	72	87	105	71	98	28	127	213	44	protein_coding	64386
ENSG00000008517	IL32	8337	11301	5775	41290	8970	8455	21745	11836	6807	12644	8116	7320	3004	3382	11140	3808	5849	7718	1820	5588	1121	8310	6818	8581	4831	14879	4386	7080	16216	8430	20487	28523	3760	15159	14897	17192	13832	10420	5472	9969	12440	213	16197	8136	10005	protein_coding	9235
ENSG00000008710	PKD1	2210	1726	3236	2139	1883	1738	2705	2373	3279	1622	1288	1486	4391	836	3709	682	1597	3823	571	3329	2817	1093	2564	2891	843	3705	791	3657	2236	1098	2482	1788	1113	2937	2290	2149	4407	4900	2198	2873	3671	7195	2648	2881	811	protein_coding	5310
ENSG00000008735	MAPK8IP2	264	23	253	2330	261	290	273	89	27	227	27	1282	115	22	297	21	711	1361	17	167	41	48	1483	2761	35	789	8	110	442	23	19	2000	835	215	248	35	168	122	438	278	1107	6210	994	89	13	protein_coding	23542
ENSG00000008838	MED24	3627	2973	3592	3400	4928	1681	2574	2589	3449	5696	1190	5331	4346	1078	3690	1134	6207	5284	1122	2152	7750	1166	3620	6819	1148	4633	1498	3731	4168	1655	3570	4144	1631	2932	3326	2308	4579	3067	7185	5249	4829	4345	3937	3983	1037	protein_coding	9862
ENSG00000008853	RHOBTB2	1311	626	1016	423	1019	655	625	364	2916	617	180	577	754	184	562	123	836	1253	124	986	531	196	1268	762	195	513	125	580	476	247	776	1033	514	432	540	1191	1108	652	421	2782	1035	1885	718	1103	137	protein_coding	23221
ENSG00000008869	HEATR5B	1306	1416	1288	1261	1647	840	428	1605	1308	707	550	1270	1894	409	1981	621	1620	2883	568	1614	2273	661	2023	1805	679	1741	693	2166	986	815	504	749	440	1829	1300	1089	1506	1314	2130	1492	1203	4320	2420	964	536	protein_coding	54497
ENSG00000008952	SEC62	7700	7724	6710	7861	6881	4032	3772	8496	3488	3564	5740	4826	5251	4132	6177	7011	3330	7915	6946	8975	4913	5627	6267	5286	5631	11954	7828	6391	5632	8398	5074	5109	4295	8467	4988	5846	4147	4105	3356	6943	8776	8861	5740	4701	5736	protein_coding	7095
ENSG00000008988	RPS20	42044	35018	34465	23602	40418	20264	104673	30379	117217	46243	15353	38936	36919	13222	31368	12381	26119	28694	18131	18645	40594	10780	52667	18059	15736	35167	9663	18857	51240	14074	40268	27104	8907	57308	33251	38449	24497	21952	36651	40937	48300	15448	35342	33190	11791	protein_coding	6224
ENSG00000009307	CSDE1	21904	28205	23831	16817	37162	21091	23957	28452	15278	21478	9192	18828	24612	6745	17869	11135	22886	25031	11321	27836	12308	9181	40647	19466	8618	37287	12426	25407	33703	11077	16646	22757	4142	27466	17932	21722	25081	23263	32826	25898	16937	29544	40734	28520	9229	protein_coding	7812
ENSG00000009335	UBE3C	3404	4035	3187	5087	5450	1672	996	4456	1656	2016	1570	5460	4091	1123	5821	1904	3141	4759	1222	4760	5528	1529	4162	4653	1317	5890	1923	4812	2815	2737	3408	4415	2356	4962	2892	3105	2610	3765	4661	5155	6749	7785	5299	5221	1889	protein_coding	9690
ENSG00000009413	REV3L	737	483	687	636	1435	384	158	1494	635	241	431	352	2030	299	2260	454	774	1167	319	787	948	535	972	930	278	1539	530	1565	455	580	203	523	667	833	725	550	990	1109	881	1000	1092	3478	947	667	548	protein_coding	5980
ENSG00000009694	TENM1	30	14	11	597	35	39	7	92	51	12	1254	17	16	240	35	910	0	9	353	44	7	709	79	6	288	60	626	78	12	1101	2	2	20	9	45	198	9	19	33	95	3	152	25	12	422	protein_coding	10178
ENSG00000009709	PAX7	401	0	0	0	0	0	0	0	1	0	0	0	0	4	0	0	0	0	0	0	2329	0	0	0	0	2	0	0	0	0	0	6	0	0	0	0	0	0	0	0	0	0	0	0	0	protein_coding	5081
ENSG00000009724	MASP2	17	49	24	38	47	16	2	1728	42	254	8940	789	26	5474	52	7664	72	37	8620	12	154	7076	58	54	7035	1461	7025	984	7	7510	5	4	54	21	2315	1156	35	29	40	331	55	51	671	50	10538	protein_coding	10747
ENSG00000009765	IYD	104	361	125	4534	355	2339	167	570	0	1212	2849	206	25	1264	3	2501	46	1365	2137	60	230	1502	50	1941	2010	493	3367	302	118	3607	28	114	507	2	405	7002	191	633	689	102	124	16514	1556	41	1396	protein_coding	389434
ENSG00000009780	FAM76A	534	390	782	627	274	280	331	284	594	299	196	384	510	131	355	223	741	429	203	174	551	323	390	610	209	483	241	480	320	301	160	557	287	367	478	252	419	270	288	336	732	929	700	524	236	protein_coding	199870
ENSG00000009790	TRAF3IP3	565	195	244	207	766	69	97	214	7534	55	54	74	87	130	886	79	78	201	87	176	64	103	170	422	178	201	69	621	77	61	111	121	23	218	808	96	74	142	143	74	101	86	850	368	51	protein_coding	80342
ENSG00000009830	POMT2	1404	941	1326	431	859	793	1066	665	465	1207	310	872	1280	207	883	172	1449	1156	155	1968	1278	306	2712	885	255	2154	237	1197	1259	313	1293	919	351	873	1025	1031	2003	1538	922	2107	969	1103	960	1767	187	protein_coding	29954
ENSG00000009844	VTA1	1386	920	1563	1848	1771	567	684	1159	1046	789	942	1085	1919	582	2138	877	1011	1114	911	1007	2822	820	1166	1233	759	2366	1244	1586	1254	1472	752	935	1464	1386	1067	924	1284	1812	1399	1183	1380	2530	1574	2819	895	protein_coding	51534
ENSG00000009950	MLXIPL	172	786	779	4237	445	1364	6906	2839	22	671	13000	2157	1577	6379	4762	8240	1348	310	9380	497	1263	14684	823	933	10298	2279	14591	3385	1385	10733	3473	3820	7159	694	4313	892	916	315	1439	413	1011	1159	772	138	6707	protein_coding	51085
ENSG00000009954	BAZ1B	3826	5759	5090	5828	6398	2255	2450	5256	3524	4257	1558	5649	5562	983	7093	1978	3561	5351	1421	5139	5853	1638	6883	5701	1596	6836	1992	6543	3650	2315	3675	3934	1742	5346	4327	3649	4150	5008	6122	7770	6208	5815	6758	4913	1364	protein_coding	9031
ENSG00000010017	RANBP9	1987	1625	2140	1059	1574	795	834	1963	1132	1069	1011	692	3006	789	2033	877	1727	1973	1033	1354	2380	1018	1629	2107	878	3434	1197	1989	1731	1466	1765	1708	1360	1270	1640	1784	1615	1481	1716	1860	3776	3556	2357	2390	987	protein_coding	10048
ENSG00000010030	ETV7	445	46	264	1222	543	174	374	63	275	33	42	26	487	41	703	21	96	707	35	150	58	37	282	312	38	130	64	93	281	47	265	635	125	113	346	64	318	221	186	104	221	212	84	299	15	protein_coding	51513
ENSG00000010072	SPRTN	455	351	363	349	509	178	302	318	231	333	147	259	1174	106	736	168	454	462	114	751	812	176	526	827	124	885	231	693	317	248	159	489	466	300	536	312	495	643	559	439	1319	589	1310	348	151	protein_coding	83932
ENSG00000010165	EEF1AKNMT	1344	2361	1264	1456	2323	1557	2013	1441	1285	1499	596	2469	6637	510	4112	581	2596	2175	569	3711	4346	620	2705	5633	588	2734	816	2739	2870	785	2360	2672	989	1637	2616	1706	2099	3796	2622	2883	4783	2001	3502	2193	602	protein_coding	51603
ENSG00000010219	DYRK4	689	359	742	300	833	398	1249	599	1550	783	264	827	531	204	862	215	960	585	281	779	475	251	1048	651	294	933	241	601	1513	358	417	703	168	830	885	864	896	329	361	132	2464	524	788	1183	225	protein_coding	8798
ENSG00000010244	ZNF207	4192	5894	7125	5465	7675	3635	2932	5467	5799	4488	1606	8103	7611	1189	8229	1599	6841	6372	1471	6171	8780	1981	6487	6391	1674	11707	1908	7471	5222	2539	3986	5680	2894	6422	4632	4796	6933	5717	6277	6518	10041	7066	6607	5933	1440	protein_coding	7756
ENSG00000010256	UQCRC1	4654	8979	6841	11976	5265	2884	9383	5720	5689	7070	10595	6420	6465	5794	4957	7986	5660	8613	7541	5565	5147	6484	4010	4411	7117	6587	9578	3927	6454	10723	19215	8363	5223	8439	7440	6661	6395	2719	3889	9321	10360	18276	4900	9739	8366	protein_coding	7384
ENSG00000010270	STARD3NL	1223	1062	1798	789	1252	880	620	1529	746	851	232	1934	1032	270	1405	259	1097	1654	215	1469	1178	288	1440	1093	303	1571	310	922	1149	396	942	1615	347	1456	855	1221	788	679	1089	1976	1441	1645	1419	1177	286	protein_coding	83930
ENSG00000010278	CD9	19593	1488	11083	10190	2546	3221	1879	1703	779	164	677	3783	7037	1036	3639	2710	7182	1593	2057	2135	21196	1485	5706	2609	2331	5961	931	1517	2890	689	2488	6222	501	4959	2311	1121	1326	3693	3438	7368	27403	3586	11992	2840	1460	protein_coding	928
ENSG00000010282	HHATL	0	1	13	0	1	0	2	0	27	6	2	0	1	1	0	2	4	4	1	0	0	4	0	5	2	1	1	3	0	1	1	0	5	1	1	0	2	2	1	0	5	1	2	2	1	protein_coding	57467
ENSG00000010292	NCAPD2	2398	2256	2652	4924	4940	788	993	2343	3639	3101	291	3536	2234	338	2589	207	3923	2746	245	4599	8304	374	3766	3739	366	4281	256	2431	2499	362	1170	1947	754	4428	2474	1544	3746	2907	3254	4863	5401	3540	2615	6423	272	protein_coding	9918
ENSG00000010295	IFFO1	976	361	729	299	542	169	336	436	3481	70	456	276	255	429	895	256	242	258	349	782	172	517	528	768	523	608	432	620	253	421	356	314	522	396	663	301	410	336	268	209	571	440	718	1316	261	protein_coding	25900
ENSG00000010310	GIPR	262	450	774	22	169	130	63	64	297	49	10	1014	232	17	67	11	287	677	14	1105	21	30	462	59	16	196	10	118	464	13	515	52	52	2274	106	339	607	156	147	287	726	48	766	153	8	protein_coding	2696
ENSG00000010318	PHF7	95	78	272	106	80	29	41	110	315	46	153	61	106	102	51	105	96	105	122	94	115	105	81	95	162	125	179	76	20	163	83	89	41	97	129	139	90	52	94	99	189	265	105	158	95	protein_coding	51533
ENSG00000010319	SEMA3G	1178	397	188	303	461	27	644	189	413	134	92	68	611	263	425	162	412	799	281	61	173	303	334	350	413	477	102	467	66	136	185	208	57	78	465	705	214	225	479	287	345	592	502	120	307	protein_coding	56920
ENSG00000010322	NISCH	3557	1850	5699	2386	3060	1763	2476	1614	7083	2274	1686	1895	6118	992	3438	1300	4704	2790	1138	2264	3171	2125	2629	4456	1344	4212	1463	3546	1792	2017	1876	1838	1278	2067	2995	3281	3571	2404	2682	2328	7560	6841	2556	2598	1164	protein_coding	11188
ENSG00000010327	STAB1	4635	2067	3222	1810	2636	848	2279	2672	5082	573	1658	4167	1642	3780	3286	3111	903	2438	2084	1066	1456	5406	2966	3906	3311	4394	3244	3668	1773	2574	2328	2068	761	3191	3594	1542	2186	1988	1529	1729	1330	3594	3171	8321	4093	protein_coding	23166
ENSG00000010361	FUZ	814	817	1516	435	1170	640	2018	708	623	2271	204	792	1188	284	842	184	1547	904	430	1141	815	352	1461	1230	237	1115	179	1678	1915	200	244	969	167	705	1804	1250	1560	977	1658	1667	1118	832	1243	406	190	protein_coding	80199
ENSG00000010379	SLC6A13	4	0	9	2	6	0	4	136	17	21	910	26	0	414	2	349	5	4	574	2	10	517	3	70	621	106	1156	65	1	623	2	3	21	0	40	30	5	1	2	17	3	51	33	5	553	protein_coding	6540
ENSG00000010404	IDS	8627	3279	8096	4689	8099	4079	1490	10671	5473	931	934	4197	4558	1057	5133	1573	5116	6611	1598	5019	2737	1241	10987	5196	1102	4427	1122	4128	4684	1433	1912	6824	1315	7640	3677	3555	4587	6721	5823	11839	5513	4507	13481	4718	1295	protein_coding	3423
ENSG00000010438	PRSS3	411	12	3225	4801	22	436	1007	12	1	267	277	50	11	58	4	145	18	12	39	9	1071	52	114	731	277	80	176	282	117	167	7	1	198	1438	72	1227	1486	109	1183	6	518	83	621	2472	135	protein_coding	5646
ENSG00000010539	ZNF200	286	410	516	548	385	308	264	397	504	423	148	207	481	125	522	106	220	288	80	438	361	131	374	369	96	541	143	516	347	133	309	322	273	371	478	448	517	385	385	302	566	488	832	337	136	protein_coding	7752
ENSG00000010610	CD4	3718	1199	2164	1555	3485	759	1082	2811	9473	182	1151	1282	720	3937	4752	3832	774	1762	4546	1223	555	4568	1800	2640	8533	3117	5466	4421	1838	3442	1689	1299	170	3652	3648	932	689	1139	1955	939	869	1295	2913	4674	3858	protein_coding	920
ENSG00000010626	LRRC23	587	460	1079	159	282	175	749	267	426	305	70	413	177	43	287	48	508	184	72	297	993	127	387	199	72	320	147	181	422	132	159	243	62	770	555	292	880	217	676	1092	641	421	561	360	51	protein_coding	10233
ENSG00000010671	BTK	455	207	361	149	554	108	116	194	5254	32	34	143	35	108	483	85	45	157	85	118	33	118	146	285	115	256	73	388	196	58	150	155	18	325	473	94	54	120	195	82	30	58	736	390	119	protein_coding	695
ENSG00000010704	HFE	785	664	1026	608	875	478	212	1489	295	1156	568	1164	2038	386	953	487	1141	1273	507	1356	1023	622	1347	712	644	1679	792	1047	946	754	955	1317	905	556	920	457	1400	1027	1580	1463	830	1710	534	896	530	protein_coding	3077
ENSG00000010803	SCMH1	1447	888	1969	1967	2532	853	2867	1227	1447	1394	387	1479	2366	229	924	434	2370	3088	391	1048	976	481	4936	2684	424	2468	400	1358	3479	425	958	1378	897	2827	1457	699	1194	2234	3636	2026	1639	3935	2755	1514	275	protein_coding	22955
ENSG00000010810	FYN	2690	848	1332	1183	1553	295	480	813	6694	143	1084	1097	621	853	1409	879	624	752	845	486	5864	996	1059	1219	1108	1503	1379	1900	1035	1187	551	281	135	839	1598	615	547	1058	521	382	1155	2367	2057	3415	1336	protein_coding	2534
ENSG00000010818	HIVEP2	1977	750	2051	2557	1423	851	553	1451	1832	585	232	599	1791	312	1511	1212	929	1670	366	1150	791	539	3130	1059	379	1776	444	3203	1101	525	415	790	354	2193	1152	787	1648	2683	878	868	1384	4318	2188	2086	423	protein_coding	3097
ENSG00000010932	FMO1	59	1646	313	1440	40	1964	853	23	15	903	39	568	244	84	34	5	813	33	8	33	27	17	19	202	35	172	40	1390	216	266	793	1	9	452	250	691	74	11	248	3	166	7	201	9	37	protein_coding	2326
ENSG00000011007	ELOA	1735	1261	2036	1991	1406	730	1056	1286	1887	982	1677	1290	1646	913	1870	1553	1358	1413	2112	958	2956	1685	1069	1451	1691	2077	1931	2136	1150	1781	689	1161	1413	1024	1559	1319	1278	1174	1275	1128	1802	4776	1976	2509	2203	protein_coding	6924
ENSG00000011009	LYPLA2	3054	2999	3374	5511	2048	2226	5872	3141	4485	4806	1597	3324	2391	1438	2395	1882	2765	2499	1823	2075	3485	1960	2841	2330	1808	6224	1887	1975	3856	1838	3681	4105	2630	2690	3261	4082	3398	2363	1969	3821	4306	4566	4892	4008	1652	protein_coding	11313
ENSG00000011021	CLCN6	704	459	814	565	688	502	303	517	1145	399	423	411	566	318	1137	589	575	519	432	837	1328	642	1006	923	553	1036	409	637	462	478	358	366	195	519	547	509	825	436	767	615	718	1269	634	759	343	protein_coding	1185
ENSG00000011028	MRC2	6895	2267	7619	1196	2270	579	1321	3167	809	239	607	856	9134	877	2081	316	1632	2144	606	1308	1499	768	4322	3331	1098	6501	544	4448	1173	703	2253	1321	164	3042	2100	1145	3358	3389	1490	1805	3677	1334	2706	6334	320	protein_coding	9902
ENSG00000011052	NME1-NME2	26	41	23	19	15	19	30	76	8	22	8	52	15	14	116	23	44	59	12	5	17	8	16	7	8	22	38	12	16	13	40	66	19	144	20	16	21	16	17	24	23	22	37	75	12	protein_coding	654364
ENSG00000011083	SLC6A7	13	0	6	3	12	2	6	4	28	0	0	1	2	0	9	0	3	4	0	3	17	5	25	12	0	4	1	3	3	3	0	5	2	6	2	2	14	8	7	8	5	7	8	0	0	protein_coding	6534
ENSG00000011105	TSPAN9	5246	1664	4028	1310	1971	973	2695	1847	871	1001	3586	2598	4568	2531	1588	3467	3460	3145	2688	3909	1553	3509	4292	2665	3089	5043	4966	2098	2089	5408	1693	2882	1919	2227	2575	1572	1783	2993	2061	2539	10743	10905	2934	2181	4001	protein_coding	10867
ENSG00000011114	BTBD7	1843	1375	1943	1687	1671	697	682	1066	894	1224	351	438	2559	292	1587	416	749	1590	327	2499	1778	465	2272	1568	384	3697	397	2893	663	692	516	1299	619	1138	749	1261	1760	2227	1209	1276	2144	3110	1242	1221	332	protein_coding	55727
ENSG00000011132	APBA3	783	829	931	653	1355	626	1014	658	2086	1166	443	712	1028	391	1546	364	1501	1524	388	794	541	417	1049	1549	402	2124	460	1641	1168	507	1220	1570	471	1027	1357	799	1224	1261	1131	1414	971	911	660	861	364	protein_coding	9546
ENSG00000011143	MKS1	809	367	446	760	860	334	834	414	683	1226	192	721	921	185	701	122	1141	697	149	510	1312	182	845	1206	190	1092	236	940	533	288	427	581	277	452	855	571	993	902	988	1311	990	880	782	782	147	protein_coding	54903
ENSG00000011198	ABHD5	424	244	532	243	588	198	112	409	135	163	280	255	853	257	305	624	334	598	232	389	246	346	429	514	225	681	572	535	258	528	184	434	146	258	393	271	587	732	457	345	728	2096	716	738	374	protein_coding	51099
ENSG00000011201	ANOS1	649	1079	419	67	468	61	34	295	33	12	6	66	138	50	249	19	27	160	16	283	58	32	473	168	42	551	15	232	314	24	740	71	10	1076	122	231	209	364	65	139	309	150	126	145	17	protein_coding	3730
ENSG00000011243	AKAP8L	1817	2208	2532	1498	2252	2364	3160	1598	4485	5662	824	2978	3735	600	4563	636	4357	2016	832	2103	1819	1036	1773	3650	876	3450	705	3902	4490	716	2704	2753	899	2757	2572	3535	2777	2449	2139	1641	3702	3184	1764	2316	495	protein_coding	26993
ENSG00000011258	MBTD1	924	1218	936	1209	1486	727	663	967	1022	1800	567	1250	1697	415	1980	487	2334	1413	638	821	2030	541	1373	2367	470	1736	634	1481	1487	696	603	634	469	1034	1138	1223	1364	1348	2009	837	1838	1741	1197	393	508	protein_coding	54799
ENSG00000011260	UTP18	1665	1153	1529	1249	1887	645	1046	1368	1450	927	385	2551	1441	318	2126	549	1759	1594	510	1928	2118	406	2024	1465	424	1624	539	1389	1554	575	1102	1764	374	1424	1285	1293	1213	1098	1677	1624	1967	1499	2213	1884	411	protein_coding	51096
ENSG00000011275	RNF216	2031	1983	2736	1930	2234	919	980	2050	4616	1122	610	1911	2088	603	2898	631	2193	3353	664	2279	3715	614	2540	2282	604	3534	825	2485	2069	1078	2026	2472	783	2194	1975	1456	1657	1271	2195	3108	2907	2295	2111	1834	682	protein_coding	54476
ENSG00000011295	TTC19	1572	4083	1630	1499	1845	1605	2711	3490	1550	1816	1008	1335	3022	731	2188	1341	4103	3479	910	2070	3491	979	2598	2746	918	1368	1295	2158	3726	1525	3481	1603	767	1925	2710	2492	2477	2035	2407	2233	4505	3424	3287	1656	1230	protein_coding	54902
ENSG00000011304	PTBP1	10767	10364	11002	14870	14102	7430	11238	11866	10616	12753	3796	13720	14445	3282	14724	6398	19776	12211	4511	11638	14358	5329	13952	14575	5146	23732	4654	15959	10218	5356	10882	9624	5718	15049	11714	10079	12600	11130	12627	13593	24743	14806	10831	15529	3658	protein_coding	5725
ENSG00000011332	DPF1	23	4	13	13	11	7	16	16	12	19	0	31	7	2	7	0	18	10	0	9	9	1	4	8	0	12	0	17	10	1	18	16	14	64	10	9	28	14	27	14	16	16	13	42	1	protein_coding	8193
ENSG00000011347	SYT7	1554	273	1491	94	118	76	132	567	41	1246	9786	3690	486	1175	81	4278	877	4436	928	743	1329	3104	192	457	2882	2342	9758	571	142	16297	48	270	2408	164	545	512	37	329	32	353	2667	1100	706	52	7854	protein_coding	9066
ENSG00000011376	LARS2	551	577	1065	780	567	219	222	680	644	299	680	654	1027	426	774	706	669	764	531	550	906	754	746	897	615	929	838	700	553	1215	655	493	245	553	630	446	770	437	666	656	1197	1958	766	1130	576	protein_coding	23395
ENSG00000011405	PIK3C2A	2548	1761	2625	3461	2214	1326	615	2042	857	724	781	1920	2545	569	2905	1704	1134	4058	728	1701	2687	1154	3116	4760	949	3310	1238	3840	1427	1398	787	1271	1078	2169	1398	1577	2793	2409	3173	1883	3190	5107	2844	1274	1108	protein_coding	5286
ENSG00000011422	PLAUR	2188	493	8568	2419	844	1404	718	772	338	349	36	626	695	312	511	217	806	675	244	820	1065	263	960	1082	148	2665	454	1292	644	36	412	619	87	3298	672	1269	1027	1818	336	541	878	471	3514	12246	132	protein_coding	5329
ENSG00000011426	ANLN	618	560	1117	1973	1167	92	22	1173	159	1019	13	1342	736	34	235	11	1622	1116	5	1077	3046	22	468	1387	21	1138	15	1129	268	10	356	447	419	1435	625	763	819	468	732	1345	964	258	737	4110	19	protein_coding	54443
ENSG00000011451	WIZ	2541	3031	2881	2635	3090	1736	2505	2382	1499	2687	799	3293	3508	701	3663	808	3687	3214	728	3282	2083	925	3247	3870	792	4372	1059	6086	2988	1092	3003	4253	1243	4222	2867	2440	3142	3506	2640	3992	5810	3423	1666	3118	794	protein_coding	58525
ENSG00000011454	RABGAP1	2187	2615	2176	1967	1781	875	963	1390	1794	1276	564	1693	4146	502	2828	582	1641	1711	608	2414	3280	768	3982	1892	642	4407	769	1935	3526	846	1190	778	583	3052	1422	1447	1673	1871	1457	935	7358	4923	2267	1724	634	protein_coding	23637
ENSG00000011465	DCN	52501	7427	29910	2555	6350	1443	5845	10255	4991	243	7605	2748	6345	12334	11417	6628	4455	9521	6493	2561	1723	7908	22752	17169	14591	10531	7800	19503	2282	10369	5927	1144	805	11939	12549	6768	6418	6279	6225	2497	11536	2574	15121	4875	6249	protein_coding	1634
ENSG00000011478	QPCTL	554	491	681	492	416	196	687	721	1044	722	342	1392	548	286	416	385	707	610	371	402	1051	357	428	615	392	733	442	701	713	336	968	786	200	2148	719	544	531	301	411	495	817	404	602	671	253	protein_coding	54814
ENSG00000011485	PPP5C	3104	3039	2989	5163	3082	3675	3479	2540	2305	5379	1101	3438	3998	1072	2789	1264	6831	4649	1299	6530	3522	1453	5076	4537	1265	9315	1477	7729	4710	1618	4246	4477	2243	8176	4063	5899	5531	3497	4100	5462	7478	3496	2691	2702	1342	protein_coding	5536
ENSG00000011523	CEP68	1477	1011	945	627	1038	280	746	1054	976	758	224	797	1625	212	1714	196	1211	1864	302	931	1816	308	2035	1596	349	1161	285	2047	2133	249	652	5732	163	1351	1006	867	1020	1906	831	1039	1382	1488	1141	975	217	protein_coding	23177
ENSG00000011566	MAP4K3	1666	3024	1502	2586	3770	4227	1503	3718	328	2625	501	1900	2484	433	4293	634	6350	8412	598	4345	2844	670	3910	4239	553	12050	660	4905	4144	853	3959	2788	809	2131	3310	4609	7536	3057	3918	5821	2786	3473	4371	1275	505	protein_coding	8491
ENSG00000011590	ZBTB32	65	16	21	31	47	5	7	14	813	16	1	5	25	9	40	2	21	68	7	33	8	6	14	22	3	24	4	47	13	1	27	21	4	66	115	53	38	9	10	5	17	15	72	51	0	protein_coding	27033
ENSG00000011600	TYROBP	2799	1169	2576	984	2631	1084	2199	1986	2487	456	378	1545	424	1714	2372	618	423	839	1213	740	440	944	1361	1637	1030	1630	617	1305	1478	603	1746	2112	111	3352	2134	724	640	901	1217	792	392	559	2046	3820	855	protein_coding	7305
ENSG00000011638	TMEM159	2075	451	2468	2279	1096	1527	3209	491	1005	427	76	2001	1048	98	180	50	1418	2251	72	113	1351	108	1621	1733	122	476	29	453	1795	52	242	448	32	1996	1927	813	1396	777	469	756	1718	3425	1686	1205	45	protein_coding	57146
ENSG00000011677	GABRA3	5	0	5	2	0	1	0	0	2	0	0	0	0	4	0	0	2	0	0	0	401	0	1	0	0	0	0	1	0	0	1	0	0	0	0	0	0	0	596	1	1	0	0	0	0	protein_coding	2556
ENSG00000012048	BRCA1	284	640	553	1153	735	159	164	502	333	594	371	1278	486	56	388	102	1091	811	56	711	1297	140	455	990	85	543	269	711	252	402	302	273	239	478	733	465	945	451	932	718	498	466	440	1178	64	protein_coding	672
ENSG00000012061	ERCC1	2011	1653	2574	1240	1636	1475	4170	2261	3548	2984	866	1914	3652	840	1444	1443	3182	1539	886	3527	1943	912	2584	1981	1023	3722	951	3554	2697	955	2008	2194	1059	7036	3200	2021	3171	1594	2548	3104	3159	2524	3137	1914	827	protein_coding	2067
ENSG00000012124	CD22	613	424	158	102	1094	327	64	991	28007	92	8	1893	152	35	160	21	1498	792	97	4376	27	230	663	532	43	127	129	952	309	18	159	1731	12	507	1236	533	1419	221	96	593	556	28	3182	51	72	protein_coding	933
ENSG00000012171	SEMA3B	2507	1092	6024	599	576	807	1095	85	88	1303	84	218	436	118	329	87	1758	2768	156	1253	10783	460	994	1289	340	543	200	1069	273	112	906	683	187	6830	820	764	3966	375	1730	2000	2858	480	1863	869	95	protein_coding	7869
ENSG00000012174	MBTPS2	1186	1303	1029	1222	1121	1115	636	2093	217	338	742	1864	1514	556	2506	858	1163	1554	938	2034	953	627	2136	935	752	2494	1013	1666	1776	1113	868	1299	639	1896	1035	1446	1304	1028	2017	1313	1979	2693	2132	1154	808	protein_coding	51360
ENSG00000012211	PRICKLE3	529	224	512	379	463	281	149	317	335	151	95	246	442	108	630	95	460	587	116	423	659	127	506	528	118	753	122	310	315	135	242	384	132	466	324	246	541	540	446	661	618	324	566	417	108	protein_coding	4007
ENSG00000012223	LTF	319	2828	8287	36	2603	6	346	60	2396	7	17	17	155	31	151	33	11	1158	5	24	47	34	298	206	24	92	33	648	46	23	52	15	17	6	458	39	173	41	28	49	26	41	10124	7112	46	protein_coding	4057
ENSG00000012232	EXTL3	2236	1225	2854	735	1792	1185	1511	1527	1177	2056	379	1090	2149	407	983	489	3701	4058	396	1829	1736	429	2842	1651	387	2556	345	1328	4053	801	2169	3009	1209	1244	827	1627	2654	2783	1434	1985	2608	5359	1436	3318	331	protein_coding	2137
ENSG00000012504	NR1H4	331	833	223	341	1895	597	1062	816	71	305	2801	916	1714	1867	294	1269	222	141	2512	4570	90	2226	4591	1298	3136	5608	5469	2714	843	3648	673	2700	2014	1259	1029	1400	538	232	706	1532	1269	581	378	929	2098	protein_coding	9971
ENSG00000012660	ELOVL5	3610	1670	3015	1624	6198	1678	664	5412	3807	1306	2770	3305	1220	1786	4880	3618	2497	5028	1654	3667	5170	2446	3918	4318	2291	3805	4144	3235	2010	4621	1451	5559	3847	2375	3041	2976	3824	1763	5756	6328	2678	2667	3663	6384	2707	protein_coding	60481
ENSG00000012779	ALOX5	3135	592	2945	12649	9304	1446	440	2142	6850	406	56	4066	367	194	2694	122	208	8028	92	366	350	256	7887	2059	193	3666	141	1230	1617	113	501	5041	36	7058	805	194	1249	4957	4474	2486	4661	519	2367	1986	148	protein_coding	240
ENSG00000012817	KDM5D	1161	1	0	0	1554	0	826	0	0	1170	1044	2431	3136	504	3	0	0	0	0	5	3489	1079	0	754	1100	3650	1240	945	1	1	1	5	1010	1	4	1683	1	0	0	2320	248	3	1062	772	773	protein_coding	8284
ENSG00000012822	CALCOCO1	3672	2553	3744	1371	3262	1337	1701	1696	3341	2710	1636	1664	5068	1360	4747	1257	6619	3798	1643	1962	2862	1704	5424	4256	1608	3287	1357	3664	3288	1602	1571	1778	1309	2836	3240	2874	4095	2443	9195	1589	5104	6688	3022	3324	1282	protein_coding	57658
ENSG00000012963	UBR7	1482	1068	1762	1591	1322	591	561	1073	1599	747	723	749	2085	468	1378	921	1060	1203	589	2150	1209	638	1515	1228	611	1120	720	1927	654	885	775	1260	1202	1194	1000	1481	1805	1555	1111	1146	1265	3735	1160	2474	584	protein_coding	55148
ENSG00000012983	MAP4K5	2464	1143	2724	2047	309	2047	418	2826	877	1640	357	1986	1867	351	2193	667	1143	2435	463	1662	2071	548	2877	1686	497	3117	531	2892	1642	614	275	2101	434	2705	1598	2015	2896	2609	1441	4229	4353	2467	2229	1353	442	protein_coding	11183
ENSG00000013016	EHD3	1215	310	518	305	403	50	196	472	959	222	299	644	557	621	359	609	199	959	210	221	198	749	845	1389	712	982	755	1237	172	572	252	260	113	291	694	565	530	1014	177	560	611	801	660	838	1083	protein_coding	30845
ENSG00000013275	PSMC4	4231	2590	4195	5032	4765	2826	4854	4096	3214	6445	1827	5538	3393	1287	4341	1650	3743	4630	1285	4723	3224	1732	3460	4343	1496	10166	1845	4537	4215	2325	4980	9388	3133	6667	4374	3008	4082	2806	4129	5698	3377	3371	6340	3209	1630	protein_coding	5704
ENSG00000013288	MAN2B2	2731	2241	5681	2333	3841	1828	1596	4042	2866	1529	3103	2055	4024	1761	1831	1998	3527	5178	1952	3553	1579	1873	3062	2863	2576	5116	4038	3015	1611	3222	1675	2220	5364	4636	2251	2427	3139	2254	1376	4482	6026	3228	2788	3995	2584	protein_coding	23324
ENSG00000013293	SLC7A14	10	1	70	1	0	2	4	1	0	3	13	1	2	0	2	1	3	0	0	0	2	1	0	3	0	3	13	2	0	18	0	1	0	0	0	1	0	0	0	0	0	646	2	0	2	protein_coding	57709
ENSG00000013297	CLDN11	3052	409	859	32	335	174	329	235	142	971	162	112	118	192	550	54	254	169	39	103	169	103	717	1189	170	474	50	457	86	94	171	51	16	286	388	274	346	155	405	79	132	40	246	388	30	protein_coding	5010
ENSG00000013306	SLC25A39	6742	5934	6727	8067	6886	3158	7552	6491	6820	10571	3470	14478	6422	2208	8690	2651	8047	11117	2098	5840	11058	2613	5763	9107	2483	6718	3128	4302	11447	3410	9207	8814	5884	9051	7549	6318	6886	6819	7089	11319	12640	5283	9143	6342	2645	protein_coding	51629
ENSG00000013364	MVP	15371	18796	30914	33970	18051	18022	40544	22831	12266	14783	2292	24821	17119	2268	23069	2629	15860	33324	1601	13394	7591	2918	18566	12612	2648	19224	2447	15848	17426	3152	31860	39997	3440	21283	19555	18778	29882	15269	24202	27079	24720	11498	26027	28811	3131	protein_coding	9961
ENSG00000013374	NUB1	3441	3436	3357	6033	5521	1991	3347	2798	4731	2161	1599	4591	3254	1124	3699	1364	2638	4270	1258	4263	3205	1360	4438	4333	1196	3670	1621	3155	3598	2087	2211	3908	2541	5149	3840	3453	2244	2667	3576	3859	4597	4133	3756	4883	1196	protein_coding	51667
ENSG00000013375	PGM3	1171	842	1833	2177	2080	674	1108	2384	567	643	1031	1201	2318	865	1666	1540	881	1487	1315	1746	3700	978	1065	1152	959	3734	1929	1490	771	1637	900	1529	1316	1428	1134	2126	1976	1366	995	1864	1318	1240	3511	3035	1745	protein_coding	5238
ENSG00000013392	RWDD2A	300	416	290	405	955	125	656	500	301	221	173	277	328	129	663	169	199	249	194	529	627	155	242	264	127	385	238	260	192	207	409	604	269	273	235	531	501	330	376	612	233	127	973	452	158	protein_coding	112611
ENSG00000013441	CLK1	4260	2882	5190	2788	3064	1558	1790	3305	10290	3460	1825	2386	4455	1232	4271	2136	5575	4565	2848	2427	4393	2619	3351	4079	1934	3693	1850	5013	4483	1710	1335	1334	1557	3837	3960	3301	5465	3006	3165	2555	3722	6785	4948	1775	1901	protein_coding	1195
ENSG00000013503	POLR3B	584	943	428	537	686	230	579	552	271	935	480	747	944	318	1468	439	754	540	584	644	409	407	1047	761	492	1631	640	981	943	748	906	923	229	277	467	856	1097	638	677	598	476	1394	648	558	428	protein_coding	55703
ENSG00000013523	ANGEL1	1363	367	1141	714	653	388	210	499	989	606	670	404	1457	377	936	495	1166	862	656	1366	3327	577	1231	988	603	4744	676	1129	569	820	304	766	503	559	632	780	760	939	483	630	748	1059	633	892	452	protein_coding	23357
ENSG00000013561	RNF14	1586	4274	2459	1548	3544	2274	1561	3020	1181	1399	1516	1283	1907	767	2884	1227	2695	6909	867	3586	1271	1128	3128	1651	1165	3162	1847	2011	1687	1925	3042	2940	3071	4202	1978	1755	2395	1870	2211	5801	3609	4645	3318	2233	1218	protein_coding	9604
ENSG00000013563	DNASE1L1	1036	1015	1410	723	901	954	363	2018	895	356	230	799	1443	232	1181	273	2516	1280	283	1893	737	259	1491	804	266	1178	391	1172	954	410	797	1775	240	1604	794	953	1445	1214	1743	1585	1311	1324	2391	1409	315	protein_coding	1774
ENSG00000013573	DDX11	844	829	1494	1226	1399	510	1160	483	2078	2328	354	1592	1759	275	1339	201	1972	1536	178	1250	4991	454	1312	2609	174	1470	219	1187	1770	283	470	1318	467	306	820	1032	1115	1710	689	1643	1456	1132	1138	1078	165	protein_coding	1663
ENSG00000013583	HEBP1	1757	4551	2410	1345	3069	658	2558	2122	1137	1170	3429	3121	1537	2120	4650	1784	1660	2623	2308	2068	2032	2237	2999	1861	2076	2323	3572	1636	7233	3171	2932	901	961	5316	2817	1913	2511	1035	2294	2373	5633	4499	2006	2440	2332	protein_coding	50865
ENSG00000013588	GPRC5A	23486	84	35414	576	247	203	129	33	28	421	21	534	918	26	76	13	136	2086	25	67	17164	101	4186	1285	27	2357	46	840	727	10	16	14	13	1976	581	216	776	1260	37	1058	2616	137	11778	531	26	protein_coding	9052
ENSG00000013619	MAMLD1	506	629	366	75	480	481	560	1675	213	188	140	2935	2367	96	1150	188	1828	545	112	315	178	212	1090	415	203	1000	278	564	1022	202	328	883	325	1206	213	340	642	761	1464	610	739	177	1116	412	87	protein_coding	10046
ENSG00000013725	CD6	1014	233	256	303	940	87	234	326	7714	53	57	41	78	195	1674	115	46	342	88	282	67	169	131	420	229	210	58	771	166	61	118	160	25	397	1196	146	106	120	87	106	62	57	536	420	87	protein_coding	923
ENSG00000013810	TACC3	1398	1828	1916	3485	2792	627	740	1944	5937	5981	188	2527	3182	260	1114	114	4247	2771	203	2106	2648	238	1257	4150	290	1356	354	2147	1595	179	2527	1933	1373	2755	2029	3031	2231	1777	708	3468	1781	473	1415	4608	167	protein_coding	10460
ENSG00000014123	UFL1	1099	1031	1681	2574	2470	811	495	3063	954	498	1113	740	2201	780	3699	1387	1136	1681	1170	1797	2509	1158	1553	1037	1193	2772	1585	1404	960	2006	556	818	1210	1088	1090	1866	1464	2071	1426	2184	1730	3332	3701	1636	1294	protein_coding	23376
ENSG00000014138	POLA2	602	822	889	810	846	303	707	599	1502	852	174	1058	428	135	903	112	1224	746	108	633	541	116	532	556	153	605	184	666	569	252	1071	1007	483	691	859	507	738	433	580	460	787	703	758	1767	141	protein_coding	23649
ENSG00000014164	ZC3H3	1197	1913	1091	2520	1738	1056	1420	1318	1754	2496	585	2709	2011	493	2432	404	2804	2453	368	1303	2120	989	2164	1920	403	1891	561	1482	1294	646	1946	1385	574	1904	1359	2168	1683	1677	1725	1670	5720	1307	2628	1444	370	protein_coding	23144
ENSG00000014216	CAPN1	13894	15088	16956	13736	16478	14729	9333	21595	6774	8885	2704	28683	11540	2374	18350	2575	14560	24347	2575	10088	6293	3304	13895	8995	3027	9821	3523	22479	14612	3022	15181	28758	4312	27571	9502	12269	12415	14415	15469	18890	30515	11532	22784	12834	2602	protein_coding	823
ENSG00000014257	ACP3	82	43	131	59	38	5	7	20	15	4	3	208	18	4	19	6	6	179	1	6	124	3	26	49	6	67	7	18	57	4	2	5	0	92	19	4	6	34	18	5	21	72	36	96	8	protein_coding	55
ENSG00000014641	MDH1	3535	7229	4336	9070	6362	2357	3754	6359	3768	5200	4272	8971	5205	2654	7979	3517	6597	11893	3500	10864	4512	3502	6284	5327	3851	9120	4785	4725	5358	5868	12685	14057	8513	9724	5842	9863	6056	2962	5588	19029	8382	14149	7272	6973	4152	protein_coding	4190
ENSG00000014824	SLC30A9	2028	3276	3811	3253	3916	1328	2077	4060	1260	2672	1443	2317	3672	764	2464	1273	4006	3731	959	4070	2756	1169	3075	3607	986	2845	1561	3623	2797	2001	2992	1623	2050	4130	2787	4509	3361	3202	1771	5355	5190	4916	2667	2987	1241	protein_coding	10463
ENSG00000014914	MTMR11	1481	527	2618	4814	1406	10762	2544	1111	111	2396	87	752	3051	93	2557	178	4353	1814	102	659	2705	210	3666	9309	186	1253	59	2493	1642	47	378	789	80	1407	2294	1660	3876	3820	3752	1492	7235	4667	4736	1063	70	protein_coding	10903
ENSG00000014919	COX15	1455	2430	1267	3436	2120	1440	2017	2786	1980	1205	1479	2697	4240	837	3123	1285	1642	2683	1147	1329	2961	1206	2543	1779	995	1664	1735	2092	2499	2122	2399	2671	1049	2988	1977	2694	2269	904	2225	2953	1876	3213	2590	1234	1389	protein_coding	1355
ENSG00000015133	CCDC88C	2333	312	1524	818	1024	177	238	412	6103	750	408	276	2479	262	1315	185	317	766	241	355	2417	271	527	1190	343	2231	229	1232	239	491	135	791	244	166	903	317	322	1181	402	346	256	1493	1053	884	265	protein_coding	440193
ENSG00000015153	YAF2	725	515	642	388	742	671	548	588	750	608	430	662	642	274	1011	634	734	817	397	905	438	491	1426	836	398	1085	505	594	812	608	553	1046	361	773	828	658	958	549	559	1327	731	819	1058	901	505	protein_coding	10138
ENSG00000015171	ZMYND11	3578	3746	2817	2304	3017	2471	1856	3474	1902	3274	1527	1325	8549	1031	5552	1542	5134	5397	1223	5002	2315	1549	5640	4363	1532	5985	1954	4463	3131	2178	2355	2665	1677	4067	3740	3168	3859	4148	2449	2679	9215	7040	4969	4224	1480	protein_coding	10771
ENSG00000015285	WAS	907	379	518	354	1001	211	519	399	9108	167	115	332	116	359	971	186	159	252	247	322	127	298	304	566	290	451	191	771	382	139	281	280	43	645	1108	186	111	203	339	173	100	149	873	997	265	protein_coding	7454
ENSG00000015413	DPEP1	781	106	1280	8641	101	24	304	24	497	0	1	7	44	7	457	1	15	69	5	21	1692	14	77	356	9	40	2	129	17	6	40	3	13	18	165	7	79	21	390	25	57	14	44	11	1	protein_coding	1800
ENSG00000015475	BID	1854	1769	1273	1196	2990	820	1721	2343	1350	1747	1176	2458	1451	914	1039	961	883	1664	853	871	2600	741	830	2244	1020	4553	1359	530	778	1457	1844	3832	759	4003	1285	659	1377	980	1693	1923	1449	600	1930	3624	777	protein_coding	637
ENSG00000015479	MATR3	200	152	342	125	291	167	5	215	131	122	72	160	332	31	364	66	345	330	67	346	402	149	293	281	76	420	95	373	113	126	19	66	105	181	158	241	411	223	262	232	285	305	244	61	54	protein_coding	9782
ENSG00000015520	NPC1L1	826	144	442	3482	4625	3708	2954	793	6	1543	3098	6340	587	2508	3736	3496	3441	1527	2227	7395	87	3059	6151	5998	3064	3099	3512	452	2190	1783	428	5782	9	45	742	5608	4157	2756	76	8576	1492	140	2032	1372	1444	protein_coding	29881
ENSG00000015532	XYLT2	2335	2319	2299	1304	2643	1047	2361	2347	3107	2205	635	2757	1957	568	2251	463	3150	3373	589	1573	2573	576	2147	2087	580	3834	552	2232	2954	781	2383	3263	425	2064	2179	1403	2248	1887	2437	3141	3541	3228	1954	2311	557	protein_coding	64132
ENSG00000015568	RGPD5	0	1	0	0	0	2	0	2	1	0	0	0	2	0	0	0	0	1	1	0	1	0	0	0	0	0	0	0	0	0	0	0	2	0	0	0	0	0	0	1	0	0	0	0	0	protein_coding	84220
ENSG00000015592	STMN4	6	1	9	2	1	1	0	0	4	3	2	1	0	2	0	0	1	1	1	2	0	0	0	4	0	0	0	1	0	0	0	0	1	1	3	2	0	0	3	2	0	1	7	1	0	protein_coding	81551
ENSG00000015676	NUDCD3	4290	5120	6114	4511	6100	3483	4892	5615	4195	3723	1325	6761	5274	1244	5916	1348	5645	5496	1404	4454	5389	1538	5537	5810	1473	6366	1654	5277	5427	2143	4950	5954	1924	6772	3872	3730	3716	2004	4918	7634	8649	4479	7585	2644	1340	protein_coding	23386
ENSG00000016082	ISL1	44	0	425	6	2	6	0	0	158	100	0	3	0	0	1	0	0	1	0	2	2	0	0	0	0	3	0	1	0	0	0	2	1	4	2	7	0	2	0	3	1	0	3	1	0	protein_coding	3670
ENSG00000016391	CHDH	942	3534	1474	5849	4509	1554	1409	2786	123	2655	3453	1387	5911	2938	4815	2985	3842	2645	3249	2051	1057	2686	1612	3801	2750	5088	2765	2736	1998	4587	3475	4338	1209	2163	3082	5211	2882	1412	5697	4096	8437	5845	2806	577	1974	protein_coding	55349
ENSG00000016402	IL20RA	684	53	1778	555	408	1067	36	24	5	695	14	35	2177	27	62	22	845	2520	36	20	1242	35	591	674	36	1166	17	3151	1314	19	46	2	74	193	1520	129	507	1333	54	140	2066	383	483	324	35	protein_coding	53832
ENSG00000016490	CLCA1	1	0	3	202	0	2	0	1	0	0	0	0	0	0	0	0	0	0	0	0	0	0	0	0	0	0	0	0	0	0	0	0	0	0	0	0	0	0	0	0	0	2	0	0	1	protein_coding	1179
ENSG00000016602	CLCA4	11	0	10	32	1	0	0	0	3	0	0	0	2	0	0	0	0	0	0	0	4	0	0	2	0	1	0	0	0	0	0	0	0	0	1	0	0	1	1	0	0	1	1	0	0	protein_coding	22802
ENSG00000016864	GLT8D1	2369	1632	3284	1359	1641	831	1406	1543	1647	1386	1641	1503	2927	1271	1593	1060	1888	1301	1511	1295	1172	1387	1880	1481	1567	4027	1429	1672	1339	1615	1622	1295	313	1666	2010	2442	1744	1083	1773	2062	4075	2865	1942	3031	960	protein_coding	55830
ENSG00000017260	ATP2C1	6142	5336	6317	12303	5811	4100	2604	5858	1803	3200	1160	8787	5108	806	7121	1384	3024	5146	982	4720	5029	1163	6186	4626	1200	5794	1477	3264	4395	1729	1514	3357	1494	6843	3531	3861	2548	4573	2852	5975	7889	6315	4481	5973	1214	protein_coding	27032
ENSG00000017427	IGF1	122	23	53	7	39	10	9	37	62	6	291	33	6	115	31	223	5	131	334	11	204	182	48	23	290	54	770	111	15	274	14	3	813	40	64	38	3	12	13	11	11	10	116	54	404	protein_coding	3479
ENSG00000017483	SLC38A5	2343	48	1119	93	104	19	70	22	836	29	19	141	48	32	368	19	46	49	19	71	688	21	143	160	27	63	23	112	56	25	24	45	9	77	116	27	92	51	25	192	227	21	810	1391	13	protein_coding	92745
ENSG00000017797	RALBP1	2469	4162	4131	4501	3608	2602	1384	3272	1693	2570	1205	1794	4364	811	4373	1295	5360	6965	1012	2972	4202	974	4267	4471	1111	5285	1451	4509	3713	1568	2500	3394	1460	6894	3445	2381	3613	3396	3322	3682	3987	4701	6132	4263	1121	protein_coding	10928
ENSG00000018189	RUFY3	856	604	1243	771	723	518	353	664	1086	1270	606	542	1463	342	2266	654	1601	1544	365	466	888	564	1409	1957	527	1173	723	1130	850	592	491	355	510	1176	857	677	1735	1095	745	727	1382	712	858	923	478	protein_coding	22902
ENSG00000018236	CNTN1	119	28	1412	1	73	1	7	31	194	1	28	4	75	43	30	26	27	38	19	104	185	44	194	106	46	43	48	51	26	47	9	7	0	616	16	7	48	56	77	67	34	1130	142	35	17	protein_coding	1272
ENSG00000018280	SLC11A1	531	125	1943	596	238	495	121	135	70	179	46	251	281	94	107	40	413	140	108	350	945	180	482	330	74	618	137	414	562	41	119	368	149	2112	151	55	222	708	234	406	331	93	1033	505	137	protein_coding	6556
ENSG00000018408	WWTR1	6621	7272	4565	4104	7970	6398	5921	10394	758	6802	693	2000	24131	1144	11585	1336	7335	8472	1524	15129	4317	1440	18537	5639	1273	29122	1612	15259	9159	1275	4804	3775	191	18314	8316	6559	7580	15049	8704	25368	39615	3684	4466	5653	1333	protein_coding	25937
ENSG00000018510	AGPS	2098	1716	2606	3246	2488	2733	914	3491	659	2235	936	3419	3277	657	3308	1353	2264	5519	1477	1863	2650	1134	3847	2295	1346	3382	1984	3162	1887	1386	1916	2161	1313	2123	2712	2242	4377	3383	2966	3331	3159	3336	3534	2474	1170	protein_coding	8540
ENSG00000018607	ZNF806	2	0	1	0	0	0	0	0	0	0	0	1	1	0	0	0	0	0	0	0	0	0	1	0	0	2	1	3	0	0	0	0	0	0	0	0	0	0	0	0	0	0	0	2	0	transcribed_unprocessed_pseudogene	646915
ENSG00000018610	STEEP1	1160	914	1331	1248	1042	644	915	812	819	435	366	1162	1015	282	1027	345	1317	1240	434	779	1412	359	1543	1202	287	1551	427	1095	1547	487	943	1230	460	912	967	844	793	652	1539	925	1475	1378	1348	1182	344	protein_coding	63932
ENSG00000018625	ATP1A2	224	86	13	73	152	6	54	20	51	16	28	4	72	42	30	22	66	152	66	16	14	103	146	212	175	76	41	117	7	22	30	16	8	19	88	84	30	135	83	45	20	687	158	14	46	protein_coding	477
ENSG00000018699	TTC27	766	869	1097	580	929	532	896	1291	776	760	292	1235	1178	285	1150	256	951	1994	313	1212	1578	263	1394	1170	306	1266	358	1010	1054	458	956	870	305	1190	1082	553	1214	1018	1275	1244	799	934	1053	1382	294	protein_coding	55622
ENSG00000018869	ZNF582	74	148	123	14	60	11	39	147	198	24	82	16	137	51	43	72	23	17	31	17	60	64	81	48	68	216	56	69	186	79	23	16	99	12	54	71	26	141	26	7	161	224	41	41	81	protein_coding	147948
ENSG00000019102	VSIG2	1658	48	9055	54	78	4	51	31	25	78	124	46	2699	38	23	69	40	52	88	163	296	218	37	58	145	193	245	1894	15	89	21	16	23	28	786	64	860	581	12	46	5594	1288	1110	942	237	protein_coding	23584
ENSG00000019144	PHLDB1	6150	5466	6018	1299	3630	1753	1198	1278	639	1589	218	468	4320	355	9553	273	2548	2445	402	3211	879	718	6809	3458	568	7072	336	4579	1476	266	3992	3463	344	3254	2093	1475	4967	3957	2738	4288	4272	2266	5118	3270	290	protein_coding	23187
ENSG00000019169	MARCO	230	75	513	284	74	28	21	2090	1180	27	212	76	38	3917	114	1714	8	96	1729	14	33	1243	232	91	1212	496	1953	235	43	1205	81	9	2	637	256	275	47	71	26	82	4	2	407	352	2483	protein_coding	8685
ENSG00000019186	CYP24A1	3142	4	61	0	14	3	0	1	22	0	0	78	0	0	6	0	0	1	0	0	9149	0	18	2	1	7	0	0	10	0	4	0	5	368	6	1	0	12	0	4	0	0	61	30	13	protein_coding	1591
ENSG00000019485	PRDM11	867	382	303	292	734	763	605	400	596	447	93	279	551	75	1555	125	571	1537	124	1166	594	174	1320	528	162	335	91	687	587	142	710	1757	248	513	346	388	834	1377	1719	721	911	436	645	170	103	protein_coding	56981
ENSG00000019505	SYT13	2038	12006	2825	4675	7660	35889	7928	26966	1	375	19	5052	4283	35	3476	42	6624	18513	63	4855	61	191	10771	2041	112	532	34	1272	6455	43	1005	13696	5	10657	2583	2532	5411	2946	4573	21555	16489	903	11499	3176	42	protein_coding	57586
ENSG00000019549	SNAI2	2088	323	3589	141	227	30	102	319	160	27	210	161	162	185	369	100	110	812	517	658	99	184	1121	413	282	550	86	733	182	382	239	170	208	1947	426	170	313	290	715	389	705	2866	473	1588	312	protein_coding	6591
ENSG00000019582	CD74	95407	42425	86075	39063	260987	35643	175466	62669	483979	18505	15974	43963	16667	50771	134506	13884	16293	139544	32232	52421	3658	27766	46862	79565	39038	56644	16759	68700	62488	17671	45795	77674	65794	115200	134536	23493	16720	35207	61278	28530	16157	16877	72682	171282	22046	protein_coding	972
ENSG00000019991	HGF	824	212	257	149	185	24	131	660	67	14	590	239	216	1245	388	1021	55	345	652	114	132	819	384	485	1135	701	1016	895	41	963	48	70	35	170	716	286	200	311	173	128	164	104	387	226	788	protein_coding	3082
ENSG00000019995	ZRANB1	1092	662	546	535	748	543	74	705	267	177	610	580	2079	486	707	650	922	1087	751	909	725	584	1055	504	401	1171	1318	1289	624	996	296	890	418	831	534	499	821	869	751	430	1199	1345	1169	364	913	protein_coding	54764
ENSG00000020129	NCDN	1220	1580	1461	1003	3466	676	1368	1419	1241	2369	206	1529	3038	254	1091	366	2215	3182	227	1445	912	346	1226	2000	288	4426	259	1992	1194	272	2524	3320	752	1415	1206	839	1203	929	2430	2916	1658	2167	1224	2623	278	protein_coding	23154
ENSG00000020181	ADGRA2	5144	1937	1910	983	1326	264	306	2001	1118	59	333	356	1237	700	1979	306	899	1991	356	862	562	572	4027	2795	971	3452	355	2848	423	363	1178	546	286	1085	1468	1023	1669	2027	1234	2029	3307	1913	2046	1244	332	protein_coding	25960
ENSG00000020256	ZFP64	1174	1116	777	934	1007	515	551	772	464	729	233	577	1349	181	1076	192	839	1621	268	889	1133	221	1245	1598	269	1323	289	1196	1275	354	914	815	371	957	963	993	1041	1112	1128	772	1802	1365	1525	795	200	protein_coding	55734
ENSG00000020426	MNAT1	824	397	784	376	306	234	205	400	378	268	231	888	543	200	396	276	431	406	334	503	828	241	570	403	243	419	313	522	439	377	218	167	97	399	596	615	542	535	310	243	543	622	576	785	262	protein_coding	4331
ENSG00000020577	SAMD4A	1552	510	882	604	680	420	334	1314	639	750	1638	906	806	470	1022	1754	690	741	874	620	222	920	1101	818	773	2095	1103	2356	1427	1828	396	1231	436	1235	1042	832	1466	1117	654	552	2845	1114	1071	712	511	protein_coding	23034
ENSG00000020633	RUNX3	1646	266	554	1145	834	114	253	257	6189	31	59	214	58	247	1134	159	81	421	214	258	2022	189	321	449	289	586	151	929	318	120	170	167	49	684	963	142	127	152	261	485	63	48	807	877	237	protein_coding	864
ENSG00000020922	MRE11	995	1181	1232	1039	1236	665	855	870	1460	1763	318	1123	1314	218	1938	242	1265	1284	241	1368	1284	338	1593	1353	313	1402	270	1699	1557	424	710	972	470	1240	777	575	1352	1031	1845	932	2508	1605	1808	1314	286	protein_coding	4361
ENSG00000021300	PLEKHB1	1983	3320	2626	567	1182	991	2977	997	1163	3325	71	1513	9889	99	3060	68	9510	2782	99	6503	15334	210	9350	1671	163	2060	46	4833	3994	102	2291	2551	30	2058	8794	2885	4467	4240	2748	3037	23909	3113	11049	814	83	protein_coding	58473
ENSG00000021355	SERPINB1	4987	4926	16030	4900	3601	2574	3215	5016	4397	3164	628	3417	3894	1115	4128	2043	3290	2313	1050	3330	5586	978	5625	4295	1637	4259	926	3891	4446	942	10094	3737	2206	7136	3503	3848	3712	3029	3908	5336	5822	3912	11934	5173	973	protein_coding	1992
ENSG00000021461	CYP3A43	3	0	4	7	19	0	2	35	1	2	485	2	1	152	11	234	8	4	411	1	9	599	0	32	115	23	1131	62	2	417	2	22	67	1	96	15	3	0	0	9	4	3	16	3	429	protein_coding	64816
ENSG00000021488	SLC7A9	12	6	14	209	42	197	152	124	7	106	544	57	14	372	40	540	175	11	418	265	16	375	279	594	759	129	737	78	12	600	17	38	370	19	140	45	157	58	463	423	20	2961	136	7	564	protein_coding	11136
ENSG00000021574	SPAST	915	607	1253	747	794	463	436	744	706	628	406	835	1057	287	780	311	970	1131	313	700	1991	380	969	1051	289	1478	616	973	624	778	374	794	549	943	771	601	1089	1111	1359	926	498	1408	1259	1018	408	protein_coding	6683
ENSG00000021645	NRXN3	118	192	99	15	99	90	12	138	72	3	10	19	138	16	95	0	46	49	4	57	41	21	157	67	33	280	54	66	18	73	64	17	24	116	83	33	92	133	77	49	174	361	295	101	9	protein_coding	9369
ENSG00000021762	OSBPL5	2429	1633	1800	974	1067	775	967	1221	575	411	90	983	3421	228	1287	111	926	1265	111	2511	897	203	1838	2333	248	1166	103	1150	870	123	1027	1127	107	1203	850	462	1085	2801	1349	1249	3125	2094	1010	1326	149	protein_coding	114879
ENSG00000021776	AQR	1422	1785	1737	2723	1928	1070	679	1471	1623	1685	616	1733	2379	504	3202	733	1603	1997	657	3958	3456	779	2407	2003	658	1959	854	2305	1260	1120	1034	745	691	1952	1145	1549	1975	2301	2171	1886	3018	3164	2616	1172	806	protein_coding	9716
ENSG00000021826	CPS1	24	115	94	194	180	4	43	14255	36	255	88290	5598	35	56096	51	78459	82	36	107136	125	358	98261	79	61	95519	16642	132410	7456	28	97538	15	7	161	24	9841	6192	49	59	13	1848	107	34	7867	306	95632	protein_coding	1373
ENSG00000021852	C8B	13	43	94	4	624	3	106	5315	0	405	20469	3482	607	13386	297	32853	267	249	21609	58	69	9001	177	471	23799	5018	22803	2421	1534	18502	268	447	3910	5	6557	1936	63	829	31	910	46	210	1746	347	30134	protein_coding	732
ENSG00000022267	FHL1	2558	535	1059	295	706	124	330	1068	1736	88	659	191	807	1194	883	1088	225	1017	957	231	244	867	1691	1278	1454	1039	1191	1401	775	627	333	230	165	1643	1214	511	512	1077	306	611	2361	1810	1732	1800	1017	protein_coding	2273
ENSG00000022277	RTF2	5264	4371	4151	4196	5638	2446	4969	3599	3738	3739	1728	4277	4450	1277	5926	1617	4335	4203	1531	4690	4782	1507	3863	4490	1558	5991	1959	3660	5262	2345	4830	6086	2657	4892	3572	4062	4006	2744	4668	3564	8287	4879	5666	5150	1621	protein_coding	51507
ENSG00000022355	GABRA1	1	0	6	0	0	0	1	0	1	0	0	0	0	0	0	0	0	0	0	0	0	0	0	0	0	0	0	0	0	0	0	0	0	0	0	0	0	0	0	0	0	0	0	0	0	protein_coding	2554
ENSG00000022556	NLRP2	24	1684	259	446	48	17	4143	34	1423	2188	4	2515	1662	20	167	12	7	43	27	9	4	28	1888	12	11	5567	11	1094	13	6	16	2661	3	1832	42	2	1291	1839	35	9	10	13	74	833	36	protein_coding	55655
ENSG00000022567	SLC45A4	1137	558	4332	1734	881	380	850	651	475	573	41	594	1080	93	1384	64	3376	2394	121	734	2431	136	789	2171	105	3811	48	687	671	36	620	1215	1283	330	631	307	399	1366	1264	583	4288	2009	860	725	76	protein_coding	57210
ENSG00000022840	RNF10	8322	8108	6037	6241	8446	5651	6009	5008	6933	7037	3019	6354	6667	2427	6792	4351	6990	4413	2718	6157	5719	3164	10284	7113	3078	13152	3788	6073	8893	4051	8761	11191	5378	5164	4671	6459	6595	5618	4953	11498	4782	9170	8380	8663	3006	protein_coding	9921
ENSG00000022976	ZNF839	312	202	482	348	348	178	60	222	605	182	169	424	628	124	449	121	447	333	175	652	207	182	595	367	148	508	236	569	244	179	121	276	103	200	243	423	453	258	252	287	422	522	385	392	140	protein_coding	55778
ENSG00000023041	ZDHHC6	1801	2195	1759	1522	1434	1703	1401	1944	1903	1211	795	1919	3682	542	1174	986	2189	2278	826	1016	3083	814	1471	1548	803	1298	931	2025	1506	1033	1576	1636	949	2062	1895	2402	1932	787	1669	1312	2392	2549	1950	1319	789	protein_coding	64429
ENSG00000023171	GRAMD1B	919	3429	2278	723	4910	6751	1491	5420	497	4544	57	1994	811	65	9901	101	3223	1014	90	3142	1759	325	1460	700	147	166	56	1316	1859	103	4206	3778	1460	3039	772	4538	2468	1716	1165	1011	7912	13301	1519	1661	103	protein_coding	57476
ENSG00000023191	RNH1	8193	8521	9023	7673	6773	5576	11494	8388	7732	4939	3294	9757	7960	3152	9888	3578	4918	10124	3498	8291	4501	3103	7413	7505	3453	6208	3563	7147	7053	4105	13760	12916	3092	10474	4958	4162	9175	6472	6577	7393	12041	7399	8784	12961	3005	protein_coding	6050
ENSG00000023228	NDUFS1	2770	5912	3075	3575	3891	2208	2365	6821	1406	2388	4856	3331	7293	2502	6328	5041	4025	6088	3237	6520	5001	3784	4047	4450	3813	5437	6360	4098	3723	7436	5439	4811	5011	5742	3887	4303	4655	4898	4778	9618	5919	13308	5531	3838	5114	protein_coding	4719
ENSG00000023287	RB1CC1	2567	2259	2519	4089	2941	1340	1001	2354	1205	1602	1067	937	2599	850	3986	1977	2094	4521	1306	2104	2308	1300	6556	1871	1018	4747	1401	878	2491	1711	1039	1271	1693	4013	1332	1935	2240	2639	3133	2942	4637	4704	3437	2637	1432	protein_coding	9821
ENSG00000023318	ERP44	2876	3493	3755	3198	2770	2050	2686	2899	2384	1361	3114	4898	4636	1775	4871	2671	2013	1816	2551	5481	3632	2222	3431	1861	2940	7480	3118	1861	1808	4051	4700	4023	3085	5521	2603	2678	1832	1532	1852	2414	4821	8337	3461	3997	3069	protein_coding	23071
ENSG00000023330	ALAS1	1782	1675	3219	2454	2089	1083	1156	4632	1211	1578	9347	1846	2613	7952	2174	19913	1303	1808	12876	1600	1244	21053	1580	1871	12937	3649	22140	2585	1528	6824	2080	3212	2510	1988	7099	4380	1920	1260	1446	3094	3282	3158	2992	3295	11853	protein_coding	211
ENSG00000023445	BIRC3	6787	1809	14431	1549	16823	1276	3763	1760	10701	1194	326	2203	2751	591	23399	2643	2280	25481	798	7634	678	1127	11160	12716	796	4717	546	6202	5657	443	1852	2956	3401	19821	10605	2770	4283	7955	55557	11296	4546	2475	10995	6631	511	protein_coding	330
ENSG00000023516	AKAP11	2135	1802	3336	2409	2256	1790	944	2288	2189	454	706	1096	2908	455	2392	1205	1380	1962	862	3134	3939	1077	1938	1753	900	3683	844	2310	877	1264	1177	670	708	3052	1317	2151	3223	2120	2976	1361	3439	4486	2522	1650	748	protein_coding	11215
ENSG00000023572	GLRX2	245	288	315	214	219	102	276	271	159	287	202	357	438	135	236	387	408	265	207	492	222	216	321	341	185	181	192	277	215	365	285	476	210	410	342	322	481	269	307	466	602	358	1169	670	198	protein_coding	51022
ENSG00000023608	SNAPC1	432	212	818	211	296	122	302	174	302	143	102	231	368	69	347	70	226	236	77	609	532	103	505	212	111	391	126	376	366	142	221	222	65	321	426	342	589	463	237	382	101	467	380	588	116	protein_coding	6617
ENSG00000023697	DERA	1358	2463	2095	1705	1130	484	654	1744	583	1444	2134	2503	714	1138	1259	1875	1805	1782	1822	905	1713	1337	1337	1294	1294	1425	2493	1291	1656	3122	1158	1120	468	2765	1546	1363	1672	667	1247	1700	3157	4503	2115	1639	2029	protein_coding	51071
ENSG00000023734	STRAP	4275	4547	4491	3054	7079	2445	3040	4861	1645	1988	1782	5412	3566	1163	6303	2592	4098	4899	1474	5700	7863	1719	6035	5076	1557	9183	2521	3471	6021	3002	2698	6764	2149	6719	3621	3628	4330	3569	3716	9567	10935	7476	6821	7226	1965	protein_coding	11171
ENSG00000023839	ABCC2	75	47	13	2767	2366	382	21	1393	90	335	6586	937	94	3171	409	11658	401	1795	3816	16	12106	5163	377	1318	4095	1732	10418	895	68	9815	167	6520	2062	61	1345	381	4167	49	3569	3637	74	933	351	100	3554	protein_coding	1244
ENSG00000023892	DEF6	1746	310	929	423	956	307	560	266	13205	1018	93	207	1126	246	1163	109	163	279	131	396	885	202	307	1596	232	570	115	1189	435	116	279	677	64	445	1726	197	407	497	396	288	415	132	888	1072	146	protein_coding	50619
ENSG00000023902	PLEKHO1	2459	1256	1696	1017	2390	1245	3391	1252	14711	1474	280	803	1027	907	2318	382	930	792	497	906	568	652	1095	2684	704	1929	346	1319	1410	296	1474	1048	215	1362	2893	910	2572	987	1520	4202	1596	680	2177	4190	368	protein_coding	51177
ENSG00000023909	GCLM	1000	2755	1274	1211	2878	612	1332	1568	332	1315	1703	1533	884	1039	3961	3498	2107	4689	1341	664	20733	2021	3275	3241	1566	2411	2578	1752	2478	3386	719	2648	697	1337	2242	1733	4334	1294	6649	2570	781	1485	2150	6369	1523	protein_coding	2730
ENSG00000024048	UBR2	2303	2723	1896	2008	2689	1962	1272	2232	2121	1538	1551	815	4612	1018	4470	1435	2545	3487	1565	3304	2794	1600	3392	2640	1508	4086	1941	3097	2482	2142	2274	1907	1914	1368	2246	2415	2388	1941	2539	3389	3418	5586	1979	1995	1420	protein_coding	23304
ENSG00000024422	EHD2	7498	2395	11174	2891	2340	491	3379	1900	2042	2626	524	1277	2420	939	3311	402	1029	6128	654	5001	763	1044	6702	3678	1375	5350	545	6245	1392	426	1501	1190	1201	3619	4151	1767	3467	2430	1224	8152	7703	2570	3354	8346	361	protein_coding	30846
ENSG00000024526	DEPDC1	87	46	314	765	386	29	13	310	117	512	6	418	169	7	101	1	452	430	1	214	651	8	181	465	3	325	7	163	213	7	134	151	273	154	213	249	117	235	218	372	72	43	206	1691	7	protein_coding	55635
ENSG00000024862	CCDC28A	748	995	1163	666	1319	290	937	673	1423	922	1311	500	1021	793	1951	914	786	719	1048	872	1440	953	674	853	980	741	1450	1084	1029	1696	502	560	2265	965	819	883	583	739	911	754	1607	2227	649	1708	1063	protein_coding	25901
ENSG00000025039	RRAGD	604	747	956	219	874	132	143	1304	543	108	388	126	324	311	1830	429	390	446	674	858	393	292	341	231	380	317	443	278	297	504	201	1144	447	2016	279	365	543	247	806	1940	1135	423	372	361	303	protein_coding	58528
ENSG00000025156	HSF2	377	251	381	470	455	123	117	370	891	294	128	311	482	141	725	65	356	265	119	300	1171	170	325	399	133	420	149	338	485	165	210	288	215	308	387	241	316	357	226	233	398	620	578	765	72	protein_coding	3298
ENSG00000025293	PHF20	2253	2388	1652	1527	2664	1151	1237	2119	2663	1416	486	1362	2620	400	2528	638	2094	2099	581	1615	3215	599	2342	2758	588	3480	683	2316	2223	572	1316	1347	555	2456	1498	1369	2078	1948	1891	1490	4525	2271	3407	1685	641	protein_coding	51230
ENSG00000025423	HSD17B6	116	42	274	9	38	0	6	4183	33	69	36670	1061	25	15252	6560	32129	55	30	22395	68	62	22020	56	44	24271	3948	51820	2468	13	28949	7	161	12948	29	3944	1718	28	28	54	512	29	137	1837	60	36653	protein_coding	8630
ENSG00000025434	NR1H3	1401	1850	1114	1105	924	691	2815	1636	2218	1352	1993	1217	2792	1712	2907	2054	2323	1572	2314	1634	1345	1974	2334	1182	2078	1574	2537	1352	1952	1898	2616	1992	872	975	1575	1668	2576	1726	2964	853	953	1005	1674	1224	1873	protein_coding	10062
ENSG00000025708	TYMP	5178	751	6190	2494	9640	5026	5306	1586	6167	2851	2308	2867	5107	1420	6717	1289	6205	6426	919	3621	737	1612	10177	8311	2213	8443	1497	4522	3518	1668	1235	15585	3321	3721	9102	1242	5677	5977	3736	7639	4337	568	9065	10435	2282	protein_coding	1890
ENSG00000025770	NCAPH2	1751	1622	2453	2512	1923	1283	2305	2615	3420	3625	741	3324	2419	768	1308	882	4192	3843	741	1846	2602	705	1851	3618	707	2321	665	2433	2571	899	2052	3217	1345	1549	2800	1835	2523	1739	1735	2704	3878	1621	2631	2967	579	protein_coding	29781
ENSG00000025772	TOMM34	1883	1820	1880	2899	1654	722	1604	2346	1519	1542	537	2106	1864	415	869	967	1612	1313	567	2307	3415	560	967	1611	611	3403	588	1057	2101	793	1945	2760	589	1847	1346	1816	1364	1179	1190	1368	3101	1485	3175	11786	494	protein_coding	10953
ENSG00000025796	SEC63	3653	3207	3753	3026	6346	2259	1710	7307	2193	2076	3273	3055	7097	2005	6999	3728	3073	2956	3246	3044	6278	2697	3520	3499	2723	7199	4116	3229	3322	4491	2377	3995	3371	3339	3266	3308	4686	5192	3050	3721	3962	6239	4681	5495	3356	protein_coding	11231
ENSG00000025800	KPNA6	2990	2154	3432	3113	4372	2312	1304	4124	2185	2639	1168	2457	2294	867	2913	1895	4596	5838	1080	2033	3370	1332	2677	2830	1010	4507	1449	2261	2182	1997	3396	5015	1881	2760	2962	1464	2326	1913	2313	2187	3195	6363	2865	5226	1395	protein_coding	23633
ENSG00000026025	VIM	81123	15262	40083	12768	29493	12165	23075	35393	54473	80878	2598	11337	131977	8574	22810	2903	24496	16611	5502	36051	7603	7451	69795	31562	7943	62688	3403	43551	30457	2528	17677	45198	2495	94738	35372	20233	20416	33753	32258	74919	37131	34425	60483	436539	3629	protein_coding	7431
ENSG00000026103	FAS	928	281	673	328	600	293	155	1166	663	37	674	493	783	486	932	1170	460	1280	492	698	243	523	916	1292	445	453	1063	1237	255	1070	118	983	253	1435	545	898	1257	333	421	386	548	1238	1068	1781	527	protein_coding	355
ENSG00000026297	RNASET2	3182	757	3536	3873	2051	770	2325	1087	13619	1083	666	1220	2688	884	2186	595	903	1190	1001	1203	5932	795	1087	1587	881	2650	753	1462	1946	631	1355	1401	981	2586	2065	700	1087	1884	1230	1083	1214	1420	2649	3389	798	protein_coding	8635
ENSG00000026508	CD44	22029	4530	22910	13726	6384	6586	17247	2239	16453	433	262	4640	1195	1192	4927	522	487	1890	772	1450	5122	1027	2851	2963	1065	3256	628	9129	1182	404	707	897	68	67826	4438	3482	6544	2447	18866	5575	13864	21831	7020	27204	462	protein_coding	960
ENSG00000026559	KCNG1	211	369	36	85	130	21	428	168	159	210	3	4	521	6	315	4	248	280	5	33	22	5	97	350	4	122	2	117	100	2	118	48	16	18	48	7	119	98	28	188	589	38	98	3291	10	protein_coding	3755
ENSG00000026652	AGPAT4	716	366	559	127	479	146	151	227	185	209	39	183	2047	52	508	39	93	158	72	118	578	109	680	348	44	680	31	201	570	36	194	135	393	830	173	125	153	812	62	298	575	781	663	1095	40	protein_coding	56895
ENSG00000026751	SLAMF7	2422	223	379	865	1024	183	159	687	1933	35	60	83	102	310	3725	175	16	382	307	356	20	169	111	1578	300	281	134	523	65	188	118	128	8	150	953	125	76	95	116	1485	34	22	430	916	123	protein_coding	57823
ENSG00000026950	BTN3A1	2011	1139	2332	2784	7093	2046	1247	1659	5118	1846	529	957	2903	568	6264	497	2195	9432	484	4521	1851	640	3014	3302	705	1754	549	2816	1836	526	1508	5686	2280	1138	5707	998	2976	2089	2395	5785	1439	1061	1425	2569	569	protein_coding	11119
ENSG00000027001	MIPEP	713	2919	948	1149	751	659	1511	689	388	575	444	654	883	228	848	413	791	871	292	2206	1101	335	835	840	375	1792	567	524	742	742	3651	768	371	2096	807	1160	897	586	835	1782	2335	806	1186	1985	469	protein_coding	4285
ENSG00000027075	PRKCH	2482	689	981	1033	1011	366	360	678	2888	120	120	745	490	411	1433	315	223	1298	291	525	942	427	1133	1045	448	713	283	1356	429	228	422	631	110	1335	1054	637	609	693	453	494	709	1231	1117	1471	426	protein_coding	5583
ENSG00000027644	INSRR	21	2	50	1	7	0	3	3	35	1	2	0	2	0	41	0	1	10	0	14	1	1	8	2	0	6	2	4	5	1	0	1	3	1	1	1	2	2	0	4	5	0	1	3	0	protein_coding	3645
ENSG00000027697	IFNGR1	4371	1963	4289	2569	6491	950	1188	2061	4495	894	1283	1626	2073	1406	4081	3171	1147	2125	1558	1192	2144	2149	2882	3098	1780	6451	1623	4950	2397	2275	1199	1158	2124	4505	2872	1494	1276	3219	4086	2086	3793	6407	3261	4466	2528	protein_coding	3459
ENSG00000027847	B4GALT7	1511	1025	2226	1213	1596	865	1612	1848	1904	2046	477	962	1258	472	1245	403	1361	1978	398	981	1382	575	1249	1320	533	2571	454	1230	1841	609	1618	2542	554	1349	1069	1522	1860	1062	967	1870	1532	876	1224	1861	534	protein_coding	11285
ENSG00000027869	SH2D2A	514	48	242	205	259	85	242	111	1474	103	23	59	114	119	285	59	39	99	67	469	174	78	111	409	65	113	63	210	88	23	66	74	40	207	423	284	71	84	45	817	205	13	151	730	77	protein_coding	9047
ENSG00000028116	VRK2	452	421	806	504	827	176	164	714	453	412	194	403	604	147	1102	202	565	1088	124	601	745	176	996	779	208	1174	254	801	437	332	335	566	120	760	661	392	624	852	767	663	459	971	952	1109	245	protein_coding	7444
ENSG00000028137	TNFRSF1B	3886	1070	2626	2569	3226	887	1737	1597	11537	275	946	1118	364	1877	3469	4677	402	1548	1413	1131	1401	1669	1386	1724	1270	1886	1325	2554	1210	1197	991	853	705	3254	3090	947	512	1068	1062	803	528	1594	2516	2822	2681	protein_coding	7133
ENSG00000028203	VEZT	3767	2395	3168	1844	5093	1727	1375	3321	1274	3621	857	4536	4660	642	3624	1085	5192	2565	825	4705	1328	1057	8203	3767	1000	13610	1042	5260	4698	1279	2459	4133	837	4361	1994	2844	5993	4359	3282	5553	4018	5060	5811	2559	942	protein_coding	55591
ENSG00000028277	POU2F2	516	204	388	234	487	38	95	133	6017	42	32	108	62	116	457	34	47	122	43	64	190	77	130	318	93	231	47	361	72	59	86	92	23	181	499	90	89	111	212	69	65	53	580	256	67	protein_coding	5452
ENSG00000028310	BRD9	1922	1444	2034	11807	2893	1817	2570	1129	2432	1786	398	1267	2013	392	2234	339	2262	753	327	1567	3321	490	2442	1615	489	3085	482	1768	1975	456	1597	1694	1927	1985	1568	1076	2178	1644	3581	2514	3220	1374	2095	2293	389	protein_coding	65980
ENSG00000028528	SNX1	3767	5338	3941	5802	4724	2929	2279	3752	4571	4331	3007	3958	5100	1816	7021	2655	6066	5319	1801	6734	5957	2388	4924	5487	2107	5104	3164	4054	4462	3931	4321	6129	2534	5126	4811	4094	4543	4536	5191	5265	7306	9383	6355	3450	2705	protein_coding	6642
ENSG00000028839	TBPL1	525	317	552	662	664	167	400	298	831	662	318	462	617	244	601	204	498	378	301	167	932	320	453	465	299	460	304	763	742	336	220	518	274	578	496	312	455	759	640	381	790	968	677	1333	216	protein_coding	9519
ENSG00000029153	ARNTL2	1249	452	4233	439	3263	495	303	1056	359	515	115	1276	851	119	2537	665	1555	5246	133	578	1102	258	3977	3670	191	4017	149	955	2816	192	514	785	170	3647	1052	899	2006	3934	2002	2242	1929	1794	2264	8159	292	protein_coding	56938
ENSG00000029363	BCLAF1	3585	3096	4427	3824	3692	2067	1909	3246	4580	2131	1422	2667	6068	1168	6815	1537	2809	3037	1794	4186	6354	1845	3929	3054	1536	6665	1958	5155	2490	2136	1977	1932	2627	3351	2868	2576	3595	6028	2747	2687	8221	5652	3800	5065	1635	protein_coding	9774
ENSG00000029364	SLC39A9	3821	3327	5741	4157	3672	2709	1898	3277	1895	2394	2871	3060	6711	1727	4695	2718	3442	2841	2066	6481	4663	2203	4173	3045	2411	8482	3677	6536	2149	3947	2621	4326	2991	3609	4146	4996	4933	4831	3753	3118	5251	8584	3712	2007	2903	protein_coding	55334
ENSG00000029534	ANK1	403	45	121	49	138	585	790	13	336	31	14	2	89	5	406	9	11	47	5	96	23	19	20	40	15	61	17	79	14	17	19	20	15	11	59	26	48	104	10	94	926	140	261	510	8	protein_coding	286
ENSG00000029559	IBSP	42	207	79	290	40	27	0	233	0	1	0	4	129	1	3	0	55	60	0	87	167	1	66	130	0	421	0	8	84	0	247	806	0	56	2	1	141	629	93	1222	417	2	37	778	0	protein_coding	3381
ENSG00000029639	TFB1M	287	196	348	280	391	101	162	310	610	287	436	341	457	191	659	280	223	220	289	501	826	284	316	285	308	498	343	258	238	403	215	306	233	376	348	215	349	341	197	529	327	299	462	1151	312	protein_coding	51106
ENSG00000029725	RABEP1	1924	2321	1903	861	1465	840	1171	1637	2876	1428	1152	1309	2575	900	1754	1611	2612	3572	1732	2226	2056	1378	2507	2752	1212	2003	1844	2794	2076	2067	1818	1207	1235	1421	2304	1818	2864	1665	2279	2124	2831	3985	3277	2682	1118	protein_coding	9135
ENSG00000029993	HMGB3	2482	2560	1373	2715	3235	1700	2718	1272	477	2953	1907	1257	1464	568	1263	947	5927	1889	1355	1947	4912	842	2019	2588	740	3244	1128	1892	2414	1614	1557	5286	4665	798	1658	1361	1277	1514	2453	5711	2406	1650	1607	2336	2232	protein_coding	3149
ENSG00000030066	NUP160	1907	1707	2260	1865	2143	1007	641	1980	1575	918	641	1725	2796	497	3577	827	1343	3320	779	2250	3263	805	3626	1743	784	2691	1008	1867	1561	1142	1033	1254	783	2155	1370	840	2322	2833	3325	1978	3532	2581	2463	1725	717	protein_coding	23279
ENSG00000030110	BAK1	1444	1001	1137	1491	1410	869	1083	1254	1063	1320	190	883	1787	206	1554	447	1826	2213	113	1536	1260	239	1295	1735	202	2080	258	1359	1703	243	3470	3795	4114	958	1479	583	1507	1484	1161	3754	1932	1198	1167	1370	230	protein_coding	578
ENSG00000030304	MUSK	14	9	4	0	10	2	0	7	112	0	9	2	3	7	8	1	1	1	4	0	1	0	1	11	8	3	3	40	1	9	0	2	0	1	6	2	0	2	3	1	2	0	33	1	5	protein_coding	4593
ENSG00000030419	IKZF2	711	115	704	52	354	32	18	116	575	107	93	54	936	86	374	53	318	92	50	69	200	166	209	292	101	219	129	233	110	179	15	7	169	397	204	163	92	68	178	74	308	192	508	511	109	protein_coding	22807
ENSG00000030582	GRN	24480	17837	30250	12698	20791	8892	23353	24637	20570	13348	4342	29511	13825	5227	18230	4505	22085	14194	6154	21996	20373	5655	12739	17187	5417	19535	5653	15835	16186	4565	25327	40491	4283	20862	18628	15001	19134	15903	24223	22455	21830	16631	15819	27753	5262	protein_coding	2896
ENSG00000031003	FAM13B	849	1133	977	567	2334	648	421	934	1379	1017	292	707	1569	248	1741	451	1191	2237	262	897	464	350	2321	1289	373	2100	344	1890	710	388	750	1604	294	1110	1155	901	1396	770	1493	1326	1661	1607	1379	735	350	protein_coding	51306
ENSG00000031081	ARHGAP31	1643	528	1070	1263	914	186	341	561	1248	77	98	115	397	332	1114	206	214	884	222	264	174	417	760	940	359	1242	314	1192	249	184	321	204	128	650	769	439	369	795	571	581	626	1399	874	1404	323	protein_coding	57514
ENSG00000031691	CENPQ	196	178	278	128	251	98	87	159	190	215	60	117	263	42	150	28	187	153	36	216	323	80	208	244	71	369	92	203	233	112	118	199	216	125	202	164	242	132	287	183	285	257	162	649	46	protein_coding	55166
ENSG00000031698	SARS1	5852	7870	8151	4072	7525	4792	9765	9370	5517	4988	3504	8087	6116	2383	6909	2960	6088	10350	2937	2587	2866	2273	13185	4477	3564	7661	4428	6026	12788	3771	9213	11964	1943	6989	5912	5545	9549	4970	6620	7168	4481	6541	14720	8169	3191	protein_coding	6301
ENSG00000031823	RANBP3	2602	3256	3415	2331	3211	1955	3436	1998	4274	3548	969	3365	3139	928	3647	862	3692	2952	993	2271	2005	1055	2975	3549	1029	4941	1098	3359	3360	1235	3419	3960	1038	3525	3104	2498	2964	2211	3184	3426	4216	2896	3422	3625	816	protein_coding	8498
ENSG00000032219	ARID4A	1007	757	1191	781	934	567	245	1370	1039	967	648	649	1408	605	1498	893	923	882	1089	1610	988	842	1547	881	813	2053	1284	1774	868	1709	198	506	451	663	897	956	1131	1155	972	521	2729	2537	1004	441	409	protein_coding	5926
ENSG00000032389	EIPR1	1058	1698	1254	1471	1546	845	1692	1770	1230	1542	426	2089	1232	399	1489	419	640	2597	312	1406	2209	297	1477	1080	404	1233	346	941	1834	422	2477	3140	745	1494	912	1453	1446	997	1311	1570	958	1011	1888	1180	328	protein_coding	7260
ENSG00000032444	PNPLA6	3122	2251	3943	1796	4904	1482	4821	1917	3844	2370	1096	3860	2756	1094	3959	1190	3516	3712	938	2833	2072	1001	4080	4309	1018	7323	1269	5372	3632	1466	2723	4663	1859	3514	2657	1674	4278	3711	5164	4561	3899	3216	4710	7452	966	protein_coding	10908
ENSG00000032742	IFT88	399	748	717	915	423	623	1073	407	440	585	403	427	1419	356	580	540	594	368	493	1262	831	554	762	575	533	1223	562	614	344	475	485	216	266	761	699	722	748	575	688	625	1883	1138	965	512	458	protein_coding	8100
ENSG00000033011	ALG1	1230	952	1260	1207	985	636	1180	968	770	1220	462	1274	1476	366	1393	411	691	1340	287	1102	844	320	1281	988	430	1829	647	1200	1005	553	1461	1410	634	731	1077	1387	1453	1482	1280	1384	1411	999	1532	1598	452	protein_coding	56052
ENSG00000033030	ZCCHC8	908	1245	841	1198	1074	676	422	804	1223	1184	476	884	1557	359	1322	511	1409	773	565	1267	822	606	1889	1283	549	1711	600	1719	1348	700	744	697	493	690	944	1015	1732	1073	1099	1486	939	1553	1148	751	392	protein_coding	55596
ENSG00000033050	ABCF2	2355	1604	1693	1889	3070	890	1913	2140	2318	2879	565	4478	2580	368	1844	632	1748	2594	428	2335	3577	632	2999	3189	523	3601	590	2276	3057	702	1279	3038	1153	2974	2458	1529	2087	2213	3100	2905	2759	2664	4024	4254	576	protein_coding	10061
ENSG00000033100	CHPF2	4934	1631	4486	1906	3550	1707	2329	2708	2998	1627	823	2578	3303	943	2173	1066	2155	2435	650	1852	4132	1179	2631	2738	971	6633	965	2662	3842	1015	1955	2968	470	3868	2425	1929	2904	2291	3202	2801	4332	2627	4763	7147	920	protein_coding	54480
ENSG00000033122	LRRC7	24	99	60	1125	41	70	23	29	21	1208	37	209	32	13	83	13	46	17	35	12	42	40	24	135	37	68	41	1510	26	47	142	13	14	13	44	478	30	27	390	34	29	29	64	10	24	protein_coding	57554
ENSG00000033170	FUT8	1901	301	3673	1163	677	145	214	467	1340	202	77	314	481	162	790	86	412	392	154	745	2117	140	934	490	225	524	114	856	184	116	222	521	44	664	607	342	1004	1243	498	421	361	1289	583	4401	117	protein_coding	2530
ENSG00000033178	UBA6	1665	1681	3284	1462	2224	1344	778	1242	1568	1798	800	1246	2128	406	2439	1032	1620	2295	522	1734	1510	646	2149	1847	639	2066	915	2320	1711	1114	1698	1208	479	2467	1758	2052	2674	1970	1579	1325	2439	2122	2271	2734	800	protein_coding	55236
ENSG00000033327	GAB2	1292	1860	2327	1142	1689	1464	271	2635	1561	920	155	717	950	225	2017	259	2657	3383	189	662	657	332	2136	1361	254	970	253	1248	1687	239	1019	3092	554	2216	553	626	1221	730	1991	1464	1518	710	2011	1094	278	protein_coding	9846
ENSG00000033627	ATP6V0A1	3041	3500	3622	6110	4334	1786	5362	4165	2028	5182	1616	3961	4412	1214	4480	3385	5317	5832	1569	3056	1916	1673	2322	5833	1700	4697	1737	4729	2815	1700	2555	6053	2971	2225	3314	3477	5201	3183	12769	4143	6786	9857	5928	2256	1209	protein_coding	535
ENSG00000033800	PIAS1	1786	1521	1729	2394	1635	1200	686	1229	1581	2035	508	1551	2103	346	2313	453	2119	2031	551	1547	1940	580	1702	1674	542	1649	686	2621	1400	671	483	1031	573	1661	2015	1768	1557	1437	2301	865	2394	2369	2404	774	696	protein_coding	8554
ENSG00000033867	SLC4A7	641	279	1408	672	922	198	41	1400	517	96	71	475	673	94	573	197	180	637	148	932	598	281	1093	1212	154	805	170	1492	216	276	103	161	64	515	381	479	1255	3858	454	352	3360	1131	1523	1152	248	protein_coding	9497
ENSG00000034053	APBA2	471	325	605	72	811	691	1007	371	1245	1530	15	17	809	83	1595	44	78	67	27	949	42	38	151	702	82	445	34	159	528	41	579	502	35	139	165	59	245	1084	58	1882	1118	204	228	141	58	protein_coding	321
ENSG00000034152	MAP2K3	2943	2018	4068	8232	1927	2803	3227	3860	3589	3458	2379	2906	4933	1726	1646	12208	2693	4383	2128	6233	3909	3124	3966	2361	2375	5077	2899	4818	5414	4534	5173	3409	1804	2688	4040	6576	3988	5219	1690	2916	7484	4673	5327	2830	2575	protein_coding	5606
ENSG00000034239	EFCAB1	93	3	21	1	12	0	3	2	0	0	12	2	5	9	12	11	1	3	38	25	2	12	33	11	19	20	12	1	0	4	1	4	27	16	121	4	16	5	3	8	23	21	10	12	9	protein_coding	79645
ENSG00000034510	TMSB10	62292	56483	75570	31586	60296	62541	211624	73356	80095	236093	2953	60375	54326	6922	34693	4800	113510	67170	4280	14915	62140	6287	71886	60408	5770	65454	2604	36714	112985	2740	86454	93935	13863	53615	74195	79847	82114	67858	54472	57936	134167	13045	152072	143841	5011	protein_coding	9168
ENSG00000034533	ASTE1	440	280	330	559	379	139	268	269	593	257	197	235	482	157	489	140	227	347	202	386	416	176	458	417	188	246	223	378	253	221	121	304	186	246	466	236	215	380	282	403	487	600	265	380	155	protein_coding	28990
ENSG00000034677	RNF19A	3852	7580	3908	4635	8382	14526	3042	11367	2807	7321	1100	4501	2705	1017	15111	4254	13791	23713	2246	11623	1370	1920	9631	7806	1267	9578	1744	3261	7035	2123	6271	5195	1430	6350	6846	10734	10049	6615	6648	11365	20004	3304	11503	2346	2130	protein_coding	25897
ENSG00000034693	PEX3	421	157	441	1176	365	99	100	285	412	108	769	378	462	327	426	641	187	359	417	175	445	441	244	374	558	390	1086	467	354	1041	94	262	413	221	421	248	280	280	213	232	359	1464	569	862	709	protein_coding	8504
ENSG00000034713	GABARAPL2	3907	4038	4749	4466	2315	1902	3179	3082	2921	3000	1520	3474	3916	1091	4109	1468	4470	4431	1530	2767	3390	1372	2531	2960	1431	3537	1526	2372	2011	1862	2944	3539	1921	6959	3601	2949	3581	1446	2674	2647	5717	8250	5137	3472	1474	protein_coding	11345
ENSG00000034971	MYOC	8	0	1	0	2	0	0	0	0	0	0	0	0	0	11	1	0	0	0	0	0	0	0	2	26	0	2	2	0	0	0	0	1	1	0	0	0	0	1	0	0	0	27	0	0	protein_coding	4653
ENSG00000035115	SH3YL1	2155	10563	4367	7537	6852	1870	3456	7126	1546	1645	299	5546	13427	343	7338	308	6909	15683	444	7679	5173	741	5106	4046	510	4302	502	7003	4753	473	1912	5482	321	6616	6075	5179	1826	5277	4952	1264	8881	11698	3584	978	384	protein_coding	26751
ENSG00000035141	FAM136A	1540	1721	1850	2069	1997	973	1739	2073	1697	2930	1027	2077	1762	715	1745	878	2176	2174	847	1554	4760	716	1789	2024	964	2296	1102	1627	2244	1053	2780	2511	1030	1920	2093	1703	2109	1282	1967	2526	1412	1942	2334	2922	664	protein_coding	84908
ENSG00000035403	VCL	12489	4862	7902	4656	4204	2747	1819	4553	2543	1230	680	4570	11586	880	5324	5854	3395	6185	1194	8344	3733	1381	13748	6183	1499	13499	1568	7714	3239	1193	2789	3711	975	6999	3693	3502	8214	11803	3229	7335	19482	9847	7533	13998	1098	protein_coding	7414
ENSG00000035499	DEPDC1B	126	1128	147	2265	988	149	92	9958	127	3053	9	7038	137	15	151	10	1864	1744	16	213	527	36	423	968	35	484	9	1172	662	14	5327	4083	240	611	789	2521	4235	225	434	2354	403	139	835	344	16	protein_coding	55789
ENSG00000035664	DAPK2	440	204	322	954	333	157	230	282	518	147	97	316	244	85	335	165	521	835	84	119	86	135	418	981	87	587	108	87	860	85	73	833	133	671	467	68	200	413	1435	123	84	4495	1092	137	61	protein_coding	23604
ENSG00000035681	NSMAF	1390	989	1311	1754	1280	667	621	1168	2174	366	210	931	1389	229	1372	270	838	1478	190	1772	1266	283	2257	997	237	2196	222	853	1010	305	790	641	222	1540	801	735	958	1223	1009	1325	2015	1920	1197	1962	217	protein_coding	8439
ENSG00000035687	ADSS2	2491	3666	2757	1388	2549	2673	1513	4575	1571	2219	673	3748	7664	500	3422	697	4676	3405	688	3346	4862	619	4157	4364	791	6005	743	3185	3118	892	2038	6660	1495	2759	4852	1478	2845	4012	2260	3635	6308	2685	8136	2981	708	protein_coding	159
ENSG00000035720	STAP1	86	30	16	18	111	8	4	1	2639	5	2	2	5	5	27	4	1	9	5	4	2	8	11	24	3	8	5	66	8	24	2	14	0	7	136	4	5	1	6	2	9	4	225	5	5	protein_coding	26228
ENSG00000035862	TIMP2	31398	26851	20891	2799	25355	4879	6716	37189	2989	3356	1712	15875	22176	3719	23892	1894	10991	21924	2157	9160	2290	3545	23096	17533	3931	20396	2119	18676	11574	2280	14277	21657	4034	47175	8313	7806	30096	14750	14997	53016	25500	21803	32330	11988	2480	protein_coding	7077
ENSG00000035928	RFC1	1689	2934	2604	2375	4903	709	1317	3898	1464	1696	1244	1428	3368	923	2519	1076	4761	5179	1348	2655	1801	1280	4419	3528	1103	3424	1764	3580	2685	2192	1748	1615	2904	3577	2717	1872	3737	2235	2245	5718	4159	5292	2260	2779	1088	protein_coding	5981
ENSG00000036054	TBC1D23	1407	1403	1784	2079	1520	873	408	1167	759	837	835	1248	1826	537	1937	942	940	1197	838	1252	1397	895	2092	1790	770	1792	1094	1146	1223	1315	382	979	824	2097	1172	1243	1032	1242	849	828	1904	2818	1474	1401	927	protein_coding	55773
ENSG00000036257	CUL3	2105	2818	3278	2155	3191	1209	937	3154	1864	1142	998	1826	3915	820	3972	1520	3092	1899	1300	3366	3407	1347	3530	3061	1141	4218	1551	3421	2306	1841	1903	2831	1125	2837	2272	2099	2928	4118	3377	3408	3598	4958	3452	2631	1240	protein_coding	8452
ENSG00000036448	MYOM2	101	347	206	32	140	103	494	49	142	304	168	39	805	130	2555	177	646	540	216	521	131	205	231	257	250	86	251	160	177	261	707	337	71	213	163	234	178	156	99	887	259	130	119	29	170	protein_coding	9172
ENSG00000036473	OTC	1	9	1	53	13	0	7	998	25	221	7132	444	7	3134	2	4490	23	4	4182	9	14	4248	3	1019	5598	1237	10936	3362	2	8312	4	1	1077	2	1724	619	5	11	5	140	8	54	446	11	4652	protein_coding	5009
ENSG00000036530	CYP46A1	25	15	35	11	8	0	5	24	72	12	49	2	43	19	20	29	21	22	14	15	7	46	37	46	39	18	62	33	10	41	20	15	167	29	27	19	23	32	16	14	17	150	15	76	33	protein_coding	10858
ENSG00000036549	ZZZ3	1515	1683	1387	1861	2444	1625	1272	2309	1133	1821	762	1451	2584	630	3067	586	1839	2321	840	1118	1495	775	3179	2943	744	3668	974	1760	1711	1030	947	995	832	926	1470	1987	1288	1684	2933	1856	1356	3051	3028	1563	591	protein_coding	26009
ENSG00000036565	SLC18A1	1	0	1	0	5	1	1	8	39	0	1	3	1	1	73	1	1	4	0	0	3	2	3	0	0	17	1	4	10	2	0	0	0	4	2	0	0	3	8	2	1	3950	3	1	0	protein_coding	6570
ENSG00000036672	USP2	292	43	132	104	85	27	97	211	27	76	751	330	531	270	126	1018	332	139	514	420	21	778	376	86	216	98	677	610	416	788	30	1698	1298	1174	155	309	275	318	178	126	526	276	290	117	377	protein_coding	9099
ENSG00000036828	CASR	55	25	1910	576	58	213	4	6	3	9	21	1	8	9	313	33	40	61	46	6	0	48	2	2529	64	9	20	78	97	26	0	1	1	4	46	10	110	4	0	20	3115	9	262	26	26	protein_coding	846
ENSG00000037042	TUBG2	874	825	665	684	796	586	630	598	948	1306	295	1419	921	157	1152	157	1849	1040	118	769	1186	202	891	1156	228	869	216	884	1447	262	1199	1043	251	883	1008	994	1309	585	839	1393	1485	1239	784	508	120	protein_coding	27175
ENSG00000037241	RPL26L1	512	887	726	403	1130	367	1157	825	498	1238	439	1136	587	236	760	364	892	785	323	881	635	337	1022	645	339	1264	394	598	847	471	1057	1369	475	1120	829	839	811	520	847	1111	847	547	1019	2097	418	protein_coding	51121
ENSG00000037280	FLT4	1203	869	457	773	570	281	538	771	1407	124	232	206	848	673	728	358	345	1108	257	442	313	699	1353	1619	662	1286	512	1029	339	360	703	385	518	325	829	671	715	975	534	712	750	2085	768	2543	483	protein_coding	2324
ENSG00000037474	NSUN2	2653	2403	3580	7435	4647	1798	2812	3518	3566	2462	1786	3995	3340	1158	4417	2249	3076	1853	1469	2650	6254	1776	4304	3502	1665	5778	1995	3297	2582	2387	2241	3223	2352	2977	3259	2578	3151	2988	6292	3397	4739	3329	4637	3958	2120	protein_coding	54888
ENSG00000037637	FBXO42	1030	653	1267	1625	619	296	594	613	1397	711	458	504	1104	322	1020	519	877	1048	450	448	784	532	1146	1106	480	1478	548	1957	974	584	611	1009	661	1009	848	572	1062	984	681	566	1257	1831	1199	1215	614	protein_coding	54455
ENSG00000037749	MFAP3	516	497	622	301	1443	294	50	902	85	117	132	271	828	106	1047	298	390	1443	127	730	297	170	1014	672	136	1362	312	1279	151	355	160	167	183	589	283	310	752	863	1107	772	765	1362	797	361	234	protein_coding	4238
ENSG00000037757	MRI1	766	1477	1252	892	1059	1277	824	715	1609	528	321	1637	1760	387	2300	733	1588	1397	506	1002	1622	713	849	1319	593	1424	731	1409	993	579	1138	1213	344	1291	1212	519	1066	1329	1565	1638	2853	2262	790	1757	589	protein_coding	84245
ENSG00000037897	METTL1	943	341	640	559	622	440	1288	575	523	737	128	938	865	161	709	400	668	973	267	769	15372	257	1081	772	173	1196	189	792	1251	314	818	1128	198	1073	758	602	1267	528	695	1171	1135	717	1136	1472	240	protein_coding	4234
ENSG00000037965	HOXC8	139	2	21	33	1	25	15	1	53	0	0	0	2	0	3	0	137	0	0	123	139	0	1	167	1	15	1	0	2	1	0	2	0	1	49	2	97	4	37	11	7	0	0	0	0	protein_coding	3224
ENSG00000038002	AGA	880	755	1372	1013	498	501	538	509	975	319	585	445	869	384	785	671	610	1033	474	896	1179	318	702	451	539	1488	536	908	804	625	360	533	147	386	704	533	878	967	440	1108	1935	752	853	1075	588	protein_coding	175
ENSG00000038210	PI4K2B	503	581	1120	1084	876	453	367	912	659	597	1430	628	799	872	965	1223	992	956	1265	764	941	1355	569	936	1000	978	1842	642	498	1790	687	563	1691	978	843	686	538	606	317	802	752	836	612	1151	1217	protein_coding	55300
ENSG00000038219	BOD1L1	1649	2153	2713	2034	3626	1548	508	2165	2204	1269	525	1000	3256	406	4538	763	2675	3336	520	2941	1955	757	3576	3809	583	2929	846	3614	1441	991	776	619	1057	3109	1999	1743	3130	2460	2189	3427	4535	3689	2524	2094	609	protein_coding	259282
ENSG00000038274	MAT2B	2847	2526	5742	2682	5221	1341	1090	2430	4014	1793	1902	2218	2246	1506	3230	1117	2577	5448	1796	2826	1925	1593	4165	2375	1531	3102	2008	3075	2131	2355	1294	1821	1745	3118	2892	2453	2319	1960	2984	2532	3780	2461	4284	4121	1498	protein_coding	27430
ENSG00000038295	TLL1	238	33	46	27	107	2	14	7	96	1	5	3	34	13	53	5	5	118	8	14	2	14	33	80	23	21	17	53	3	8	5	3	7	14	44	27	14	20	8	199	17	4	82	44	10	protein_coding	7092
ENSG00000038358	EDC4	1544	1566	1837	2472	1870	1549	336	1928	1939	941	397	1948	2389	466	2903	698	2713	2372	594	2418	2293	629	1296	2360	584	3249	681	2439	836	752	1407	1265	760	2730	2094	1275	2504	900	2367	1859	2891	2881	1817	2085	474	protein_coding	23644
ENSG00000038382	TRIO	5031	3430	3990	1784	7604	2316	1306	4845	1524	2837	634	2217	3545	524	4243	727	3218	5130	469	3399	4893	900	6109	4078	803	5783	838	4602	2415	987	997	2999	2542	7747	2738	2794	7820	3688	9743	3758	6125	4763	5137	4655	743	protein_coding	7204
ENSG00000038427	VCAN	25676	3978	44284	2005	3876	678	992	4984	155	171	92	959	6930	323	4933	391	1541	4984	182	3155	5803	580	15126	6106	281	99836	292	8783	1299	130	1117	632	459	6898	2837	2230	7124	10471	10804	3258	13154	9167	10359	14061	222	protein_coding	1462
ENSG00000038532	CLEC16A	1843	2014	1816	2350	2514	1630	1193	1934	1974	2113	486	1510	3040	384	2078	474	1067	4601	338	1466	1423	597	4918	1421	368	2752	564	2006	1613	954	4196	4956	2052	1955	2380	854	4680	2240	2940	2693	3206	2439	4424	1884	539	protein_coding	23274
ENSG00000038945	MSR1	1632	268	1753	482	1403	673	291	785	86	96	68	546	155	466	880	344	139	490	325	929	92	291	869	642	246	742	427	770	420	189	375	723	36	2309	375	299	221	1177	465	696	325	389	941	906	164	protein_coding	4481
ENSG00000039068	CDH1	15504	32256	28528	50371	29027	39343	25002	66866	1241	37908	8424	27649	36064	3945	22973	8350	43487	24721	5947	29069	14946	6775	11382	20577	4412	73410	6208	49286	11022	13122	15091	39865	5622	37986	30146	57644	30104	14668	18288	11740	50701	50761	32036	6485	5115	protein_coding	999
ENSG00000039123	MTREX	1607	2825	1839	1098	1905	1490	1203	2765	1277	1560	931	2257	3263	680	6119	1079	1898	3075	985	3585	1523	978	5199	2689	988	4531	1244	3305	2070	1420	1809	2572	1683	3072	2218	1073	2763	2598	3056	2789	4123	4905	3813	1866	1019	protein_coding	23517
ENSG00000039139	DNAH5	325	447	403	5	667	198	2566	359	13	476	61	287	396	8	538	96	1241	1142	60	370	320	153	1642	507	59	257	29	406	533	74	11952	153	1014	426	787	280	2267	1634	525	423	516	73	889	258	131	protein_coding	1767
ENSG00000039319	ZFYVE16	1144	1397	1594	1030	1128	798	742	1660	731	1593	484	1105	2944	524	1897	959	2628	2164	709	2563	1637	749	3603	1990	780	4543	887	2799	1285	1014	1016	1336	1278	1795	1975	1688	2526	2012	1633	2315	2315	2497	2610	898	688	protein_coding	9765
ENSG00000039523	RIPOR1	3642	4108	4177	1631	2700	2562	2398	3707	5999	1466	722	3609	5482	1103	6529	1525	3878	3922	875	4808	1927	1286	2580	2197	1267	7327	1057	2174	2367	973	8438	3039	545	6342	4192	3119	3335	2066	2967	4147	7319	2767	4114	4625	726	protein_coding	79567
ENSG00000039537	C6	897	2516	1849	3	495	24	1102	5794	36	458	20110	1506	26	12820	1316	33515	1632	380	31858	214	121	24712	79	552	25191	7396	33187	8541	405	25102	435	362	27428	59	5502	2209	447	21	12077	1299	298	806	2125	2279	38193	protein_coding	729
ENSG00000039560	RAI14	3657	2425	3020	1673	2650	411	550	2128	1037	555	1155	1113	3354	1138	1409	773	963	1980	1546	1248	1031	991	3012	1368	1160	5535	2170	1353	980	1742	742	546	147	2459	1117	835	1692	2479	3547	1694	4308	3434	5835	6753	726	protein_coding	26064
ENSG00000039600	SOX30	30	2	9	23	5	0	5	4	10	2	0	1	7	3	1	2	2	5	2	8	9	0	4	7	1	8	2	10	2	0	3	3	7	3	2	2	1	3	16	6	3	17	19	37	0	protein_coding	11063
ENSG00000039650	PNKP	1902	1607	2058	1234	2082	2037	2417	1957	2306	3763	589	1765	2547	599	1272	534	2612	1941	566	2768	1794	624	2046	2780	817	2585	684	2574	3249	645	3114	2098	628	1600	2129	2380	3232	1774	1687	2788	2945	2011	3048	1423	575	protein_coding	11284
ENSG00000039987	BEST2	0	1	0	0	2	0	0	0	2	0	0	2	1	0	0	0	2	1	0	3	1	1	0	1	0	3	0	1	0	0	2	0	0	2	1	1	0	0	0	0	3	1	0	1	0	protein_coding	54831
ENSG00000040199	PHLPP2	370	483	350	966	561	569	221	1696	316	381	140	809	399	164	790	540	941	1421	165	409	295	191	643	483	193	845	193	1253	338	351	403	688	190	1447	563	456	1123	317	1211	281	429	688	1159	495	191	protein_coding	23035
ENSG00000040275	SPDL1	420	436	602	728	780	232	337	549	353	469	53	583	421	57	519	36	807	631	48	636	833	105	724	546	77	1004	85	493	385	128	250	318	224	411	477	298	384	403	572	535	447	321	626	1099	44	protein_coding	54908
ENSG00000040341	STAU2	1424	1848	1392	2994	2530	1191	1379	1759	713	1771	552	553	1907	463	2028	722	2837	2948	665	1479	1575	799	3726	2950	662	2189	1081	2156	1468	1179	819	1224	839	1849	1091	1852	1128	1785	1796	2037	4654	2381	1970	1393	629	protein_coding	27067
ENSG00000040487	SLC66A1	622	566	734	1286	434	309	725	618	1369	711	464	544	359	362	580	627	618	621	461	457	349	685	417	624	638	1205	446	426	601	713	859	1419	634	383	687	603	783	312	656	834	590	1571	659	1042	287	protein_coding	54896
ENSG00000040531	CTNS	712	935	848	461	666	408	686	413	921	1325	529	566	1189	323	1061	479	1570	1234	316	755	1324	428	1031	1269	332	2058	497	1468	1036	568	891	854	633	563	1005	864	1430	755	1405	1144	1387	957	1294	1324	397	protein_coding	1497
ENSG00000040608	RTN4R	505	606	548	164	319	273	488	605	233	395	427	261	570	119	120	257	445	401	150	353	425	309	106	483	183	527	280	322	87	171	540	794	554	731	333	195	494	497	422	850	650	562	533	65	183	protein_coding	65078
ENSG00000040633	PHF23	1639	1868	1609	796	1157	1034	2253	1037	2072	1586	595	799	2353	513	1596	947	1867	1127	749	1486	2113	734	1605	1635	612	2410	580	1631	2191	671	2110	1683	663	786	1675	2208	2879	1691	1337	1741	2029	2504	2549	2475	450	protein_coding	79142
ENSG00000040731	CDH10	2	0	33	3	5	0	0	0	24	0	0	0	0	0	2	0	3	0	0	13	0	0	0	0	1	1	0	1	0	1	1	0	0	0	0	1	0	0	0	17	0	2	1	0	0	protein_coding	1008
ENSG00000040933	INPP4A	1328	593	942	733	1036	323	227	1425	2251	538	245	1801	1763	252	2049	284	971	3367	237	730	1202	334	1342	3623	310	1364	318	2848	913	455	484	1150	216	946	1156	616	1123	1939	934	775	1122	1789	1642	1243	341	protein_coding	3631
ENSG00000041353	RAB27B	614	410	2206	1207	1327	935	74	1729	36	2108	66	3626	251	48	59	199	4990	3107	150	20	214	120	1226	7471	201	278	108	515	2682	127	61	294	29	1148	1131	2418	1170	662	327	163	1826	3331	2440	2335	43	protein_coding	5874
ENSG00000041357	PSMA4	5748	4038	4209	7419	6467	2829	6390	3651	4216	6445	2111	5969	3413	1520	6710	2191	4899	8669	1859	5353	5978	1968	5005	4235	1732	4424	2721	3300	6553	3308	7054	10297	3205	5785	6016	3960	4004	3805	4172	5647	5102	5049	6574	5030	2037	protein_coding	5685
ENSG00000041515	MYO16	33	21	28	1	1577	3	15	38	75	8	188	12	21	121	17	119	14	35	248	25	44	113	37	482	105	308	260	44	24	249	20	7	13	60	62	22	345	20	17	237	54	8	301	32	151	protein_coding	23026
ENSG00000041802	LSG1	2638	1702	2037	3823	2145	1034	1635	2043	1436	3279	839	3208	2696	514	4696	983	1248	2817	711	3382	4530	915	2276	3149	733	4937	1085	2334	1778	1181	2246	3454	947	3161	2078	1680	1506	2000	1190	2211	3175	2251	1821	2031	601	protein_coding	55341
ENSG00000041880	PARP3	1414	1857	1454	1034	2072	1299	1471	1279	1520	1366	765	1291	3277	440	1916	423	1870	1494	531	2336	378	658	1787	1247	626	907	677	1655	1333	734	2169	2150	374	1790	1799	2578	2438	1320	1384	2393	2175	1606	2063	1770	426	protein_coding	10039
ENSG00000041982	TNC	18967	947	2658	1691	1401	3224	1853	1572	4286	398	587	55993	579	454	1343	852	2723	1030	65	494	2757	1597	31357	4768	693	6225	600	2698	35907	771	833	181	350	55681	5161	11953	7546	1544	2917	2838	2425	2873	6021	39710	168	protein_coding	3371
ENSG00000041988	THAP3	540	479	593	666	394	212	813	305	1026	626	362	383	446	258	451	170	479	389	228	263	576	245	593	474	231	408	192	413	645	261	723	445	224	432	554	402	632	334	387	369	558	862	428	547	184	protein_coding	90326
ENSG00000042062	RIPOR3	186	1108	99	154	288	1674	597	397	649	2814	577	1229	869	327	2886	358	630	343	454	2308	53	548	438	269	624	367	436	565	326	598	6561	1506	32	361	2195	16118	4816	1018	115	461	66	125	300	154	256	protein_coding	140876
ENSG00000042088	TDP1	833	291	552	852	638	259	396	343	1261	338	172	443	814	153	473	186	420	555	261	612	1290	138	650	675	205	930	260	683	317	276	274	545	283	241	567	608	547	537	474	210	473	615	595	1456	170	protein_coding	55775
ENSG00000042286	AIFM2	1379	2104	1087	2233	1849	668	1050	931	776	1070	1012	2032	2207	486	1789	665	2396	2740	532	1744	1833	683	1807	1256	668	2888	1289	827	2973	1266	3808	5553	1194	2621	1312	799	2398	1413	2032	2071	5917	312	1594	1125	469	protein_coding	84883
ENSG00000042304	C2orf83	1	0	0	0	0	0	0	0	4	1	0	1	0	0	0	0	4	0	0	0	2	0	0	0	0	0	0	0	1	0	0	0	0	0	0	0	0	0	0	0	0	0	0	3	0	transcribed_unprocessed_pseudogene	56918
ENSG00000042317	SPATA7	522	247	470	129	356	223	349	209	166	344	162	172	696	117	335	104	426	226	126	247	382	180	554	329	119	451	155	669	386	168	293	251	150	213	297	685	597	431	227	244	348	556	318	425	132	protein_coding	55812
ENSG00000042429	MED17	1424	1614	1977	1617	1413	932	898	888	1011	1037	260	470	1626	229	1625	457	905	1520	372	1092	932	399	2269	1137	329	1562	309	2610	1428	397	1160	1212	325	1140	956	776	1639	1564	2249	1381	2007	1977	1708	1345	360	protein_coding	9440
ENSG00000042445	RETSAT	2640	6139	5861	5014	4246	2781	2573	6608	965	1754	7316	4779	3703	4001	4123	10914	6391	5278	7006	2419	2136	4694	5034	3510	6151	5446	8899	5233	3199	9174	4947	5755	1510	7007	5073	7937	3499	2376	3054	5155	8680	14685	5773	3063	6459	protein_coding	54884
ENSG00000042493	CAPG	11694	1870	11078	4007	3474	2353	5664	2457	7503	1070	149	1689	4242	217	3884	159	10792	3811	748	1609	3938	527	6291	3930	213	3429	138	3243	3282	156	3212	2256	182	3493	6522	498	5323	2057	5281	3494	8823	1243	10925	9319	183	protein_coding	822
ENSG00000042753	AP2S1	2960	2437	3554	3000	1944	1104	5635	2625	3172	4852	2273	3877	1957	1493	1120	1550	3330	2283	1658	1799	2667	1605	2308	2883	1761	4534	1948	3102	3686	2297	3906	4521	2239	2211	3236	2769	2692	2058	1992	2359	2932	2864	1885	4150	2175	protein_coding	1175
ENSG00000042781	USH2A	7	17	12	15	25	5	4	45	43	14	1972	41	34	381	56	970	53	14	1047	64	39	644	31	41	827	84	2801	64	30	1482	7	8	100	22	37	43	11	16	27	28	100	33	100	10	1451	protein_coding	7399
ENSG00000042813	ZPBP	0	0	0	0	2	0	0	0	3	2	0	0	0	1	0	2	0	0	0	9	1	0	1	0	1	0	1	6	0	2	0	0	1	0	0	1	0	0	0	0	1	11	0	1	1	protein_coding	11055
ENSG00000042832	TG	96	30	73	93	16	6	12	14	29	838	10	3	8	3	33	9	152	34	13	56	8	19	72	21	1	68	20	50	9	3	24	8	58	35	15	10	13	58	5	47	178	13	14	26	11	protein_coding	7038
ENSG00000042980	ADAM28	1998	2978	4549	1114	1165	3338	636	1678	5664	246	18	2409	123	54	709	35	335	836	52	574	710	193	7194	301	88	404	42	445	2522	30	571	182	102	329	488	5431	1011	3149	524	1374	1677	1871	1924	899	29	protein_coding	10863
ENSG00000043039	BARX2	1344	130	465	1056	37	39	420	5	19	4	2	24	4426	0	892	2	62	120	0	72	260	14	17	243	10	86	1	2010	54	7	266	15	2	144	18	12	293	542	178	234	2577	2146	1828	109	0	protein_coding	8538
ENSG00000043093	DCUN1D1	1700	1996	1425	1987	1985	1042	1120	1367	655	1512	1126	901	2071	571	2614	999	1021	2264	945	2987	1695	1027	1569	1969	997	3207	1456	2670	1150	1676	1002	2911	1494	1952	1655	1661	1403	1444	1380	1790	2030	1949	2227	1357	1088	protein_coding	54165
ENSG00000043143	JADE2	2522	3512	3234	1590	5725	1676	2957	2094	5351	1292	221	2137	2329	345	5206	299	2800	6499	276	3006	838	377	4247	2085	350	3288	236	2934	3052	283	2254	1317	1112	3027	2392	1506	2269	1127	3658	4459	5253	2921	2708	2619	258	protein_coding	23338
ENSG00000043355	ZIC2	113	371	83	906	714	122	1138	2	5	497	2	1	2	37	171	1	653	404	1	393	14	2	17	122	7	326	0	1	2	0	523	616	3	113	399	1	771	206	1979	280	1	69	4	241	1	protein_coding	7546
ENSG00000043462	LCP2	1983	662	873	1320	1884	401	437	1070	4078	165	167	443	412	795	2205	422	225	839	486	580	203	464	1037	1298	537	1190	465	1496	544	311	561	510	102	887	1761	662	474	794	854	546	451	448	1242	2136	469	protein_coding	3937
ENSG00000043514	TRIT1	676	743	784	905	967	382	949	863	1000	1125	259	1092	1179	199	744	261	1279	1164	316	465	821	342	645	1709	262	2144	353	659	2050	459	797	1025	253	374	1072	440	553	1066	1372	1009	919	944	1574	963	247	protein_coding	54802
ENSG00000043591	ADRB1	11	1	40	6	12	1	1	41	58	4	7	22	2	13	11	20	2	4	317	0	13	26	8	5	70	9	14	13	3	45	1	0	2	5	19	12	3	0	9	3	11	3	12	6	3	protein_coding	153
ENSG00000044012	GUCA2B	9	26	4	8	20	77	366	15	0	310	226	335	5	38	117	36	6	54	19	54	1	48	46	253	42	29	58	138	11	50	143	1284	142	32	148	117	35	90	112	14	28	33	87	2	44	protein_coding	2981
ENSG00000044090	CUL7	2805	4308	2511	2373	3699	2778	3780	5617	1625	3100	609	1461	4263	635	4530	497	5391	5046	581	3882	6375	738	3396	4339	756	6332	618	3913	4743	779	6276	4214	1306	2891	3429	3401	5059	3152	3454	10006	3341	3263	2178	1980	568	protein_coding	9820
ENSG00000044115	CTNNA1	16898	31446	33945	15721	38691	19324	14130	35436	3006	16260	4910	19583	22255	3680	21753	5871	21417	48562	3520	23462	19597	5050	39485	16924	5073	32531	5824	20374	16920	7163	17686	25753	10591	26414	16192	21370	25552	21976	22030	29663	40494	25209	31410	27139	4792	protein_coding	1495
ENSG00000044446	PHKA2	1365	2323	2021	5863	2504	1409	1964	3630	2068	2348	2130	3333	1927	1727	1821	2795	3300	3084	2136	3371	2699	2317	2138	3828	2083	5152	2461	2720	4036	2659	2818	3368	2103	1775	2446	3985	1784	2198	2626	2300	2265	2641	1873	1934	1971	protein_coding	5256
ENSG00000044459	CNTLN	264	176	568	329	310	175	109	325	131	310	564	626	404	454	343	717	353	372	628	243	148	496	856	336	469	301	665	679	136	633	85	140	189	428	327	237	304	596	267	255	321	640	199	359	705	protein_coding	54875
ENSG00000044524	EPHA3	3210	595	889	155	547	172	350	573	379	37	282	85	712	206	1218	300	204	730	225	186	130	359	1370	1302	332	758	202	1649	127	313	213	131	125	265	855	371	498	652	735	420	758	583	858	314	128	protein_coding	2042
ENSG00000044574	HSPA5	26619	26292	45855	22171	18589	25008	20728	35380	8523	14701	11944	41909	42208	7072	29285	23772	14805	31128	14163	39077	44946	15214	30094	17392	11132	81990	21953	16405	47209	23100	41337	44466	34100	83374	31905	26133	27685	28261	14599	25323	52238	50670	35768	38253	28421	protein_coding	3309
ENSG00000046604	DSG2	6419	9345	23836	5331	11730	19619	4788	20880	202	9136	1015	13279	6975	531	9307	1718	13369	12816	857	13302	14676	1596	20031	9504	1028	7591	1069	8068	9963	1697	4265	7128	1215	23143	6999	13452	20188	11400	17228	26862	33700	17455	32841	6494	1040	protein_coding	1829
ENSG00000046647	GEMIN8	745	1147	797	1127	864	705	1214	538	816	612	223	626	1421	183	1378	254	750	1076	171	1858	840	201	1598	1111	243	980	214	1216	2121	299	1275	952	133	2294	1272	888	1319	1969	697	1208	1314	1321	1543	540	197	protein_coding	54960
ENSG00000046651	OFD1	1347	1455	2445	2984	2269	1287	1442	1390	4155	1602	387	1344	2247	301	2905	429	2215	2378	416	2887	3611	493	3038	2360	452	2478	366	3498	2679	524	1276	2441	659	2483	1598	1283	2382	3439	2432	1845	2736	4646	2485	866	307	protein_coding	8481
ENSG00000046653	GPM6B	100	101	158	110	357	32	29	103	90	24	17	56	165	22	170	12	130	102	26	95	122	36	175	162	83	410	24	369	122	26	60	33	16	80	130	103	184	200	128	207	191	2433	194	31	10	protein_coding	2824
ENSG00000046774	MAGEC2	1	0	0	0	0	0	0	0	1	0	0	0	0	4	0	0	0	0	0	0	0	1	0	0	0	0	0	0	0	0	0	0	3	0	0	0	0	0	99	0	0	0	0	1	0	protein_coding	51438
ENSG00000046889	PREX2	650	127	342	167	367	43	54	67	95	33	50	12	224	69	267	105	30	341	67	95	51	146	269	404	100	493	69	200	26	71	29	24	58	88	216	185	101	104	132	131	147	349	217	83	150	protein_coding	80243
ENSG00000047056	WDR37	756	788	482	433	1202	404	414	893	1592	624	298	326	1384	316	1599	451	1114	1064	211	950	430	353	1038	1427	290	1809	308	1238	831	418	691	626	675	675	740	759	774	770	614	1221	2009	1873	970	1344	319	protein_coding	22884
ENSG00000047188	YTHDC2	1157	1078	2288	988	2336	734	520	1446	1738	1236	732	1743	2043	374	2876	1117	1696	1711	648	3028	1312	970	3378	1853	649	2903	1014	3662	1443	1285	937	1126	968	1796	1706	1346	1605	1679	2313	2520	2249	3731	2333	895	852	protein_coding	64848
ENSG00000047230	CTPS2	1288	1483	1340	3474	1572	1361	1400	1206	604	1146	315	989	2019	303	1660	401	1940	1787	436	3988	2619	401	1901	1740	421	2997	473	1177	2614	426	1153	1906	513	1683	1177	1203	1561	1794	1743	1741	2647	1785	2001	889	292	protein_coding	56474
ENSG00000047249	ATP6V1H	2242	2893	2050	2379	2625	1258	1804	2263	1303	922	700	1190	1901	442	3158	468	1861	1656	539	1443	1241	534	2592	1347	568	3041	715	908	2475	1028	2673	2900	657	2223	1103	1862	1686	1229	1898	2238	4106	3511	2560	2521	681	protein_coding	51606
ENSG00000047315	POLR2B	3516	5536	5047	4028	3121	2012	1445	2628	2919	2010	980	2380	4499	823	3038	1257	3557	4034	895	2389	3505	1199	4936	5445	1110	4798	1409	4582	3709	1768	2780	1886	711	4784	3624	3118	4112	4209	2752	2398	9043	6325	3824	4399	1071	protein_coding	5431
ENSG00000047346	FAM214A	1165	1320	881	1285	1344	843	343	844	1986	1019	1315	1550	1645	678	2443	965	1763	1816	1088	1243	564	1340	1605	1477	1072	1711	2067	1904	967	1947	521	1077	979	1005	1386	1250	1471	1365	1852	1218	2415	7086	2090	648	2125	protein_coding	56204
ENSG00000047365	ARAP2	1050	1219	1573	1254	2277	986	551	4190	1526	1805	294	1064	2928	253	1420	912	2458	3322	437	2068	553	499	2940	1516	459	1044	426	3581	1420	671	681	568	765	2022	1772	2235	907	2806	968	2168	1648	1205	1550	727	319	protein_coding	116984
ENSG00000047410	TPR	4888	7816	4937	5548	8459	4306	2094	6107	4570	4052	1499	4577	20089	1266	12524	1787	7657	3952	1467	19529	9129	1902	12217	12329	1778	11525	2061	9905	5572	2229	3455	2288	3219	6208	6523	4745	6147	9776	9628	11093	17433	8400	10413	4238	1539	protein_coding	7175
ENSG00000047457	CP	6911	238	7082	141	6081	11	22	15189	831	365	32694	2993	6336	21902	773	85908	148	385	42136	542	3320	45135	23964	670	47697	16140	50898	5206	7678	59810	357	127	39078	364	11794	2888	4848	28009	753	2842	971	27	7359	9384	83712	protein_coding	1356
ENSG00000047578	KATNIP	1366	1353	1604	1448	1541	794	904	1108	683	1418	238	1485	2497	161	2004	162	1651	1820	174	1446	1406	292	1761	1668	238	2476	216	1931	1066	295	1049	889	442	1674	1181	1268	1905	1383	2061	2108	2488	2264	1826	1302	200	protein_coding	23247
ENSG00000047579	DTNBP1	983	801	745	570	918	660	1671	659	1746	725	202	584	1176	160	909	103	1115	1104	224	707	789	181	767	1202	262	1095	171	570	1457	202	1573	1651	435	611	985	741	670	709	975	1201	1038	1128	908	1118	180	protein_coding	84062
ENSG00000047597	XK	188	8	84	278	22	2	12	60	26	45	62	226	116	29	59	104	1	165	14	68	59	22	121	221	86	82	97	299	66	80	10	71	79	6	31	87	5	88	10	182	49	2578	227	22	78	protein_coding	7504
ENSG00000047617	ANO2	95	12	26	41	23	0	23	4	52	0	2	1	19	10	35	3	2	16	2	10	2	4	7	71	9	14	4	14	1	3	1	9	6	5	27	6	17	15	10	8	17	68	18	11	2	protein_coding	57101
ENSG00000047621	C12orf4	581	775	861	423	833	294	567	576	708	692	145	658	870	164	1127	141	757	782	139	899	445	208	1285	1096	177	1075	169	1106	736	174	347	879	349	844	666	602	887	735	464	513	2214	931	1027	947	178	protein_coding	57102
ENSG00000047634	SCML1	601	297	502	140	368	284	167	687	762	89	811	803	96	587	929	977	1202	178	1024	217	1380	1149	193	1661	863	498	909	899	664	1114	271	75	201	527	346	1617	122	125	466	764	436	926	515	838	841	protein_coding	6322
ENSG00000047644	WWC3	3652	1255	2141	613	2273	451	340	2092	2297	397	230	1246	2154	370	2811	352	1143	3599	341	2237	1709	401	2011	1755	401	3348	354	1608	2067	360	644	787	181	1922	983	678	605	2274	2271	1767	3788	1482	3888	3120	311	protein_coding	55841
ENSG00000047648	ARHGAP6	310	112	102	111	109	72	112	122	145	33	35	39	134	46	96	52	774	151	50	124	37	83	556	327	60	189	54	133	112	39	55	51	39	144	124	308	134	186	271	128	294	321	566	260	38	protein_coding	395
ENSG00000047662	FAM184B	22	19	18	8	21	18	17	10	65	34	3	5	25	6	21	0	54	17	6	22	21	7	10	41	6	15	3	32	24	4	18	8	18	16	17	29	21	11	12	24	52	12	10	12	7	protein_coding	27146
ENSG00000047849	MAP4	11281	15700	12285	8695	18138	5559	9747	15098	6309	6125	3518	12283	18282	2616	16891	2380	9128	14204	1780	11579	6224	4505	13946	11323	3648	21377	4593	10437	9003	4430	9165	15863	3072	16880	8287	7359	10523	8563	14363	16544	25810	52786	14563	23498	3776	protein_coding	4134
ENSG00000047932	GOPC	1506	810	1956	1888	1491	279	300	1037	1439	628	700	819	2368	526	2260	710	851	999	730	970	2798	807	1060	1048	642	2150	877	1462	667	1163	405	548	807	1311	988	967	1141	1547	1157	980	1355	2944	2210	1932	695	protein_coding	57120
ENSG00000047936	ROS1	14	3	14	43	5	0	0	2	0	0	3	0	1	0	0	23	0	2	0	0	207	7	1	5	1	1	8	6	0	6	0	1	3	18	1	0	13	6	2	1	3	2	7	3	2	protein_coding	6098
ENSG00000048028	USP28	836	625	921	1585	704	268	326	737	1010	666	544	495	1144	336	1403	458	652	320	500	798	1766	360	1045	835	510	959	680	1317	800	705	589	629	452	1085	723	416	841	883	596	634	1007	1571	1113	896	426	protein_coding	57646
ENSG00000048052	HDAC9	682	289	350	88	624	1279	244	1376	715	214	27	165	686	104	470	58	354	763	42	70	95	154	607	613	101	541	45	514	263	85	122	455	14	515	391	287	735	295	734	745	259	353	1952	439	94	protein_coding	9734
ENSG00000048140	TSPAN17	2052	2583	3688	1381	4593	1754	3161	4226	1451	2667	661	4026	2134	554	3112	560	3832	7426	255	2412	1900	523	4314	2847	422	4639	590	2213	4180	958	3468	5664	2461	3602	2509	1732	3669	3095	3543	4128	3542	3865	3545	3852	658	protein_coding	26262
ENSG00000048162	NOP16	566	783	839	463	1183	448	1551	890	989	1006	393	1252	856	286	1082	505	658	1474	336	682	807	331	1063	814	281	1563	327	847	1185	389	1427	1127	587	1242	895	987	832	738	696	1223	1095	695	1038	1475	312	protein_coding	51491
ENSG00000048342	CC2D2A	571	816	522	400	581	615	744	411	106	417	102	407	894	125	1583	89	563	764	118	846	422	141	1261	1052	163	590	137	898	497	131	352	245	31	465	457	552	1181	927	645	1738	1707	750	666	568	129	protein_coding	57545
ENSG00000048392	RRM2B	1467	886	1671	1483	2356	865	491	1628	1109	639	999	454	1284	580	2528	837	2597	3157	529	1683	1075	823	2173	1406	700	1989	1217	2035	804	1702	975	1903	761	2496	1268	1839	4389	1777	2043	2508	5279	3031	5691	3235	795	protein_coding	50484
ENSG00000048405	ZNF800	703	633	732	908	946	435	347	1057	766	492	297	593	952	227	1102	907	583	934	432	908	861	485	788	929	389	1020	472	1209	474	684	237	697	355	808	758	665	580	759	907	763	1210	1614	1260	646	459	protein_coding	168850
ENSG00000048462	TNFRSF17	224	19	56	55	39	0	4	4	623	0	6	3	2	11	206	8	1	14	13	6	6	7	1	137	16	11	7	46	2	36	0	0	0	6	52	3	4	0	4	3	0	1	21	7	15	protein_coding	608
ENSG00000048471	SNX29	1396	565	1432	650	1348	380	1041	577	2227	662	156	352	1331	213	6673	260	649	2205	180	820	687	246	1321	2003	197	1012	222	1121	732	314	292	350	472	862	1250	368	613	1613	845	3598	1101	2816	1372	1283	267	protein_coding	92017
ENSG00000048540	LMO3	40	5	124	2521	73	6	141	0	26	179	6	3	56	12	85	7	67	35	9	21	119	24	112	92	21	18	6	75	33	6	2	0	23	3	13	2	89	97	73	66	154	5	93	24	9	protein_coding	55885
ENSG00000048544	MRPS10	1796	2052	1582	1114	1786	1458	1862	2165	944	2312	1193	1181	2649	715	2854	1136	2175	2514	932	2049	2458	904	1804	2097	960	2385	1324	1469	2131	1606	2416	2886	2453	1194	1967	1796	1698	1215	1862	2930	3425	1883	1467	2362	868	protein_coding	55173
ENSG00000048545	GUCA1A	2	0	6	0	0	0	0	0	1	1	0	0	1	0	2	0	2	0	0	1	1	0	1	3	0	5	0	1	0	0	1	2	3	0	3	1	2	0	0	2	1	0	2	3	0	protein_coding	2978
ENSG00000048649	RSF1	2322	1856	2705	1801	1967	1260	641	2307	1605	1346	621	945	2933	467	3485	589	1116	2644	790	2131	1393	748	2969	1435	698	2381	934	2612	1575	976	806	1050	573	2405	1068	1316	2048	2148	2385	1354	3040	3755	2795	1530	666	protein_coding	51773
ENSG00000048707	VPS13D	2377	1647	3504	2716	1716	1001	1005	1592	2307	829	1373	942	2295	756	2993	1691	1599	3047	819	2142	1644	1333	2663	2544	1086	3206	1728	3723	1244	2326	1384	1281	734	2290	1769	1312	1749	1629	2174	3694	2401	6940	2443	2165	1867	protein_coding	55187
ENSG00000048740	CELF2	1162	872	634	333	1719	1712	364	800	5431	309	98	215	128	264	1549	176	715	521	224	1207	89	227	805	630	284	810	198	1676	295	126	926	1049	43	679	2115	253	169	326	395	3004	643	258	1719	988	420	protein_coding	10659
ENSG00000048828	FAM120A	5468	7747	9795	8310	9086	4168	4706	6725	4298	5142	4271	11741	10885	2714	11105	4497	4511	8504	3145	10299	10956	3881	10979	7461	3818	12117	5669	7091	3705	5979	6355	5596	4787	9958	5337	4369	5870	5762	4543	7235	13253	14056	7473	9759	4209	protein_coding	23196
ENSG00000048991	R3HDM1	1162	691	1092	930	1441	453	410	1432	1171	1128	372	1145	2638	258	1354	308	1196	1613	285	1650	1822	372	1405	995	342	1528	444	1253	790	584	807	1473	533	1696	988	893	1295	1714	1105	1614	1103	2171	1212	1944	335	protein_coding	23518
ENSG00000049089	COL9A2	1458	115	1180	150	607	83	3364	81	3261	735	21	72	7768	62	929	21	12437	507	37	333	165	150	7351	5721	71	12151	21	738	1492	33	181	1678	200	187	380	62	676	1338	3374	999	3062	64	1378	459	28	protein_coding	1298
ENSG00000049130	KITLG	1080	266	3224	2592	345	116	87	321	257	94	66	267	274	168	157	70	197	522	94	160	1673	123	404	1079	140	541	140	332	60	129	122	88	122	529	164	177	245	394	322	317	185	1661	418	556	72	protein_coding	4254
ENSG00000049167	ERCC8	246	234	204	150	205	142	121	370	200	405	133	294	317	58	387	104	353	458	69	260	225	125	420	229	109	393	120	328	252	197	225	319	210	382	314	138	382	232	208	290	332	311	334	173	64	protein_coding	1161
ENSG00000049192	ADAMTS6	219	97	75	133	71	13	15	62	247	33	15	150	79	12	119	19	166	55	25	40	290	80	338	75	47	125	21	68	127	17	39	12	26	299	65	81	164	50	106	133	115	25	114	523	30	protein_coding	11174
ENSG00000049239	H6PD	6568	1728	7381	4116	2574	814	2350	4306	5623	1112	4410	3005	4229	3845	7417	7691	493	3043	4004	3969	10572	5936	8324	3714	3742	8254	5139	4270	1815	6139	3080	1515	1874	4282	3218	1813	2327	1901	4967	5279	4279	15684	3070	4365	7876	protein_coding	9563
ENSG00000049245	VAMP3	4057	3396	6202	4473	2531	1490	2375	3079	2424	2113	1635	2056	2117	1419	2542	1245	355	3029	1460	1922	3059	1468	4985	2719	1298	4272	1695	2562	2281	1936	2252	2817	1040	4380	2302	2507	2545	1811	2469	2614	3995	8010	4544	7571	1387	protein_coding	9341
ENSG00000049246	PER3	840	1302	2916	507	531	253	508	300	346	169	2168	420	463	1119	625	714	31	342	611	394	238	1571	557	653	1078	537	1636	952	282	2948	63	164	380	226	310	334	325	367	53	140	642	877	402	378	477	protein_coding	8863
ENSG00000049247	UTS2	17	0	4	4	10	0	2	0	51	5	1	0	1	0	11	0	0	0	1	1	0	1	1	2	0	2	2	1	2	0	0	0	0	10	94	3	26	0	20	0	0	3	3	27	4	protein_coding	10911
ENSG00000049249	TNFRSF9	170	54	180	119	254	36	38	32	876	4	3	14	15	25	395	8	4	55	12	25	10	21	307	76	17	88	8	142	64	4	65	12	3	184	197	39	14	19	68	112	6	4	207	407	8	protein_coding	3604
ENSG00000049283	EPN3	989	711	466	1132	166	421	196	363	5	1380	1	85	1296	8	14	2	1707	3552	6	259	1176	30	936	1995	22	882	2	456	1862	5	5	392	6	615	679	976	662	1125	59	1378	4688	410	1294	279	5	protein_coding	55040
ENSG00000049323	LTBP1	5629	2429	8901	1210	2151	10051	743	1355	1478	1486	1248	1899	3131	1058	2220	794	5774	2641	1034	934	805	1022	8054	3750	933	5213	813	2033	1366	1274	2697	650	135	1639	1419	1002	3232	4218	1507	7620	6339	2676	4715	21524	456	protein_coding	4052
ENSG00000049449	RCN1	7853	6194	7119	3342	7250	3605	10704	9898	1957	3595	3310	4131	4234	1612	5560	2325	2256	10650	1698	4896	10585	1905	6436	6914	2114	10044	3394	7109	6690	3466	7136	6851	1566	6985	4362	4779	6681	6912	5368	7761	5991	2285	5971	7329	3213	protein_coding	5954
ENSG00000049540	ELN	4569	1624	4074	760	1766	514	2709	1684	2105	323	563	397	38568	1380	1988	756	868	2630	1039	436	585	1136	2905	2517	1329	1842	879	4034	383	378	1222	427	158	1257	2379	1825	1376	1572	1442	822	4599	3308	3096	929	470	protein_coding	2006
ENSG00000049541	RFC2	849	2062	1351	1690	1897	582	1717	2134	1461	2221	584	2876	1218	399	1512	518	1907	1886	351	1450	1537	444	1546	1535	551	1409	618	1275	1992	701	2574	3222	1376	1867	1961	1283	1240	1147	1805	3173	1560	969	1568	2014	586	protein_coding	5982
ENSG00000049618	ARID1B	2981	1820	2932	3216	3576	1147	1171	1888	3347	1585	949	1044	5213	723	4777	1023	2031	2661	948	2736	5145	1106	2955	3341	1060	4152	1150	3558	2389	1176	945	1061	1217	2033	2147	1630	2320	4633	2635	1701	3452	4893	2393	4319	936	protein_coding	57492
ENSG00000049656	CLPTM1L	6474	4957	7536	12101	9243	4231	9742	6689	4513	5160	4453	8343	5610	2208	7317	2827	7784	3616	1602	4658	7790	1876	6366	4979	2582	10503	3924	5057	5866	2876	11486	7566	11363	9671	5961	3453	6482	4853	16666	9219	7528	5259	7592	5925	6069	protein_coding	81037
ENSG00000049759	NEDD4L	1056	3065	1941	2123	2320	714	2222	2286	549	3513	1177	1696	1315	641	2999	1298	5090	3976	785	1219	2142	814	1925	2431	674	2404	981	2915	5057	914	2297	2961	2570	3090	2705	1898	4442	798	3421	1002	5198	4307	2356	2259	713	protein_coding	23327
ENSG00000049768	FOXP3	234	45	155	241	318	28	47	58	2003	13	69	31	19	14	319	32	19	71	14	76	17	92	22	120	9	123	9	181	195	165	63	54	17	166	441	57	58	26	90	45	22	24	101	100	55	protein_coding	50943
ENSG00000049769	PPP1R3F	226	399	362	300	356	120	693	384	507	202	101	1001	604	97	544	93	876	342	119	254	41	134	514	586	137	687	117	281	358	90	806	401	97	411	294	315	168	77	355	725	709	315	424	189	132	protein_coding	89801
ENSG00000049860	HEXB	5247	4988	6561	5189	3122	3745	6291	9249	2154	4531	3191	6624	4272	1706	4955	3279	5168	5472	2274	5670	2426	2274	6943	2850	2796	10644	3505	4853	4085	4450	4121	10483	7808	5508	5694	1942	4515	4015	3561	7531	8178	6709	7292	4380	2970	protein_coding	3074
ENSG00000049883	PTCD2	397	429	310	212	334	160	272	490	334	409	221	627	570	111	873	182	660	636	173	493	571	216	843	589	226	465	340	579	330	321	312	421	191	508	452	293	712	485	277	639	748	702	788	347	265	protein_coding	79810
ENSG00000050030	NEXMIF	21	6	64	1	12	1	27	4	111	0	1	0	46	1	5	2	2	5	2	93	0	4	5	10	3	132	0	15	2	4	1	3	52	1	4	28	4	3	2	0	14	24	15	4	1	protein_coding	340533
ENSG00000050130	JKAMP	2158	1331	2671	1527	1557	1183	739	1344	921	1430	555	1851	2165	504	1641	535	1267	1541	621	2216	1443	645	2192	1294	587	3142	736	2209	2048	847	832	1967	1007	1577	1791	1741	2214	2248	1477	1673	4785	2694	1751	1690	668	protein_coding	51528
ENSG00000050165	DKK3	8857	1625	5002	1335	1458	222	1360	2018	351	58	402	484	2618	709	2112	266	1428	1799	267	1110	1060	369	4703	4017	760	2511	387	1777	1031	363	2078	911	60	1679	1347	1015	3111	3046	1366	1136	4615	7209	3457	8182	319	protein_coding	27122
ENSG00000050327	ARHGEF5	824	1123	826	1060	1131	633	1087	1189	193	789	177	1282	1670	172	449	583	1059	1401	208	1303	1013	260	1100	1048	215	892	213	928	1453	248	465	1307	466	1380	844	728	621	1049	1513	799	1879	1624	1271	352	362	protein_coding	7984
ENSG00000050344	NFE2L3	3301	821	3931	535	3160	479	721	1005	1219	917	102	2790	1919	111	2265	76	3503	2201	111	2560	1760	238	3833	2345	144	5685	92	1304	2237	71	712	629	151	3405	2951	1076	620	2004	2868	5387	2806	164	2057	1802	97	protein_coding	9603
ENSG00000050393	MCUR1	1354	1802	896	1871	1440	572	622	1723	753	1335	873	864	2584	619	1759	818	1629	2241	571	1270	1418	776	1582	1536	746	2139	923	1504	1419	1259	2213	1742	1262	1149	1654	1510	1531	1328	2269	2431	2138	2301	2405	1759	778	protein_coding	63933
ENSG00000050405	LIMA1	8671	1391	8384	6131	1564	362	435	975	1490	1398	461	557	2844	639	996	811	1845	3040	576	710	820	724	3679	3180	839	6368	813	4405	1962	820	489	630	508	1495	1959	2756	2430	1891	1819	786	2030	4539	3299	4557	600	protein_coding	51474
ENSG00000050426	LETMD1	2427	3511	1863	1853	4211	2053	3125	1888	3948	3147	1303	4311	3522	1042	3978	1168	3348	4169	1714	2627	2273	1263	4088	2269	1383	3827	1445	2343	2731	1515	2439	2845	1347	3543	2717	3090	3044	1592	5289	5357	3772	2562	2770	1562	1058	protein_coding	25875
ENSG00000050438	SLC4A8	98	22	135	18	60	16	25	29	351	35	5	11	18	17	66	7	104	66	8	62	193	17	40	52	17	38	13	37	22	7	18	39	10	59	74	14	39	33	22	28	35	167	70	160	9	protein_coding	9498
ENSG00000050555	LAMC3	3887	1008	382	402	472	161	2164	1417	115	169	449	308	1294	1434	1886	522	595	1205	893	402	262	1022	3277	3176	1523	1640	709	3892	552	742	3686	527	827	557	2237	1328	1547	837	1017	760	1022	1476	668	660	433	protein_coding	10319
ENSG00000050628	PTGER3	84	14	237	9	86	38	54	40	122	519	11	31	14	33	64	6	14	160	6	8	6	12	56	77	35	197	15	117	22	8	251	1	4	74	37	27	18	19	21	53	14	9	74	12	7	protein_coding	5733
ENSG00000050730	TNIP3	64	8	13	35	36	8	8	3	65	5	4	0	1	5	30	5	2	8	6	5	19	2	8	8	3	4	4	11	4	4	1	0	16	6	37	13	1	3	1	6	0	2106	15	161	0	protein_coding	79931
ENSG00000050748	MAPK9	1420	2011	2117	1430	3786	1439	1133	2540	1444	1410	762	1957	3284	645	2302	720	2380	4587	661	2179	1490	743	2694	1753	740	4043	951	1756	1560	1181	1686	2233	1549	2783	1787	1810	1746	2184	1757	2307	5193	2590	2613	2507	788	protein_coding	5601
ENSG00000050767	COL23A1	158	99	29	41	184	29	147	46	136	17	34	49	39	36	114	23	43	85	24	52	33	32	98	67	32	185	19	79	51	34	75	87	24	24	81	74	74	98	27	120	91	26	106	185	30	protein_coding	91522
ENSG00000050820	BCAR1	6403	7327	12259	8147	4002	8670	7282	9888	1246	10172	1263	12680	7709	1077	4907	3925	6726	5840	1073	9699	4184	1560	4048	5623	1362	8702	1592	4358	3680	1703	14162	11478	2728	11100	6007	9367	10301	4326	5370	6348	9065	9561	7035	6292	1028	protein_coding	9564
ENSG00000051009	FAM160A2	1986	1628	4201	2813	1360	2524	1601	2336	1950	1834	1342	2658	2553	735	3611	1325	1423	2369	1111	3970	2998	1587	2351	3830	1508	1811	1588	2990	1878	1534	1829	1629	2533	1533	1385	1933	2422	3273	2382	1506	3320	3195	3150	1539	1184	protein_coding	84067
ENSG00000051108	HERPUD1	13349	8940	8146	6554	6035	3172	3484	12613	7213	2630	4219	4628	3794	2506	10179	4849	3868	9537	4050	5702	2305	3830	2594	4947	3716	8049	6540	6128	2507	6121	4634	5435	4518	7784	5070	4709	8823	2567	4421	4638	4689	10954	7346	4425	5342	protein_coding	9709
ENSG00000051128	HOMER3	1915	3472	2311	229	2361	2067	4958	1868	670	7314	78	3741	2266	178	1227	114	4857	1994	135	1429	744	236	1582	2695	204	1514	133	1787	2870	113	3374	4508	157	2734	1594	1838	2478	1896	1216	2836	4937	715	1968	8640	124	protein_coding	9454
ENSG00000051180	RAD51	85	256	187	677	364	60	62	312	225	582	15	784	168	17	137	11	729	373	12	407	646	15	166	378	8	187	8	221	152	15	310	240	103	431	220	224	309	232	254	286	283	112	285	349	8	protein_coding	5888
ENSG00000051341	POLQ	80	142	147	1437	339	17	20	239	121	615	9	485	111	16	122	4	224	328	3	209	906	5	138	602	5	196	6	122	99	17	62	141	125	210	194	157	144	151	116	155	135	84	83	336	6	protein_coding	10721
ENSG00000051382	PIK3CB	2073	2815	2986	2976	3282	2323	1353	3108	900	1110	473	2069	1915	330	3780	809	1604	3397	565	2915	3081	750	2506	2295	687	2640	732	2940	1610	926	1058	3042	2262	3007	1814	2094	1336	1984	1603	2346	3180	3543	1875	1662	666	protein_coding	5291
ENSG00000051523	CYBA	10882	3719	8947	16003	7959	7742	50599	10449	18510	12387	408	14996	5155	1459	9929	542	5792	10366	1001	4672	6491	1009	4894	3820	1313	7990	699	2025	5027	680	26283	14957	178	11518	7976	11487	16501	3279	5459	5833	11659	889	10815	10818	959	protein_coding	1535
ENSG00000051596	THOC3	259	404	521	183	899	179	315	381	366	832	212	605	407	118	455	218	619	533	95	382	835	193	461	559	181	633	215	454	597	263	317	608	227	306	256	426	525	239	400	398	332	377	402	535	157	protein_coding	84321
ENSG00000051620	HEBP2	2329	1614	2186	4339	3060	1319	2439	1648	1096	3392	2596	1925	4351	1557	2256	2251	2390	1874	2539	786	4737	1943	2924	2057	2303	3438	2065	2375	3122	2240	545	2139	3278	2536	2438	1596	1455	3899	700	2183	8099	9171	3000	5037	3154	protein_coding	23593
ENSG00000051825	MPHOSPH9	387	758	325	413	959	112	84	352	309	252	357	398	568	202	1106	267	558	417	239	1524	517	335	916	638	284	715	571	581	209	482	321	479	538	390	229	233	634	278	850	1452	165	644	398	589	306	protein_coding	10198
ENSG00000052126	PLEKHA5	1687	1371	1952	2521	1537	1266	599	1023	74	1736	583	1311	2422	462	1221	399	2979	2026	665	1106	3189	643	3429	2850	658	4697	828	3075	2116	1032	356	952	599	1718	1047	1923	2282	2197	1999	1891	9412	3814	2119	1122	442	protein_coding	54477
ENSG00000052344	PRSS8	7118	9858	8658	22483	4186	4186	25229	3451	14	12538	1389	7278	12003	525	1002	953	19811	10407	663	438	6665	1799	3949	5090	1019	13833	828	6980	13346	1373	1854	5611	1331	7138	6027	15903	2999	6518	190	4443	18361	4663	6519	2474	902	protein_coding	5652
ENSG00000052723	SIKE1	1093	818	1294	1708	1401	996	473	953	965	879	746	956	1544	421	928	646	1386	1145	648	1400	1096	735	1435	1402	683	1825	859	1429	1052	1188	888	1038	357	1297	1027	1157	1284	1114	1661	1521	931	1824	1950	902	665	protein_coding	80143
ENSG00000052749	RRP12	2037	1419	1474	1329	1328	1460	2483	2143	1452	1446	434	4493	6293	315	3233	847	1995	3853	436	1209	3703	482	2718	3156	349	2965	497	2910	3079	681	2381	3657	840	3318	2566	1303	2799	1512	2902	2075	4144	2296	5152	2411	441	protein_coding	23223
ENSG00000052795	FNIP2	1686	1574	2372	1297	2535	2433	866	3467	464	3082	4136	1284	5489	1275	1197	2671	2608	5116	2637	648	394	2051	3742	1211	1568	4334	3328	3086	1644	3910	528	1425	1211	1055	1340	1081	1806	3625	795	3817	2259	5653	1623	1064	3592	protein_coding	57600
ENSG00000052802	MSMO1	2338	3445	3987	3210	2767	1165	1528	4767	1041	994	10605	2806	2901	6894	1636	14812	2386	3158	16840	2105	2382	17842	2368	2822	22144	2825	18312	3359	1686	10102	2079	844	1826	1942	4408	2540	2525	2323	816	2017	4105	4615	3284	4737	10391	protein_coding	6307
ENSG00000052841	TTC17	2985	3553	4214	3655	3658	3119	1692	3284	3371	1483	2042	2195	4318	1177	4489	2367	2302	3697	2085	5022	4578	1985	3304	3178	2177	4001	2215	3044	2688	2177	2047	2476	1988	3802	2195	2116	3585	3056	5412	4812	5820	3545	4046	2763	1910	protein_coding	55761
ENSG00000052850	ALX4	48	7	2	1	8	0	1	49	0	1	0	2	1	2	1321	0	1	6	0	14	0	0	0	3	0	0	0	3	0	0	31	1	2	467	1	0	1	3	9	43	2	0	0	2	0	protein_coding	60529
ENSG00000053108	FSTL4	414	8	78	57	82	31	85	68	6	12	1	11	12	10	49	5	10	34	0	8	5675	1	10	30	1	23	2	4	7	1	24	642	239	0	5	1	10	7	152	13	3	520	3	6	11	protein_coding	23105
ENSG00000053254	FOXN3	2347	940	1947	992	1834	1117	587	1339	2024	1108	1710	469	2022	1466	2575	2175	958	1853	1855	1568	1568	1597	1740	2005	1652	2664	2743	2711	685	2687	594	1056	796	1277	1353	826	1684	1729	2631	1428	906	4313	1509	640	1855	protein_coding	1112
ENSG00000053328	METTL24	27	11	72	37	13	2	0	13	2	4	10	20	162	7	66	10	82	43	5	65	28	25	158	85	9	35	7	184	29	18	4	1	8	23	24	15	25	67	32	31	26	58	43	19	10	protein_coding	728464
ENSG00000053371	AKR7A2	1142	1517	2225	5269	943	541	1860	1665	1576	1345	1812	1659	890	1338	1078	1438	1526	1770	1582	1220	1130	1465	1086	1398	1602	1673	1937	1282	1319	2121	2661	2536	1960	1130	1765	1790	1059	1075	1064	1765	1204	3044	1399	1611	1405	protein_coding	8574
ENSG00000053372	MRTO4	1494	937	1661	1705	1135	618	1834	1255	1826	1494	697	2116	1077	522	1523	688	1065	1137	682	710	1642	766	1104	1259	631	1507	576	1122	1452	857	1542	965	948	1465	1436	1070	1399	962	1118	1452	1470	1814	1534	3949	586	protein_coding	51154
ENSG00000053438	NNAT	24	28	21	14	80	22	0	23	22	6	12	11	55	47	54	9	33	24	2	97	34	16	32	57	7	128	5	85	9	11	7	10	8	23	11	56	41	13	18	17	85	51	49	4	4	protein_coding	4826
ENSG00000053501	USE1	825	631	1139	553	746	603	3114	441	1962	2679	619	1135	1121	514	754	589	855	1496	619	1008	801	510	853	797	574	633	544	1421	964	653	757	1196	574	614	1232	816	942	704	911	1156	1083	629	1272	694	645	protein_coding	55850
ENSG00000053524	MCF2L2	62	14	63	33	49	27	12	41	42	23	2	30	34	2	41	2	21	47	2	159	16	6	45	32	5	30	0	33	22	2	18	44	214	72	28	18	7	16	34	90	31	38	39	37	4	protein_coding	23101
ENSG00000053702	NRIP2	461	262	147	209	365	108	351	118	497	249	53	74	395	62	415	39	327	394	72	256	334	139	555	519	131	349	49	352	225	34	151	210	95	198	365	317	283	364	187	298	762	794	350	68	43	protein_coding	83714
ENSG00000053747	LAMA3	17055	1977	18532	1179	9196	3318	1125	5153	797	157	374	1254	454	141	5794	169	4757	6828	95	495	3066	329	5219	4533	149	2148	136	4052	1981	227	2126	4262	345	6444	1629	181	2862	3517	3435	4964	1175	1122	5257	1651	131	protein_coding	3909
ENSG00000053770	AP5M1	1385	1160	1769	1468	1132	784	363	1345	1318	1408	902	1167	1388	523	1123	766	646	1021	515	1754	1852	841	1385	1137	720	1493	1061	1615	756	1571	1110	1480	1236	955	1206	2243	1432	1058	792	1098	2644	2969	1062	846	730	protein_coding	55745
ENSG00000053900	ANAPC4	793	1513	1777	908	1783	789	1355	874	2275	1294	343	1208	1747	270	2137	312	1843	1165	340	1508	1059	485	1534	1893	377	1369	375	1372	1282	528	1673	889	1003	1320	1367	831	1394	1192	886	1867	1970	1644	1112	1165	412	protein_coding	29945
ENSG00000053918	KCNQ1	1793	9168	2589	1418	1297	907	1868	2902	937	200	48	5591	1642	155	2469	80	1970	3432	85	3609	9244	199	805	1939	155	486	94	373	4324	75	7459	3659	1229	3149	868	215	521	1604	1460	2227	7671	574	836	1207	127	protein_coding	3784
ENSG00000054116	TRAPPC3	2347	2126	2487	1831	2717	1126	3457	1357	2235	2767	1093	2813	2127	675	1614	987	2335	2247	798	1225	2245	877	1199	3751	828	2399	1134	1612	4044	1272	3143	4793	1087	1658	2557	1261	1327	1081	3289	3083	1579	2453	4265	3049	896	protein_coding	27095
ENSG00000054118	THRAP3	5644	5636	6216	6167	6664	4087	5501	4904	5747	5041	2872	7307	8987	2243	6167	2544	7757	7101	2960	5018	6665	2719	5464	8274	2735	8427	3768	6965	8032	4000	6091	6648	2214	4966	6279	4346	5088	4598	7339	7296	6065	9003	10729	5267	3226	protein_coding	9967
ENSG00000054148	PHPT1	1952	2769	3136	1273	1913	1429	8969	1612	3134	1955	1297	2100	3237	906	3656	637	2032	1776	667	4187	5496	1005	2671	2062	1005	5435	947	1428	3874	1135	4672	2639	4322	5156	1896	1781	1991	966	2153	2286	3755	2089	1323	3534	806	protein_coding	29085
ENSG00000054179	ENTPD2	399	714	627	738	152	1552	2398	991	19	1345	98	1546	1268	29	185	29	1041	268	24	1688	1209	93	595	258	59	941	30	167	1032	77	149	1278	437	846	282	720	419	840	626	284	3205	541	1266	280	36	protein_coding	954
ENSG00000054219	LY75	903	66	1673	1552	220	27	107	138	2122	16	40	42	36	70	571	31	28	96	48	146	679	97	63	163	82	193	52	272	473	70	32	45	14	104	291	43	53	1005	120	364	47	266	337	245	55	protein_coding	4065
ENSG00000054267	ARID4B	1914	2452	2039	1697	2506	1138	1030	1836	2001	1773	598	1599	6561	487	3754	602	3177	2159	643	5313	2789	818	4221	3608	720	4997	871	3668	2319	878	1081	1160	1390	2021	2414	1908	2322	4051	2969	2366	8197	5809	5343	1327	629	protein_coding	51742
ENSG00000054277	OPN3	457	128	271	166	340	74	4	466	165	151	211	146	1023	157	529	514	551	375	282	239	1005	225	667	1001	259	533	395	547	496	289	253	1753	522	336	620	109	153	298	1298	1190	275	892	1107	491	148	protein_coding	23596
ENSG00000054282	SDCCAG8	1042	1835	1447	1339	1475	742	750	3546	828	831	312	1105	3145	288	1934	280	1602	1071	385	5601	787	308	2458	2070	373	2495	412	2577	1497	385	1249	1856	407	1760	1179	1359	1503	1902	1416	4567	5609	1082	4654	3745	350	protein_coding	10806
ENSG00000054356	PTPRN	3	12	2592	4	1	1	5	7	1	1	21	9	13	0	12	0	14	3	0	19	134	0	619	2	0	8	1	5	37	0	0	5	4	68	6	1	33	31	4	13	8	473	88	8	3	protein_coding	5798
ENSG00000054392	HHAT	407	591	477	339	356	253	274	389	224	368	137	241	1106	140	483	147	1370	434	114	1395	825	160	634	505	134	640	243	806	370	192	296	426	280	509	459	365	644	555	705	835	1259	928	494	318	168	protein_coding	55733
ENSG00000054523	KIF1B	1955	1370	2073	2710	1461	877	628	1656	661	1025	1004	1017	1329	735	2244	1752	134	2592	1057	1146	1931	1003	3954	1870	892	3358	1261	2241	1107	1922	963	1078	905	2130	1142	1126	1434	1790	1549	1784	2069	9800	1748	2131	984	protein_coding	23095
ENSG00000054598	FOXC1	2033	335	868	5266	1032	1322	921	324	128	543	14	73	7970	121	371	78	256	659	51	1152	2264	80	369	264	116	371	85	555	78	37	336	172	34	407	319	264	371	2254	476	93	472	272	1006	470	26	protein_coding	2296
ENSG00000054611	TBC1D22A	2514	4163	2796	1500	3190	1469	3582	2906	3561	2774	674	2591	1914	731	2225	695	3196	3021	684	2702	2896	664	2086	2454	789	3081	727	1619	3290	938	3938	5048	1160	2500	2093	2574	2483	1971	2608	3435	3755	1903	2491	2562	692	protein_coding	25771
ENSG00000054654	SYNE2	8134	4170	7015	52362	12461	8164	3271	3343	3528	4271	1473	2915	10782	1429	13073	2716	6310	11868	1822	4549	8493	2049	9617	7835	1672	21648	1491	19309	2502	1713	2269	5326	754	4373	8132	8718	10351	7048	6877	7241	10598	5400	6474	2555	2576	protein_coding	23224
ENSG00000054690	PLEKHH1	393	141	711	1365	373	508	80	121	59	325	65	226	983	57	293	39	461	514	36	283	1315	77	602	738	68	420	59	884	350	86	161	334	212	311	503	693	845	502	370	344	470	1087	499	109	73	protein_coding	57475
ENSG00000054793	ATP9A	6621	2638	5314	1612	7195	6225	6475	4256	350	7924	1330	2357	5796	712	5415	1604	6510	7617	730	1928	7724	950	5488	6105	1012	12243	1023	9224	5044	2021	1439	4188	1304	1563	4192	4670	6255	5465	9383	2870	14154	6440	6867	2135	773	protein_coding	10079
ENSG00000054796	SPO11	0	0	0	0	0	0	0	0	0	0	0	0	0	0	0	0	0	0	0	0	0	0	0	0	0	0	0	0	0	0	0	0	0	0	0	0	0	0	0	0	0	0	0	0	0	protein_coding	23626
ENSG00000054803	CBLN4	4	17	53	0	23	0	0	4	1	0	22	1	7	18	4	14	5	74	14	9	0	46	58	126	52	5	33	40	3	33	6	12	0	35	1	10	6	22	0	2	6	1	21	0	25	protein_coding	140689
ENSG00000054938	CHRDL2	510	201	33	9	88	2	87	156	43	31	78	92	59	132	203	214	34	232	33	521	32	122	281	250	182	347	66	332	679	80	106	446	177	616	216	94	427	51	176	265	128	14	308	74	169	protein_coding	25884
ENSG00000054965	FAM168A	3029	2422	3316	1277	2534	1076	1221	2090	1507	2300	968	1063	3545	849	6288	1047	2447	4729	771	2571	5986	778	5660	1975	816	4474	947	6739	2431	1663	2051	2561	1552	3654	3938	2266	3340	4058	3978	2006	3714	5783	2640	2554	895	protein_coding	23201
ENSG00000054967	RELT	371	241	632	206	380	273	73	380	2518	86	21	411	142	100	383	75	147	219	62	568	735	81	186	278	80	449	59	291	379	22	320	489	79	538	404	152	284	201	207	132	154	101	712	627	36	protein_coding	84957
ENSG00000054983	GALC	2520	226	4378	2011	933	767	490	725	683	572	305	854	1818	493	1047	355	950	244	885	2136	980	763	1742	962	412	4082	401	1654	654	482	134	650	966	894	846	1429	1168	2310	755	809	1413	5274	869	1120	450	protein_coding	2581
ENSG00000055044	NOP58	2428	2592	2761	2247	3989	1406	3323	3837	4013	3203	1024	3874	6206	736	6816	1487	2792	3125	1105	3845	6549	1184	3660	3942	1031	4906	994	3889	3437	1328	4094	3874	1042	2701	3261	3081	3605	5021	2864	3815	5420	2175	5174	4421	1064	protein_coding	51602
ENSG00000055070	SZRD1	5022	3634	5346	7008	3238	1836	2806	4069	5912	3318	1898	3445	3493	1755	4128	2026	3702	4117	1615	4781	4219	1785	4192	3543	1440	6107	2005	4114	3480	2317	4796	4342	2685	4112	3189	3347	4074	3085	3618	4621	4995	5679	4310	9266	1808	protein_coding	26099
ENSG00000055118	KCNH2	303	71	349	388	20	3	18	71	155	3	9	14	871	10	26	8	1644	370	11	1217	1635	12	140	86	21	135	6	21	186	7	15	9	435	63	23	2	10	242	25	64	39	523	98	10	5	protein_coding	3757
ENSG00000055130	CUL1	2310	2283	2276	4320	2670	769	1204	2943	2828	1928	1768	2435	2237	1049	1903	2610	2107	2615	1746	2572	3062	1664	3330	4161	1840	4143	2092	2299	2475	2313	1239	2142	878	3091	3063	1954	1888	2663	2549	2708	3058	4150	3829	3864	1707	protein_coding	8454
ENSG00000055147	FAM114A2	720	650	1243	502	1049	369	437	644	820	730	424	832	891	289	880	513	750	2098	443	1064	595	435	1411	680	473	1266	608	1214	440	632	557	831	468	1166	828	681	939	858	780	952	1273	1292	1237	975	497	protein_coding	10827
ENSG00000055163	CYFIP2	1572	9665	637	2387	6457	1775	1361	6522	7968	1330	3998	4272	2543	891	10786	1997	2534	18374	790	10781	564	1479	9185	2773	1060	1980	832	8062	2989	1425	9219	11545	424	7451	2645	6460	5202	3518	5316	12414	2149	2762	5433	2343	2674	protein_coding	26999
ENSG00000055208	TAB2	2978	2645	3130	2974	4158	1116	870	3447	2890	755	3166	2019	3806	1553	4924	2366	1112	2330	2042	1436	3375	1793	2079	2052	1816	3406	3093	2008	1981	3658	918	1131	1328	3300	2151	1703	1805	3238	1880	2094	2154	6031	4767	4680	1920	protein_coding	23118
ENSG00000055211	GINM1	2180	1456	2457	1526	2179	603	896	1513	1286	743	1347	1297	2377	839	3331	1272	1312	1101	1063	1449	1431	1005	1678	1094	1171	2649	1318	1124	1751	1545	961	1242	1061	1837	1355	1195	1280	1540	1179	1306	1450	3729	2585	5048	1317	protein_coding	116254
ENSG00000055332	EIF2AK2	2116	2700	3099	3386	4434	4732	1156	3550	1364	1860	922	2219	7299	601	4940	1011	3158	5942	804	4885	3533	823	6464	3898	801	4561	1053	3888	2317	1419	1967	4223	715	3193	2739	2887	4893	3907	3024	3618	3320	1152	4541	3018	919	protein_coding	5610
ENSG00000055483	USP36	2163	2338	1810	2038	3720	1623	1931	4635	2669	1444	529	4644	3003	536	4663	1066	2888	3845	767	3030	5161	968	2147	2617	567	3653	715	2988	2527	1010	2451	2135	1059	3573	2176	2101	2796	2068	2846	5435	3799	3353	4032	1908	1001	protein_coding	57602
ENSG00000055609	KMT2C	2769	2516	1999	3161	4393	1528	834	3195	2239	1356	1024	2110	4883	785	2800	1489	2373	3760	1219	3438	3264	1554	3552	3836	1151	5948	1615	4303	1776	1905	118	1509	1402	2602	1777	1848	2100	3298	3451	2403	5241	7869	3855	1381	1210	protein_coding	58508
ENSG00000055732	MCOLN3	225	117	84	636	132	180	10	572	22	4056	13	788	13	12	119	10	2562	3380	24	64	1	13	631	192	16	87	14	27	980	26	216	1514	32	214	926	3361	387	152	674	747	25	1246	1147	66	20	protein_coding	55283
ENSG00000055813	CCDC85A	17	18	25	48	19	11	4	98	10	4	2	7	82	5	32	5	2	25	8	13	3	3	13	16	6	33	4	11	3	5	2	4	3	74	5	1	5	96	17	20	12	25	66	4	10	protein_coding	114800
ENSG00000055917	PUM2	5012	5386	5708	6045	6899	3585	3490	6702	5663	4537	2810	4481	8992	1912	7162	2430	7877	8933	2587	6241	9268	2678	6721	7978	2648	9500	3401	8411	5352	3872	3013	2950	3232	5819	5499	5220	7485	6290	7606	6084	6397	10537	8327	3082	2636	protein_coding	23369
ENSG00000055950	MRPL43	3344	2225	2003	2730	2288	1646	4135	2093	2678	2283	1568	3022	5448	1156	3405	1122	4345	3046	1266	2193	3069	1126	2818	2002	1335	3004	1592	3244	4020	1554	4250	4235	1617	3566	3070	3087	2832	1249	2649	3164	4555	2596	2840	1773	1225	protein_coding	84545
ENSG00000055955	ITIH4	45	5	45	18	50	19	61	279	148	190	1159	170	1053	844	299	1309	245	274	1018	298	45	1520	96	260	1461	557	1370	133	495	935	98	165	238	38	489	203	427	232	37	61	840	133	125	307	1230	protein_coding	3700
ENSG00000055957	ITIH1	46	223	8	13	682	375	428	17276	192	1154	76814	7201	1465	64201	3846	126654	1799	411	95398	865	413	72837	720	1247	107310	14551	117704	10224	1503	88931	889	5869	524	39	9955	5956	1998	664	434	3284	1785	611	6238	748	103880	protein_coding	3697
ENSG00000056050	HPF1	613	650	1012	407	511	201	584	462	719	417	320	389	800	260	590	249	1123	845	357	357	342	284	865	495	328	504	336	695	1027	466	800	603	187	519	602	400	702	731	419	527	1073	805	574	712	313	protein_coding	54969
ENSG00000056097	ZFR	3540	3176	3642	4769	5553	2612	1529	4072	1672	1805	1162	3230	5248	949	5417	1762	4093	3787	1261	5949	4777	1538	6796	3637	1432	9367	1704	7134	2291	2126	1989	3477	3047	5145	2993	3326	4563	4075	7477	5076	6403	6310	6197	3609	1220	protein_coding	51663
ENSG00000056277	ZNF280C	191	52	191	163	174	73	36	153	178	59	38	124	259	37	192	48	138	162	38	205	518	61	208	238	38	295	50	148	147	83	46	77	44	152	141	90	219	182	165	262	152	129	183	175	22	protein_coding	55609
ENSG00000056291	NPFFR2	9	2	2	14	2	0	0	2	3	0	0	2	3	0	0	1	2	6	0	0	1	1	0	3	2	1	0	1	4	0	0	0	0	0	3	0	6	1	5	6	2	2	2	157	1	protein_coding	10886
ENSG00000056487	PHF21B	14	1	16	0	1	0	2	2	10	2	0	0	1	2	11	1	6	2	0	8	0	0	3	1	0	1	0	77	0	0	0	4	79	2	1	11	12	2	0	1	19	456	3	2	0	protein_coding	112885
ENSG00000056558	TRAF1	1196	1228	638	756	1997	399	346	356	6389	306	142	1294	1503	196	5121	253	1089	755	197	2049	739	438	2197	1309	272	1845	208	1200	1955	200	729	371	614	2284	1710	510	713	1156	577	1896	1950	664	1402	925	133	protein_coding	7185
ENSG00000056586	RC3H2	1915	1322	2182	1862	2324	906	785	1361	1691	700	692	1523	1749	553	2510	968	1182	1849	728	1917	1838	907	2415	1362	796	4294	1048	1900	3036	1145	1278	1016	824	2592	1156	992	1390	1116	999	933	2500	2902	1887	2219	833	protein_coding	54542
ENSG00000056736	IL17RB	246	672	409	3085	2182	1139	1178	2144	119	2311	1383	300	2877	793	1859	1079	2343	750	1625	1941	500	590	456	2932	1624	4991	766	1179	432	741	872	1693	888	467	1719	1954	2872	1635	5619	1511	2176	802	877	251	962	protein_coding	55540
ENSG00000056972	TRAF3IP2	984	606	1057	1551	2588	487	573	1397	1382	483	261	871	823	234	1861	775	565	1480	563	401	1104	329	1156	1396	212	313	284	1092	1519	273	336	1706	351	933	801	799	1241	1967	1180	2254	2015	3230	1379	1704	290	protein_coding	10758
ENSG00000056998	GYG2	310	147	423	175	536	492	380	345	46	158	736	59	510	484	399	1718	422	23	1249	415	955	562	539	685	775	1494	946	112	517	1924	25	1288	73	61	617	64	54	297	87	605	733	936	132	68	489	protein_coding	8908
ENSG00000057019	DCBLD2	9211	1565	5154	265	1355	1886	418	7769	406	738	656	9216	2407	583	1034	945	835	414	915	1748	3178	899	2043	1796	900	2224	908	1360	1812	1128	465	675	507	4215	577	1872	2114	1233	1226	4679	1446	1886	3051	33284	749	protein_coding	131566
ENSG00000057149	SERPINB3	970	0	7	4	0	0	0	0	0	0	0	0	0	0	1	0	0	0	0	1	64	0	3	0	0	0	0	1	0	0	0	0	1	46	0	0	1	0	0	0	0	0	0	18	13	protein_coding	6317
ENSG00000057252	SOAT1	1759	1527	2926	3223	2153	936	1659	1520	1531	2374	541	1441	9609	569	2219	828	4000	1815	886	6100	992	927	6916	5386	818	6451	790	3795	4391	686	1099	1643	1085	2861	2305	882	1820	5374	3269	2820	11530	1639	5318	3511	722	protein_coding	6646
ENSG00000057294	PKP2	902	354	1830	2618	623	176	92	638	278	246	1212	530	2156	486	1352	1206	991	520	823	585	2759	1249	1207	800	891	2260	1668	2936	426	1818	211	288	458	577	571	706	500	2058	350	526	2768	1126	1322	1006	1854	protein_coding	5318
ENSG00000057468	MSH4	7	28	6	7	7	10	8	6	11	18	0	1	4	6	28	1	60	24	1	5	1	4	48	84	0	100	1	60	19	0	15	4	5	74	21	30	0	25	50	22	17	0	6	3	1	protein_coding	4438
ENSG00000057593	F7	11	61	8	92	304	82	857	1359	9	781	8848	557	108	3802	747	8378	2150	568	6465	82	62	8063	17	171	6029	1658	10105	631	7	9765	5772	863	3386	1	2566	809	1235	22	1463	193	641	18453	312	37	8722	protein_coding	2155
ENSG00000057608	GDI2	11393	11643	9546	7034	12884	5196	8061	11482	8831	7800	6729	6560	18495	4618	13061	7186	8977	12149	5781	11389	6092	5890	16720	9879	5640	21039	7111	10097	10553	9364	10571	14508	4522	14932	10124	8709	10130	8601	5755	11537	20473	14599	14054	14719	7049	protein_coding	2665
ENSG00000057657	PRDM1	1767	382	1348	1136	521	91	102	279	1957	39	68	188	201	145	1455	204	135	628	242	235	1335	210	354	1106	227	444	163	778	177	137	199	217	34	755	431	246	401	397	205	182	118	330	572	578	222	protein_coding	639
ENSG00000057663	ATG5	1305	982	1578	1683	1239	454	632	1469	999	669	860	852	1408	542	1840	986	867	868	812	854	2678	759	957	928	774	1307	1026	963	1058	1179	697	712	961	962	979	953	811	1411	794	895	1103	2153	1373	1873	795	protein_coding	9474
ENSG00000057704	TMCC3	924	228	1008	437	637	109	264	191	869	320	77	344	395	184	356	389	423	621	157	177	72	193	696	2397	300	391	144	529	252	138	84	116	208	307	315	153	82	277	1024	433	171	1479	509	755	379	protein_coding	57458
ENSG00000057757	PITHD1	1567	1029	1730	2353	925	580	1373	1084	2876	1014	1062	1067	977	788	1155	1136	1159	892	1000	737	1795	894	799	1329	853	1624	1185	1034	1197	1567	1054	1171	1095	1160	1274	1223	1052	790	1260	1086	1078	1921	1414	2381	1004	protein_coding	57095
ENSG00000057935	MTA3	1472	2193	1277	1754	1885	883	1434	1177	1119	2378	337	1731	2356	276	1586	246	3438	4653	375	1518	2405	372	1880	2466	463	1891	339	1734	2337	431	2056	1587	368	1866	1543	2364	2174	1638	1695	1930	1192	3542	2352	1434	287	protein_coding	57504
ENSG00000058056	USP13	718	323	366	736	606	404	571	816	493	881	364	942	1055	284	811	747	486	810	405	1433	935	445	767	1087	520	1490	480	1199	393	548	478	704	534	444	689	650	444	788	514	716	966	2258	772	2246	500	protein_coding	8975
ENSG00000058063	ATP11B	3099	1438	2793	3279	2118	750	334	2840	1537	783	784	1545	3224	550	2937	1236	1360	1700	700	2683	2602	852	2372	3804	920	4845	1130	3559	1512	1569	913	1592	1265	4190	1582	1265	1015	2499	1152	2050	2943	8458	2540	2219	903	protein_coding	23200
ENSG00000058085	LAMC2	27088	7475	37439	1758	15014	8752	3220	16641	1002	7721	49	11913	26296	66	14376	164	15726	13757	150	6155	8393	526	39472	21389	118	37380	134	11469	16812	63	1681	10153	82	22885	16287	6677	15240	60995	10385	12444	21100	11338	42276	14896	107	protein_coding	3918
ENSG00000058091	CDK14	1933	1579	2891	1111	4536	398	970	1958	1233	2881	817	1255	2149	531	5840	594	1252	3079	722	610	239	569	3274	4427	532	765	948	4582	1522	855	598	2438	763	1731	1533	456	2619	1629	4928	1378	2997	1614	3977	1397	550	protein_coding	5218
ENSG00000058262	SEC61A1	20025	20679	21742	23451	25498	19171	25156	31108	8938	16427	8237	22493	24783	5823	15403	8648	13344	28855	6288	23977	23995	6987	18832	21991	6615	33164	11140	10984	17903	10825	18210	38668	18997	24957	15600	24008	21984	17707	11712	46899	31304	19469	19263	31017	9113	protein_coding	29927
ENSG00000058272	PPP1R12A	2939	1994	2321	3236	2932	1593	710	2049	1962	1804	482	1663	3313	478	3512	792	2352	2672	626	2358	1687	860	5570	2909	721	6408	783	3463	1908	896	1020	1351	684	2563	1304	2389	2778	3170	2534	3000	3433	5233	4154	3150	583	protein_coding	4659
ENSG00000058335	RASGRF1	234	127	251	31	76	8	14	50	598	16	3	30	74	10	95	4	24	24	3	140	6	13	186	28	8	166	1	41	44	2	133	351	0	121	111	20	373	19	43	18	52	13	326	64	2	protein_coding	5923
ENSG00000058404	CAMK2B	48	197	228	38	32	16	31	291	62	17	791	24	863	389	58	540	626	25	175	42	8	285	19	7	239	43	426	43	19	660	52	113	297	9	55	19	102	19	21	32	57	612	362	9	372	protein_coding	816
ENSG00000058453	CROCC	1275	949	1814	773	878	692	1824	648	3151	1655	217	853	1459	325	989	200	2072	1069	221	849	1350	499	1304	1495	279	1486	262	1197	1317	235	1048	636	336	819	1174	766	1518	1107	1001	1240	1796	1557	1025	1296	209	protein_coding	9696
ENSG00000058600	POLR3E	1672	1276	1664	2341	1371	1212	1122	1632	1653	1480	704	2710	2969	465	2620	839	2079	2626	596	1702	2915	802	1697	1852	678	2366	800	2086	1599	1004	1620	1108	651	1783	1891	1093	2104	2192	2214	1760	2916	2492	2507	1478	670	protein_coding	55718
ENSG00000058668	ATP2B4	6489	1310	7811	1678	3254	1082	1529	1366	2461	1285	517	578	7356	954	3740	1851	2295	4830	674	3313	2804	1079	4911	6828	1425	4732	791	3964	1287	703	598	1121	1047	2828	3554	1199	2262	4667	7449	9012	4776	17070	6218	4069	998	protein_coding	493
ENSG00000058673	ZC3H11A	5363	6173	5771	6201	6742	3888	3699	5082	4762	5298	2227	5367	25591	1652	9156	3066	10924	6645	2313	15358	9914	3110	11739	14112	2563	10126	3150	10060	7341	3282	3630	3221	4742	6947	6605	4702	8879	11383	9672	8522	19587	14834	12749	4197	2326	protein_coding	9877
ENSG00000058729	RIOK2	750	821	1082	439	1512	465	531	1095	774	755	344	661	1166	284	1447	412	578	748	464	989	555	382	1319	792	371	1540	443	1044	735	585	532	907	758	960	985	1246	801	704	776	1110	1257	1183	1385	718	391	protein_coding	55781
ENSG00000058799	YIPF1	1610	787	2140	1459	1663	705	2270	1578	1210	1950	933	2521	1591	615	1635	1012	2684	2177	644	780	988	759	2084	2113	759	2612	1006	1076	2375	915	925	4380	2375	1056	1588	689	1107	1323	2877	1795	1416	3127	2995	1945	990	protein_coding	54432
ENSG00000058804	NDC1	1018	904	1242	1495	2054	652	1163	1749	882	1346	324	2536	1697	298	2058	422	1576	1801	318	1003	1971	356	2066	2581	328	2562	490	1333	1785	645	671	1345	854	834	1207	426	965	1349	2689	1579	920	1323	2840	1642	351	protein_coding	55706
ENSG00000058866	DGKG	486	52	117	496	303	138	76	37	241	186	18	30	67	45	189	32	146	810	35	381	590	79	465	251	62	142	46	197	143	40	135	424	103	241	83	41	238	219	261	253	378	136	216	281	52	protein_coding	1608
ENSG00000059122	FLYWCH1	1922	1650	2243	2746	1485	767	1171	1163	3654	2791	658	1415	3431	484	2334	346	2328	1965	309	1078	967	490	2173	1742	531	940	633	2064	1432	654	1400	1703	1564	2298	2478	1461	1998	1762	1058	2473	3422	1113	1730	2480	329	protein_coding	84256
ENSG00000059145	UNKL	585	512	624	729	658	191	116	435	997	542	163	377	1503	127	1489	102	565	748	134	396	1837	191	543	921	136	712	167	688	702	219	253	366	305	553	506	290	852	1194	647	469	1338	1146	535	559	99	protein_coding	64718
ENSG00000059377	TBXAS1	1274	496	823	1234	1092	748	894	659	1394	221	89	563	75	320	952	225	130	470	253	251	523	314	433	917	321	429	248	494	358	122	653	396	57	679	594	198	1065	296	1295	1021	114	305	824	1428	335	protein_coding	6916
ENSG00000059378	PARP12	1705	611	2281	3522	2856	1051	1635	750	3930	1751	804	1172	2413	439	1989	644	1835	2711	543	1870	1990	703	3128	2413	791	2372	857	1212	2201	884	1325	2708	2184	2250	2919	610	1258	2131	1872	1755	3577	10925	2020	2435	654	protein_coding	64761
ENSG00000059573	ALDH18A1	3878	2121	3309	6372	2804	1700	2491	4742	1617	1207	1012	7832	10930	1003	3172	1468	2981	3417	1119	2457	7492	891	2706	2829	1210	7955	1206	2619	2607	1710	3714	5964	1092	5708	3183	3489	3102	1746	2284	4029	6023	2821	4095	5196	2175	protein_coding	5832
ENSG00000059588	TARBP1	1271	996	954	1278	2344	563	957	1000	3710	2079	355	1860	6012	239	3385	282	4690	1906	242	3540	5291	511	2378	4946	407	3584	375	2589	1909	555	923	2447	2241	1114	3210	1205	1579	3228	2513	3325	5053	1260	4502	796	283	protein_coding	6894
ENSG00000059691	GATB	567	1235	754	862	521	271	871	1054	760	1374	1160	714	767	542	638	726	1005	1093	674	567	617	773	857	921	736	663	1088	891	1070	1242	1065	739	300	487	784	738	1411	481	426	886	889	1104	552	1217	922	protein_coding	5188
ENSG00000059728	MXD1	867	222	4333	1298	1196	414	297	511	359	365	266	326	774	154	1520	245	886	882	225	820	552	331	688	1033	219	2076	423	1407	592	320	118	1206	771	1353	526	244	766	774	1287	382	384	1578	1301	1040	291	protein_coding	4084
ENSG00000059758	CDK17	1582	791	1149	747	1146	489	476	1198	1210	877	377	649	1636	387	1438	568	1504	1054	548	1427	676	586	2385	1310	594	3028	550	1803	1135	786	364	844	561	1316	1105	920	1544	1334	1334	1274	1496	1558	1896	1886	521	protein_coding	5128
ENSG00000059769	DNAJC25	343	463	637	219	366	294	474	374	231	232	1642	480	499	735	472	1299	305	386	1501	358	536	1320	446	334	1217	1032	1767	323	573	1810	530	220	438	689	475	364	306	203	258	262	611	374	511	468	1090	protein_coding	548645
ENSG00000059804	SLC2A3	1895	491	5570	1370	542	554	518	1276	2432	49	91	478	478	257	844	344	912	1209	378	1152	4003	470	1264	1059	819	6415	903	1804	903	98	518	348	96	7648	841	623	607	1657	281	285	561	936	4324	2645	210	protein_coding	6515
ENSG00000059915	PSD	438	108	779	172	107	71	181	146	431	59	90	530	352	84	438	86	244	154	89	289	111	103	163	128	82	105	120	203	94	140	196	244	101	264	152	174	166	63	126	280	203	875	344	103	65	protein_coding	5662
ENSG00000060069	CTDP1	984	815	1113	914	1393	648	1601	974	1986	1502	521	1666	685	526	1226	526	1794	983	403	1086	1056	547	1379	1821	477	1833	620	1285	1747	697	1550	1861	866	1078	1565	973	1580	747	1342	796	2532	1536	1976	2064	541	protein_coding	9150
ENSG00000060138	YBX3	8501	4725	8274	5632	11850	2692	3847	4569	2488	583	394	6930	2208	789	8577	911	3670	9358	640	6403	8919	1083	17377	5885	961	7787	611	5910	12396	240	2999	4408	328	21027	2077	4115	9539	3355	5986	16453	25350	1257	12205	10924	851	protein_coding	8531
ENSG00000060140	STYK1	292	25	795	1106	87	14	3	90	41	10	0	973	2	11	14	3	2	103	4	10	222	5	138	130	15	27	2	16	104	0	10	0	5	110	38	208	66	111	6	26	284	60	83	89	3	protein_coding	55359
ENSG00000060237	WNK1	6108	3948	6228	6882	7144	2092	1415	5005	4463	6847	2815	4920	8539	1867	9646	3060	5757	8822	2145	7487	7777	2430	10429	7124	2391	11344	3633	8445	3734	4139	1462	5100	2480	7652	4925	3844	6079	7746	5128	7062	17261	12969	7029	7029	2655	protein_coding	65125
ENSG00000060339	CCAR1	2718	2404	2495	4063	2850	2024	1094	2358	2664	2687	796	3425	6179	567	4777	881	3331	3082	776	3572	4808	1060	4867	4649	932	7491	948	4909	2242	1068	1991	2827	1123	3002	2847	3037	3927	3638	3330	3124	6436	5251	3862	2747	819	protein_coding	55749
ENSG00000060491	OGFR	3375	2523	2733	4041	3597	2309	4414	2188	6128	2573	2711	3142	3469	1751	3409	1616	3510	3427	2000	2074	3285	2074	2496	3627	2116	3498	2356	2970	5723	2369	3906	3310	1690	4140	4029	2186	3002	2095	1856	1792	6664	1837	4250	4696	1778	protein_coding	11054
ENSG00000060558	GNA15	1472	107	1993	233	256	81	245	133	343	28	14	148	40	93	347	46	102	109	56	109	454	63	167	201	65	327	52	198	502	35	189	135	14	888	251	64	95	157	180	59	29	42	223	442	42	protein_coding	2769
ENSG00000060566	CREB3L3	43	19	9	502	55	4	19	5122	2	775	3986	1740	42	4740	61	14807	41	26	6841	17	131	5866	153	1430	7246	2942	4901	1012	31	4862	13	986	4537	53	1788	1304	218	10	277	587	7	7922	493	175	3221	protein_coding	84699
ENSG00000060642	PIGV	665	750	983	875	532	287	387	1065	640	533	1079	870	662	822	755	919	612	657	1528	646	750	928	910	438	1218	926	1471	592	379	1254	719	649	232	762	513	646	546	267	542	948	591	1317	1023	808	1000	protein_coding	55650
ENSG00000060656	PTPRU	3024	1305	2692	3035	1474	710	885	2827	163	526	816	1011	3283	570	2104	418	1976	595	292	1222	3041	670	1025	1350	431	7665	902	4271	967	1349	2982	9900	2268	1809	1545	2777	1534	3961	2933	1622	6413	1336	4113	1347	621	protein_coding	10076
ENSG00000060688	SNRNP40	1388	806	1422	1705	1593	576	1051	1110	1768	1229	327	1049	835	388	1122	523	1023	1327	472	906	1833	492	969	1098	452	1805	455	982	912	611	1729	1917	468	833	1131	548	877	750	1056	864	894	1797	1196	2198	334	protein_coding	9410
ENSG00000060709	RIMBP2	148	1	185	36	2	11	4	5	3	0	57	0	1	0	5	0	0	130	8	0	1734	1	60	7	5	72	1	23	0	2	1	1	2	5	3	9	0	0	0	1	2	7	9	2	4	protein_coding	23504
ENSG00000060718	COL11A1	348	164	13840	6	173	0	19	280	1	2	0	45	412	79	161	13	177	778	6	513	212	8	1743	138	13	978	108	302	127	17	60	28	6	901	112	223	579	485	205	127	531	0	384	385	7	protein_coding	1301
ENSG00000060749	QSER1	1587	1519	1778	1795	2237	1597	947	2228	669	840	352	1383	2746	282	2523	465	1014	2828	416	2551	2149	473	2909	1369	428	1765	521	1451	1395	611	878	1218	429	2446	930	824	1882	2372	3035	1917	2989	2880	2376	1115	388	protein_coding	79832
ENSG00000060762	MPC1	950	1566	880	919	1294	445	619	2189	1056	790	4205	1450	2078	3107	1876	7034	735	2058	5365	1373	647	5115	1163	730	5702	1689	4801	1272	1760	5535	2219	926	4123	2359	3094	2907	1055	938	679	1221	1324	1822	1112	1519	5242	protein_coding	51660
ENSG00000060971	ACAA1	1623	2243	3610	2284	1947	1271	1730	4464	3054	1805	20296	2173	2523	9621	1881	14722	2075	1417	12038	1538	1438	12364	1109	1737	12036	6316	19055	3138	1607	18291	3011	3370	2057	1283	5132	2839	1748	1982	1299	2564	4503	10355	2819	2258	11880	protein_coding	30
ENSG00000060982	BCAT1	7691	438	2304	472	634	199	67	437	295	44	12	102	267	55	469	50	166	387	75	331	219	94	693	465	51	706	55	346	182	28	261	148	64	706	156	189	227	580	246	886	532	411	631	4005	130	protein_coding	586
ENSG00000061273	HDAC7	7225	5764	5718	3708	7077	8043	8647	3774	8042	6902	343	7594	7025	802	8110	507	11906	8317	456	4145	3028	1016	11507	8734	886	11501	427	6170	11771	383	5424	5557	477	5566	7647	5812	8783	8450	3931	9226	10887	17182	6183	5808	418	protein_coding	51564
ENSG00000061337	LZTS1	1381	554	1249	559	486	155	403	929	272	89	38	89	579	109	655	34	512	759	83	314	384	132	1377	1098	157	1369	66	793	178	55	820	606	198	236	600	567	486	1036	370	948	1080	4469	633	493	44	protein_coding	11178
ENSG00000061455	PRDM6	379	192	219	15	80	17	84	57	90	40	19	10	65	13	144	8	117	119	15	160	21	18	240	117	28	79	24	135	26	17	66	17	55	74	52	39	78	52	272	222	104	208	80	45	14	protein_coding	93166
ENSG00000061492	WNT8A	0	0	0	1	1	0	0	0	2	0	1	0	0	0	1	0	1	0	1	0	0	0	0	0	0	0	0	1	0	0	0	0	0	0	0	0	0	0	0	0	1	0	0	0	0	protein_coding	7478
ENSG00000061656	SPAG4	684	51	530	353	85	26	63	155	463	250	84	124	174	61	458	59	225	264	53	153	352	58	192	397	72	81	57	148	389	74	41	211	103	325	135	63	695	235	51	76	201	505	744	241	68	protein_coding	6676
ENSG00000061676	NCKAP1	6959	9475	8471	7893	9125	4652	2027	14418	626	3348	2042	6403	11605	1359	9268	2825	7491	5875	1578	10433	9027	2066	9750	9151	2114	9613	2650	7853	4630	3455	3657	6277	2018	8792	4780	7177	7447	10989	6566	11285	15273	17190	10202	8448	2049	protein_coding	10787
ENSG00000061794	MRPS35	2099	4640	2784	3033	3437	2198	3394	2878	1263	3856	2181	4589	3848	1237	4391	2070	3212	4613	1701	4694	4885	1639	4953	3641	1496	5585	2185	3164	5105	3050	5008	5455	2333	1899	3533	3343	3688	2913	2374	6287	5049	4768	4596	3537	1892	protein_coding	60488
ENSG00000061918	GUCY1B1	1301	1011	659	417	838	593	888	527	565	448	150	1067	553	252	2398	175	2564	2691	255	381	152	303	4941	4184	408	1402	286	898	1751	343	240	1214	135	287	475	587	612	2831	1912	1299	2564	842	1875	935	255	protein_coding	2983
ENSG00000061936	SFSWAP	2556	2957	1728	1926	2610	1726	3002	1405	3678	2999	552	2701	2782	474	3518	526	2916	1365	621	2767	2175	784	3976	3509	651	3886	622	2501	2864	718	1996	2141	962	2027	1798	2416	3235	2080	2366	3128	2280	2358	2246	1882	430	protein_coding	6433
ENSG00000061938	TNK2	5392	1636	7910	1904	1785	790	1617	1217	10992	1146	1531	1754	2564	681	1747	1028	2035	1670	577	913	3986	1204	1261	2269	1531	2210	1267	1581	1273	1148	1333	1604	690	1919	1951	1019	1422	1720	847	938	2970	2003	1870	2124	1078	protein_coding	10188
ENSG00000061987	MON2	1898	1091	1662	1640	1971	1630	979	1580	1953	1610	1298	1888	3049	787	3154	1378	3138	2970	1156	2445	4109	1365	3548	2525	1044	4962	1663	3422	1975	1715	703	1534	1566	1712	2341	1918	2337	2153	1794	2229	2715	6858	2433	1223	1314	protein_coding	23041
ENSG00000062038	CDH3	6855	54	8405	98	138	73	92	394	375	41	3	29	787	7	17	1	62	89	5	18	275	12	154	55	4	506	1	103	14	0	14	42	11	514	86	11	67	157	21	37	650	73	242	179	8	protein_coding	1001
ENSG00000062096	ARSF	2	1	3	3	3	0	2	10	0	2	168	11	44	24	0	91	0	0	171	35	0	11	4	29	213	12	43	4	0	122	1	12	76	3	0	0	2	22	0	3	3	1	6	1	54	protein_coding	416
ENSG00000062194	GPBP1	3677	5213	3474	2666	3378	2487	3709	5016	5167	4082	1329	3905	5485	1105	5154	1231	5408	4761	1610	4526	2556	1608	6344	3911	1462	8255	1587	4937	5009	1695	3723	3604	2042	5894	4672	2317	5318	3702	2497	3855	7071	5603	5520	2767	1335	protein_coding	65056
ENSG00000062282	DGAT2	479	33	248	295	715	12	305	1347	317	372	13338	1169	1335	5075	1706	10226	469	419	5542	121	1309	9607	371	753	6845	3423	16424	1218	592	13307	51	206	1383	103	2941	943	177	463	281	767	1014	5309	896	954	5780	protein_coding	84649
ENSG00000062370	ZNF112	119	248	295	228	247	186	119	144	35	304	54	125	346	41	258	24	329	311	33	315	197	72	347	328	58	544	50	547	336	31	130	165	70	478	218	204	261	270	363	123	342	445	242	94	25	protein_coding	7771
ENSG00000062485	CS	5787	15172	3103	5363	9043	5512	4416	5596	3632	4314	1455	7918	8275	1039	8062	1288	5362	10019	1083	11806	5304	1905	13422	7457	1557	9645	2017	5186	11783	1898	15302	6984	3946	16640	5602	6022	5669	6026	6231	26340	8960	9531	7445	9825	1195	protein_coding	1431
ENSG00000062524	LTK	170	41	40	673	41	343	126	115	163	33	106	104	25	123	46	82	29	39	84	668	353	260	27	189	130	110	174	139	423	120	110	40	86	12	768	49	1479	17	50	18	1475	49	51	111	180	protein_coding	4058
ENSG00000062582	MRPS24	349	475	335	517	386	192	689	270	413	586	289	622	394	224	442	301	676	700	341	392	508	207	429	386	209	443	328	413	651	281	1349	704	237	553	457	432	317	215	478	1660	470	395	370	367	266	protein_coding	64951
ENSG00000062598	ELMO2	2231	853	1465	1141	1286	725	364	1144	1976	838	435	947	2529	343	1527	630	1176	1253	385	1138	1906	633	1461	2117	564	1560	545	1344	1185	728	745	1283	535	1107	1367	749	1591	997	1263	923	2606	1942	2292	1952	473	protein_coding	63916
ENSG00000062650	WAPL	2717	3713	2040	3024	3147	3787	2490	4991	2092	2095	1037	4478	6513	747	4306	1735	8247	4926	1221	4933	2697	1299	7946	3719	1217	3361	1668	6496	3099	1891	4077	4097	1121	3610	3849	4172	5970	3848	3422	4425	13940	4101	6364	2784	1099	protein_coding	23063
ENSG00000062716	VMP1	13945	8564	23254	11505	10618	23517	14383	17510	5109	16744	3208	20428	11553	2664	9499	5108	21343	28479	4147	15794	16001	5970	14487	14143	4033	33073	4859	12685	19793	3702	8402	12184	2675	14752	15897	12241	23158	16257	22337	25218	24465	5869	34660	8141	3913	protein_coding	81671
ENSG00000062725	APPBP2	1754	1182	1236	1827	2126	915	607	2417	1152	998	525	1323	1913	446	2012	790	1703	1966	652	1280	1694	634	1595	1993	596	3548	831	2031	1048	790	856	1672	336	1443	1369	1383	2154	1475	3514	2659	1986	2843	2004	1322	668	protein_coding	10513
ENSG00000062822	POLD1	836	1102	1371	1216	1458	314	795	1108	1975	1625	261	2684	1335	321	943	252	2269	1665	245	1208	1638	284	1092	2388	266	1451	273	1828	1343	378	867	1080	346	974	1643	665	1391	878	1395	874	1682	860	1418	976	195	protein_coding	5424
ENSG00000063015	SEZ6	2	1	51	16	3	1	0	2	6	7	5	7	76	1	5	0	52	6	1	12	2	4	7	3	2	5	2	3	15	3	2	1	25	4	113	11	10	8	42	4	5	8760	233	1	2	protein_coding	124925
ENSG00000063046	EIF4B	17854	24186	11522	8522	27457	17505	16574	18615	16688	10505	5458	19925	27053	6191	23223	8005	17495	30337	9465	16222	14306	6316	47316	18055	6301	32003	7879	30426	28224	7024	15346	11765	2898	30966	17471	17151	26074	16559	47869	35859	22302	19410	18161	11739	6072	protein_coding	1975
ENSG00000063127	SLC6A16	97	60	48	25	117	56	183	120	863	237	167	151	237	145	237	234	334	249	275	604	186	224	83	73	206	328	178	202	50	106	274	117	307	196	194	131	272	94	180	513	266	51	118	30	125	protein_coding	28968
ENSG00000063169	BICRA	767	680	723	852	696	677	750	589	1197	1314	306	940	960	233	594	249	1226	687	214	1098	1048	388	555	1300	271	1865	316	1364	889	310	672	669	310	502	827	636	1000	877	1352	630	1680	1202	718	511	273	protein_coding	29998
ENSG00000063176	SPHK2	649	760	715	1862	806	998	939	568	864	3116	1069	867	957	650	888	405	1779	956	613	1311	802	802	1096	2735	804	1993	1310	2827	1030	853	1383	2258	667	557	1340	2777	1821	983	976	1057	1057	1418	1316	742	476	protein_coding	56848
ENSG00000063177	RPL18	26284	22335	29779	18854	26205	17198	96518	24548	98120	38422	9390	67531	34463	11780	16258	9753	26126	25440	13656	22264	53573	9058	33686	19085	11951	48901	7489	30873	50145	10292	40034	28318	9000	30076	38434	26062	22541	21902	28894	35464	25843	15240	27997	19780	8539	protein_coding	6141
ENSG00000063180	CA11	340	560	461	145	110	67	450	380	813	545	45	1425	553	96	189	48	1543	1211	55	127	30	87	313	123	91	65	30	1508	409	53	104	44	41	621	583	1895	934	67	132	95	609	293	628	222	53	protein_coding	770
ENSG00000063241	ISOC2	2370	1970	2453	3586	2009	1583	7488	2553	1507	3233	4269	2817	2413	3507	2244	3889	2343	3915	3684	3806	2222	3821	2330	1945	3687	5010	4906	2566	3028	4821	12397	8165	3774	3056	4326	2620	2030	1748	1894	4565	2843	2444	2130	1936	4142	protein_coding	79763
ENSG00000063244	U2AF2	7151	6057	6754	7837	6680	4457	4931	5424	9218	7737	1974	7780	7048	1782	6553	2159	7383	6263	2193	6878	8182	2283	7594	10652	2422	13058	2343	8282	6863	2543	6565	6178	2386	6241	7691	5732	7360	5450	7848	7477	10317	9428	6900	6931	1921	protein_coding	11338
ENSG00000063245	EPN1	6803	9169	9456	14278	10907	8239	18244	10388	6094	15348	6904	9116	7469	4942	5765	4978	11223	10051	4331	10815	6099	4961	7698	8976	4818	12405	6884	14034	10186	6324	14086	14214	6344	6709	9237	14802	9275	5960	10714	13882	14095	13917	8446	7781	5913	protein_coding	29924
ENSG00000063322	MED29	2634	2815	3477	4110	3541	2449	3620	3957	2684	3990	1309	3284	2893	1113	4231	1477	4088	3689	1575	4078	2067	1537	3781	3090	1657	4783	1711	4920	3599	1844	2567	3348	1652	7733	3559	3053	4071	1981	4525	4183	4925	4729	4514	1790	1222	protein_coding	55588
ENSG00000063438	AHRR	75	95	24	459	89	15	35	26	32	47	3	63	23	1	63	4	71	114	27	433	181	10	188	68	44	43	7	29	102	19	22	27	134	80	55	128	50	57	540	105	143	27	76	224	11	protein_coding	57491
ENSG00000063515	GSC2	0	0	0	0	0	0	0	0	0	0	0	0	0	0	0	0	0	0	0	0	0	0	0	2	0	0	0	1	0	0	0	0	0	0	0	0	0	0	0	0	0	0	1	0	0	protein_coding	2928
ENSG00000063587	ZNF275	1368	961	901	1284	1011	970	502	1300	1363	360	750	579	1836	691	1701	1434	1994	1286	1191	1332	1210	1034	1305	1415	1268	2100	1248	1457	1221	1572	572	693	499	871	1028	800	714	1168	874	1301	2075	1724	1137	595	886	protein_coding	10838
ENSG00000063601	MTMR1	1525	1477	1229	1242	2390	785	807	1488	2212	677	414	1470	2385	303	2511	552	2549	1783	439	1552	1480	422	2065	1499	391	3604	550	2031	2280	707	1042	826	490	1857	1233	892	1367	1745	1718	1979	2530	2015	2015	1266	402	protein_coding	8776
ENSG00000063660	GPC1	6078	6424	6229	1177	2912	2201	3893	4464	548	3633	3114	2433	6959	1417	3476	2772	8825	9685	1143	3005	4458	2692	2180	3955	1657	6396	2354	6911	4125	3486	3212	5597	3312	3897	4063	2275	3989	4772	6154	3595	16311	4655	4068	7842	1896	protein_coding	2817
ENSG00000063761	ADCK1	440	200	476	301	271	150	347	197	726	191	196	327	307	84	488	131	194	243	124	401	766	218	210	296	134	713	183	251	249	243	300	586	317	208	253	255	375	270	233	214	222	903	309	466	129	protein_coding	57143
ENSG00000063854	HAGH	1533	2216	1637	4613	1351	1482	3688	2763	1479	4163	10013	3179	1953	4617	2698	7464	2239	3366	6788	862	1561	7105	1335	2358	6773	2564	8790	1738	2865	9833	2926	3158	3033	2350	4000	3558	3535	1463	2374	1752	2758	4252	3873	2080	8982	protein_coding	3029
ENSG00000063978	RNF4	2343	3433	2863	2307	4651	2276	1576	3491	4135	2325	701	1885	3230	584	4655	1129	3286	3475	683	3673	2215	890	2999	3630	772	3186	837	2936	2844	946	3409	2347	1886	3687	2762	2971	3555	2492	1925	7051	4187	3859	2890	3751	814	protein_coding	6047
ENSG00000064012	CASP8	1258	1556	1432	1855	2564	998	570	2485	3015	1398	528	1239	1832	391	2434	464	1063	2344	343	1798	1326	520	1881	2451	458	1495	631	2243	1035	753	1076	3428	336	1430	1951	1513	2972	2571	2349	2274	1683	1848	2074	1283	366	protein_coding	841
ENSG00000064042	LIMCH1	1927	3841	1965	595	4617	1511	562	7537	329	297	243	5510	4428	313	803	503	1454	4280	408	1141	532	589	8515	2139	469	2116	561	605	5991	521	746	1189	954	9907	682	410	1875	3485	2107	1281	11455	3003	2158	1139	718	protein_coding	22998
ENSG00000064102	INTS13	1121	925	1109	864	1360	327	664	800	808	941	422	1970	1573	263	1965	363	1036	2257	382	1509	1372	385	2928	1389	363	1630	439	1508	1505	597	852	1548	232	2588	1311	851	1196	1173	579	1651	885	1271	2065	1938	414	protein_coding	55726
ENSG00000064115	TM7SF3	2567	2282	3580	3281	6817	2565	2854	3595	934	4954	2725	3301	9612	1634	9046	2503	8609	8603	2178	10566	4790	1907	13472	11706	1611	4954	3208	14220	4298	4085	2141	10619	3608	4191	6944	3476	8516	10938	6453	9196	8549	7418	7902	3315	1925	protein_coding	51768
ENSG00000064195	DLX3	244	1	29	35	4	4	7	3	5	5	0	1	294	2	0	0	0	4	0	0	162	3	1	211	1	59	0	3	22	0	5	1	7	2	9	3	6	25	11	7	123	44	13	2	3	protein_coding	1747
ENSG00000064199	SPA17	345	571	487	240	344	198	571	128	70	783	38	244	499	35	571	24	338	136	38	946	388	52	487	235	33	393	19	301	124	39	434	324	109	650	323	224	462	382	74	308	1082	656	651	993	40	protein_coding	53340
ENSG00000064201	TSPAN32	101	34	34	47	110	14	54	50	827	29	26	21	63	76	207	23	21	56	30	39	63	53	45	66	32	34	20	180	33	29	17	29	12	54	184	12	17	55	16	38	37	128	123	67	26	protein_coding	10077
ENSG00000064205	CCN5	657	12	293	3	58	1	123	407	26	2	14	518	47	253	259	18	40	87	69	2	22	56	33	410	339	277	41	161	10	7	1	25	3	401	108	120	10	8	9	78	26	31	438	4	12	protein_coding	8839
ENSG00000064218	DMRT3	6	0	2	19	1	1	13	0	1	1	0	0	0	0	0	0	0	2	0	2	0	0	1	1	0	2	0	0	0	0	0	0	3	0	1	0	1	0	0	6	1	0	0	1	0	protein_coding	58524
ENSG00000064225	ST3GAL6	369	167	371	81	225	69	93	492	298	55	2206	579	1311	1091	191	1862	48	132	2082	4406	143	1896	476	327	1912	1276	2698	307	334	1897	175	126	882	126	452	418	106	175	118	1024	278	3104	432	460	2792	protein_coding	10402
ENSG00000064270	ATP2C2	696	219	217	1829	981	217	77	486	28	318	8	320	1486	12	32	20	185	1285	4	198	307	43	759	289	15	435	4	1325	47	4	31	58	59	69	300	28	543	1024	10	26	1937	151	1397	282	19	protein_coding	9914
ENSG00000064300	NGFR	3332	469	372	14	541	106	1221	1296	1709	222	1060	332	105	1395	1503	801	69	934	1120	60	614	1282	735	459	2794	1265	1451	3816	26	1643	636	44	291	64	3503	1070	90	47	494	234	313	44134	1067	127	1183	protein_coding	4804
ENSG00000064309	CDON	560	174	768	35	671	192	120	238	196	333	49	73	224	106	407	64	642	415	105	154	132	114	1126	752	100	820	122	618	1079	120	202	427	35	90	259	139	201	995	638	484	463	91	458	250	48	protein_coding	50937
ENSG00000064313	TAF2	1217	612	1120	2350	1344	475	230	823	657	570	385	1062	1282	289	1525	561	1677	1340	382	953	2312	458	1734	2390	423	2183	563	1610	514	673	320	643	495	901	919	822	1016	1485	1643	1132	3614	1986	2491	1047	428	protein_coding	6873
ENSG00000064393	HIPK2	1862	683	2072	2832	2077	1278	710	2168	1596	339	2067	1321	633	1482	2953	2442	420	1766	1471	2096	1401	1683	1113	2148	1293	3390	1653	4321	858	2748	902	1271	3965	838	1396	1138	1900	985	4630	3321	1629	18720	1575	5868	2544	protein_coding	28996
ENSG00000064419	TNPO3	2414	3227	1869	3353	3331	1298	1610	2727	2162	2494	1099	3926	3287	786	3851	1367	2194	3403	941	2927	4533	1164	3553	3722	998	3594	1422	2849	2625	1635	1825	2637	1321	2799	2567	2366	1946	2375	3193	3468	3605	4034	3435	2960	935	protein_coding	23534
ENSG00000064490	RFXANK	1138	1416	2045	1494	1916	1019	5256	1173	3160	5707	391	1966	2307	393	1651	251	2622	2686	501	1248	1574	435	1765	1716	441	1575	411	2110	2728	368	2922	3417	629	1712	2098	1668	1589	1764	1720	1865	2582	1605	1702	1993	291	protein_coding	8625
ENSG00000064545	TMEM161A	1292	1489	1434	1492	1626	818	3113	917	1431	4494	1369	2307	1868	839	2253	970	3201	2592	1003	1422	1513	1011	2456	2473	957	1917	1296	2798	3205	1451	2849	2847	1124	1882	1918	1642	1945	1763	2097	2859	2523	1881	1629	1755	948	protein_coding	54929
ENSG00000064547	LPAR2	1060	2022	1719	558	2337	1196	3201	1029	2400	3634	55	1824	2344	106	1453	67	2877	1915	64	1580	964	216	2648	1625	123	2036	58	3805	2841	54	2709	2503	230	2472	1667	3178	2314	1550	1838	1882	8588	749	1626	819	53	protein_coding	9170
ENSG00000064601	CTSA	11001	13281	9881	11629	9889	5111	15668	8914	6989	10434	4457	9448	6448	3174	12612	3499	8511	11772	3263	11536	5629	3784	8314	11011	3752	20299	4145	7849	11107	4784	14910	35093	7293	8845	9061	10007	10797	5399	13000	14176	14195	11544	9714	12105	3897	protein_coding	5476
ENSG00000064607	SUGP2	1265	2386	1888	1433	2780	1578	905	1623	2631	1864	681	2356	3178	388	3666	681	3516	3435	442	2756	2198	901	2293	3381	527	2351	785	3335	1384	854	1649	2091	961	2691	1850	1711	2734	1790	2528	2840	3664	2852	2732	2362	523	protein_coding	10147
ENSG00000064651	SLC12A2	7873	3377	3767	3504	2172	9555	5227	8207	420	8671	286	23282	24222	285	2176	641	97563	14198	448	1204	6294	1645	29661	19098	686	20176	479	24715	30895	441	16645	4439	243	4747	17484	8718	13941	24129	3094	574	51215	2404	39838	6383	452	protein_coding	6558
ENSG00000064652	SNX24	409	967	763	973	947	315	359	730	145	745	264	728	1177	229	1192	224	1095	1404	207	860	381	256	1855	441	260	869	244	876	906	396	664	563	535	1723	794	683	830	827	581	886	1657	845	863	704	205	protein_coding	28966
ENSG00000064655	EYA2	1469	60	240	25	62	32	26	29	109	10	211	86	86	78	21	34	22	16	89	12	1749	263	55	396	88	120	220	43	270	77	28	42	3	82	167	21	31	98	28	19	409	380	113	279	119	protein_coding	2139
ENSG00000064666	CNN2	9573	2456	15846	2539	4045	1726	1931	3535	16930	4518	991	5678	8047	1279	3337	4086	4474	3683	1485	5160	10072	1521	6634	3522	1995	13375	1878	6288	5909	954	2159	4364	1999	6561	5216	4471	7669	8626	3109	3479	12869	810	6358	11245	1735	protein_coding	1265
ENSG00000064687	ABCA7	1249	443	2253	1042	553	273	943	609	7774	1105	318	911	673	170	1006	212	988	722	148	424	4748	316	277	1075	294	523	339	617	319	206	212	499	1272	789	1399	465	920	2480	1598	274	590	1138	622	716	224	protein_coding	10347
ENSG00000064692	SNCAIP	1040	228	235	373	291	9	35	33	211	30	37	6	20	37	37	35	15	116	46	18	63	57	63	69	71	371	57	87	32	57	16	7	50	31	53	54	90	73	473	22	66	85	104	1070	32	protein_coding	9627
ENSG00000064703	DDX20	685	604	583	520	777	591	539	531	885	571	232	527	884	195	1646	219	553	868	235	461	646	212	1209	1388	178	1354	215	1015	863	288	468	709	181	314	737	463	910	738	1027	703	542	720	1577	795	194	protein_coding	11218
ENSG00000064726	BTBD1	3820	2937	2609	3161	3463	1905	1535	2840	1879	2235	959	2138	2589	756	3459	1464	2537	5458	837	6152	3721	1027	2660	3170	892	2172	1164	2988	1715	1496	2656	3682	1572	4058	2545	2883	2314	2561	3239	4738	3989	4861	5481	2411	1177	protein_coding	53339
ENSG00000064763	FAR2	515	504	415	224	1265	285	221	398	159	266	39	1416	167	80	1226	65	894	1230	36	1306	78	96	2834	627	76	1352	84	162	1006	47	283	61	45	316	1276	349	129	919	344	1659	1889	2035	1606	608	68	protein_coding	55711
ENSG00000064787	BCAS1	1237	12	4400	64	69	89	10	9	125	334	4	311	208	2	14	12	217	192	8	77	975	35	27	579	107	80	25	42	98	8	30	297	188	6	103	1407	138	629	60	6	249	275	410	181	3	protein_coding	8537
ENSG00000064835	POU1F1	3	7	0	2	5	2	0	1	3	0	1	1	1	0	2	2	0	2	1	1	3	1	3	2	3	3	1	0	5	3	2	2	4	1	2	5	5	0	3	4	4	3	2	2	0	protein_coding	5449
ENSG00000064886	CHI3L2	129	34	83	104	287	13	718	17	1969	8	9	2	11	15	58	5	9	27	11	7	6	8	104	57	16	91	10	62	47	12	9	16	1	98	95	13	85	12	88	150	17	6	425	123	3	protein_coding	1117
ENSG00000064932	SBNO2	4505	3223	11902	3338	8100	2624	2504	2479	4471	3963	733	7372	3803	1006	7012	1193	4033	4633	809	4536	4212	1366	5800	6212	1132	9877	1098	5219	3901	985	3074	3469	1118	5893	4245	3014	4125	5354	5648	5727	7895	3122	3600	4453	1274	protein_coding	22904
ENSG00000064933	PMS1	558	390	606	372	539	162	324	510	716	587	223	612	1180	139	868	188	727	583	183	705	1471	298	907	1147	190	456	250	935	514	358	480	449	141	618	811	473	814	785	646	544	665	598	938	653	212	protein_coding	5378
ENSG00000064961	HMG20B	2732	3239	3634	2441	2864	1703	6187	2537	3388	7394	1414	4004	4557	1168	3130	1203	5251	3792	1357	1608	2460	1339	3118	4784	1304	4267	1462	3634	4650	1436	3834	3605	1621	4756	3834	3244	3415	3626	3149	3262	4243	3149	2110	4873	1176	protein_coding	10362
ENSG00000064989	CALCRL	3538	792	821	948	800	224	427	838	217	105	169	187	844	568	1325	387	340	2501	278	336	363	581	1147	1862	636	1717	419	1777	235	328	492	168	429	829	1499	1056	561	1063	823	942	592	1946	1046	872	388	protein_coding	10203
ENSG00000064995	TAF11	1257	1180	1270	750	1304	904	1616	1179	2147	1932	650	708	2229	456	1425	625	2017	1504	526	770	2136	531	1192	2025	470	2330	628	1747	2137	786	1651	1574	1201	723	1582	1347	1332	1204	1901	1541	2011	2259	959	1118	479	protein_coding	6882
ENSG00000064999	ANKS1A	2425	1778	1890	1207	2357	1428	1060	2409	1222	1509	674	953	3093	620	2154	657	1777	3206	697	1365	3271	822	2081	2663	746	4415	735	2435	2133	622	1505	2096	897	1177	1631	1579	1787	1521	2733	2029	3207	5283	1595	1340	1077	protein_coding	23294
ENSG00000065000	AP3D1	5862	8759	8127	10194	10618	6067	6831	9509	5414	7092	2572	12775	9250	2214	11584	3264	8320	11047	2347	9880	6535	2796	7265	10394	2552	18615	3234	9312	6955	4193	10336	15404	7033	11212	6910	9039	8827	7097	9295	14585	11789	10456	6412	11033	3159	protein_coding	8943
ENSG00000065029	ZNF76	1449	1659	1538	879	1777	902	2029	916	3648	2262	645	875	2485	552	2224	654	2477	1595	536	1528	1936	793	1679	2394	690	2595	800	1443	1870	994	2389	1794	1001	734	1468	1472	1625	1112	2397	2327	2317	2560	1066	1458	519	protein_coding	7629
ENSG00000065054	SLC9A3R2	6321	2853	9345	2139	1981	570	6523	3517	2529	1774	12354	2808	11194	9622	1834	9152	1496	2566	9074	1177	2720	9070	2380	2703	11984	7642	9258	2604	2015	12794	3405	1861	2883	1187	5576	3217	1484	5121	1729	1888	10540	3099	3102	10138	6557	protein_coding	9351
ENSG00000065057	NTHL1	835	573	934	751	526	105	1117	458	740	1437	1184	1198	1349	879	530	997	609	1068	1263	233	883	1138	469	751	726	866	1047	595	1283	978	830	772	515	849	1189	612	696	1164	524	650	1883	250	888	1338	930	protein_coding	4913
ENSG00000065060	UHRF1BP1	768	850	655	546	1965	564	403	1781	526	636	198	445	1454	170	1944	507	880	3036	216	1099	1711	317	1662	1314	252	4584	329	1135	1034	409	728	1336	921	761	723	707	1097	1107	1570	1919	1275	2758	681	1127	293	protein_coding	54887
ENSG00000065135	GNAI3	4484	5176	4371	4148	5845	4924	4713	6676	2514	5288	1552	4805	5094	1080	4676	2050	6728	6515	1516	2274	2900	1365	7896	3964	1394	9993	2019	4751	6956	2253	4777	6200	742	4020	4067	4830	6243	5093	5595	5807	3940	5354	9259	6298	1624	protein_coding	2773
ENSG00000065150	IPO5	4937	7253	6167	11617	6299	4026	3701	8172	3300	3851	2075	6196	16360	2037	4798	3378	7612	6766	2784	10025	9398	2311	8463	8345	2354	12505	2833	6718	4086	2949	6614	3692	2053	11154	4742	5068	6833	6124	6236	9177	9849	11383	5683	15308	2105	protein_coding	3843
ENSG00000065154	OAT	4627	445	2263	15000	717	330	167	1328	1001	1402	1437	1535	3671	1649	459	1681	204	2295	1350	249	2885	2548	2001	643	1036	1438	5654	855	705	1370	994	1375	770	679	2204	412	2091	1228	277	925	668	1969	4161	1382	2345	protein_coding	4942
ENSG00000065183	WDR3	1367	1354	1512	1128	3590	936	833	2993	778	1016	600	3232	2493	400	2934	1125	1205	4601	649	2227	1967	776	3624	2022	677	3376	1208	3364	2386	1134	1298	6153	221	2348	1812	1238	2983	2595	2703	3812	5134	4525	4813	2136	902	protein_coding	10885
ENSG00000065243	PKN2	1934	1449	3048	2919	2339	1772	781	2325	1126	1467	827	1521	2084	635	2886	880	2262	2682	893	1407	1992	967	3871	3156	797	3325	1212	2390	2035	1449	743	1433	512	1287	1687	1654	3111	2074	3648	2201	1306	4173	3975	1498	799	protein_coding	5586
ENSG00000065268	WDR18	1446	2094	1701	1611	1824	1107	4078	1062	1731	7903	1822	2662	1839	1211	1675	930	2737	2177	994	1215	1561	1271	1503	1751	952	1561	1106	2346	1697	1153	3445	2210	896	2637	2456	2234	2662	1802	1535	2396	2143	1583	1108	1537	906	protein_coding	57418
ENSG00000065308	TRAM2	3024	748	2167	1220	995	463	472	2302	988	304	659	678	2335	1024	1531	3355	1365	1514	742	1211	1047	917	1812	1721	888	4170	758	1943	851	982	550	996	337	799	1127	799	1753	1386	2363	1195	1869	2377	1522	2723	1095	protein_coding	9697
ENSG00000065320	NTN1	674	128	282	93	313	33	60	621	82	56	538	39	321	303	106	294	57	696	257	147	771	178	89	157	232	357	293	101	18	750	64	106	1435	16	93	50	15	249	104	376	55	44	288	34	250	protein_coding	9423
ENSG00000065325	GLP2R	156	44	124	6	57	3	35	158	467	3	60	13	106	34	80	13	36	35	39	19	17	53	67	52	51	54	23	81	106	41	106	67	3	106	19	18	214	145	137	49	160	23	148	117	51	protein_coding	9340
ENSG00000065328	MCM10	146	145	95	244	298	35	13	338	105	271	4	172	295	10	113	3	435	330	3	262	299	7	255	481	6	408	11	297	157	8	156	302	105	205	268	126	385	255	180	172	320	119	258	726	16	protein_coding	55388
ENSG00000065357	DGKA	2636	556	1104	1620	802	160	229	347	16890	390	96	458	1116	244	1032	120	1668	1313	128	202	482	265	1362	1591	272	488	91	2887	644	113	200	126	45	769	1537	674	1273	944	365	217	3028	261	4185	1744	130	protein_coding	1606
ENSG00000065361	ERBB3	6419	28317	8127	20192	21149	15330	32715	16972	29	44185	4035	14472	21000	3036	13937	2322	40178	30974	4098	18005	13048	3507	36592	33825	3435	47084	4685	37254	33407	5102	23576	18149	2665	7899	19297	27752	23902	27384	23354	14044	31418	16521	22321	3291	2645	protein_coding	2065
ENSG00000065371	ROPN1	3	2	1	0	0	0	0	1	0	0	0	1	0	0	3	2	0	0	1	1	1	1	1	0	1	3	0	0	0	1	0	0	0	3	0	0	1	0	0	0	1	1	1	0	0	protein_coding	54763
ENSG00000065413	ANKRD44	814	399	551	642	906	441	233	581	4122	253	182	868	687	259	1368	235	724	585	190	476	70	259	1057	1113	295	718	214	1083	520	272	220	292	196	476	897	436	634	990	677	277	802	1128	1240	586	272	protein_coding	91526
ENSG00000065427	KARS1	5737	6849	6602	9864	7603	4312	9531	7663	6207	8455	2209	8137	5709	1788	8789	2265	5860	8412	2356	6583	8215	2163	3969	5044	2269	7987	2404	5262	3611	2640	8534	5996	2959	13396	7282	5663	6587	2942	6420	5824	9283	5713	7821	9379	2288	protein_coding	3735
ENSG00000065457	ADAT1	678	735	1006	1522	1038	630	458	1640	689	963	294	1231	1163	197	1782	364	901	1073	208	1602	850	235	623	879	267	1107	404	1052	294	485	500	982	486	2095	1056	849	1240	461	1333	813	1884	1158	1400	925	306	protein_coding	23536
ENSG00000065485	PDIA5	1521	1987	1851	2503	1405	2762	1537	2710	728	1449	2912	2831	2051	2036	1512	2710	1819	2153	2852	3703	2345	2054	1765	2115	2951	5176	3954	827	2593	2652	1670	4775	995	2231	2010	2380	1457	2385	628	2646	2712	3088	3340	1633	3678	protein_coding	10954
ENSG00000065491	TBC1D22B	864	992	660	598	869	612	810	676	719	1197	145	439	1238	143	604	206	937	1404	173	645	1191	232	1218	1057	166	1763	196	710	1314	214	798	1142	413	853	956	585	1165	890	1332	1093	1173	2267	802	769	128	protein_coding	55633
ENSG00000065518	NDUFB4	2703	5058	3712	5860	3926	2595	6703	3342	2541	6400	2568	3545	3250	1451	4206	1947	2138	4533	2321	3586	5824	1672	4195	3648	2093	3050	2360	1522	5693	2880	3638	6777	5644	5515	4422	3986	2138	2868	1870	5716	5022	4189	2415	3697	2022	protein_coding	4710
ENSG00000065526	SPEN	3019	1819	3289	4466	2692	1531	1028	2914	3120	1664	1310	1511	3753	968	4529	1783	2721	4428	1517	2921	2638	2037	4231	4420	1390	6896	1703	5322	1813	2024	1258	1459	1560	3017	2433	1515	3758	3469	3490	2473	6619	6944	3602	2369	1452	protein_coding	23013
ENSG00000065534	MYLK	6005	4109	4328	1561	9643	403	922	3882	1937	1275	4731	1953	4950	1927	22507	4125	1279	4140	2217	3949	586	3783	6275	4519	3274	7777	6543	3355	658	4936	1431	4147	3005	5245	4169	4281	3265	3365	2223	3518	4400	4413	4149	3740	4338	protein_coding	4638
ENSG00000065548	ZC3H15	2192	2888	2792	2270	3056	1330	1403	3803	1593	1631	1208	3735	4095	819	3807	1663	2222	3642	1270	3818	4375	1373	3114	3059	1158	4568	1579	2863	2223	1769	2134	3099	1317	3338	2462	2578	3011	3426	2611	3865	4030	3986	3971	3487	1406	protein_coding	55854
ENSG00000065559	MAP2K4	1030	1423	1023	951	934	779	879	1900	923	1365	787	579	1542	533	1277	1460	1283	2059	713	1097	1941	830	1495	1462	744	2573	992	1755	1298	1308	1546	925	644	793	1572	1351	1478	1256	2128	1245	1869	3430	2215	1318	821	protein_coding	6416
ENSG00000065600	PACC1	405	247	404	399	384	91	141	314	453	286	33	434	431	44	334	31	409	331	52	554	772	52	312	453	50	462	51	264	304	57	227	471	142	345	373	209	374	477	444	463	668	256	831	1051	47	protein_coding	55248
ENSG00000065609	SNAP91	3	119	80	0	2252	1	2	217	419	0	1	185	20	1	640	1	3	5	0	74	4	0	60	3	0	7	0	3	163	2	41	474	0	3	1	1316	54	93	5	155	0	729	89	1	0	protein_coding	9892
ENSG00000065613	SLK	5573	3255	6180	3645	2605	3297	1565	4810	1318	1184	1138	2541	7088	949	5930	1850	4813	6374	1231	1830	3906	1411	5114	2634	1354	3349	1647	4648	3125	1842	2431	2315	1611	5785	3875	2682	3155	2205	3456	3940	6271	5511	5105	2350	1158	protein_coding	9748
ENSG00000065615	CYB5R4	678	417	983	569	1212	319	172	801	1159	253	198	835	943	184	1043	198	416	701	242	1070	733	228	788	684	264	978	360	472	533	337	279	821	398	831	486	857	546	1057	424	617	871	1464	1066	1132	327	protein_coding	51167
ENSG00000065618	COL17A1	5475	14	54976	425	20	10	14	26	14	1	0	5	15	3	21	1	4	38	0	0	5844	4	7	31	6	62	1	38	2	1	9	4	14	20	57	17	111	20	70	18	4	645	35	232	16	protein_coding	1308
ENSG00000065621	GSTO2	1511	41	777	253	137	322	287	77	55	622	122	176	2986	72	84	117	911	178	137	354	1142	110	160	372	104	83	147	1650	41	233	36	688	699	262	1099	875	1300	31	353	943	2834	127	697	132	100	protein_coding	119391
ENSG00000065665	SEC61A2	228	155	184	146	186	117	101	207	499	295	211	261	480	163	310	279	517	246	334	153	286	270	447	492	310	433	366	283	346	265	212	292	201	270	445	330	406	326	206	223	534	415	361	429	403	protein_coding	55176
ENSG00000065675	PRKCQ	683	107	62	61	185	61	29	65	891	95	19	14	73	56	306	37	45	296	32	142	10	38	907	67	49	165	26	204	270	25	178	110	3	217	424	67	168	99	39	152	200	6	202	151	33	protein_coding	5588
ENSG00000065717	TLE2	1519	413	1009	187	199	414	1000	421	575	551	299	137	1277	420	132	221	3880	3135	242	488	1036	386	1977	2431	364	2006	424	1145	2171	275	357	94	557	1282	1225	380	1062	730	1753	100	3405	1229	1480	555	347	protein_coding	7089
ENSG00000065802	ASB1	922	723	1415	406	1452	575	1415	1570	1780	1024	145	914	1851	189	1518	863	2126	2350	500	1845	1879	451	1556	1589	287	2281	259	2395	1953	423	1345	1110	445	1026	1047	1603	1600	2447	1319	1229	2800	2260	1484	5453	417	protein_coding	51665
ENSG00000065809	FAM107B	5542	10805	6502	3841	9897	8150	5897	12582	5920	14925	4098	6035	3919	2624	9038	8552	7649	8297	3894	7011	5081	4267	7309	8399	3811	6164	7347	10326	5595	5351	5631	8614	4195	6103	10206	17881	6177	3863	5560	1110	9764	4288	7011	3773	4412	protein_coding	83641
ENSG00000065833	ME1	444	223	663	1393	802	48	151	811	101	81	932	511	293	241	1030	217	343	1630	133	487	9545	264	582	869	121	698	1512	393	828	3560	208	2084	1359	832	146	306	878	718	715	860	467	486	823	1082	314	protein_coding	4199
ENSG00000065882	TBC1D1	3198	1379	2492	2154	2772	1189	1503	2036	3626	3640	1565	1760	1580	1077	1503	1268	3189	5864	1056	2808	1258	1136	6004	3467	1198	2167	1458	3926	2860	1965	2583	2105	845	4167	2880	1957	3178	2581	1885	5942	5934	1195	4437	5952	910	protein_coding	23216
ENSG00000065883	CDK13	2112	2338	2824	3161	2967	1412	1003	3044	2545	1930	978	2390	3006	672	3411	939	2786	4049	1098	2699	2562	1332	3109	3145	1068	4642	1566	4253	1844	1783	1544	2112	813	2341	2424	2688	2127	1681	3278	3394	3970	3521	4010	1374	858	protein_coding	8621
ENSG00000065911	MTHFD2	1877	730	2946	4622	2543	280	261	4562	1370	683	45	1463	1049	127	615	90	296	413	155	190	4464	111	909	548	149	1313	67	749	604	44	327	1770	184	3100	756	443	1962	611	232	1485	758	308	768	1856	156	protein_coding	10797
ENSG00000065923	SLC9A7	1737	1257	1850	394	9173	217	511	2208	1396	474	465	2126	2320	473	9386	668	1620	4299	522	3861	1062	494	4448	2093	541	3351	556	3554	5451	629	814	6036	135	4452	1717	2010	1241	2934	2154	3905	4106	1219	2369	4225	544	protein_coding	84679
ENSG00000065970	FOXJ2	1517	1189	2489	1140	1304	722	851	958	1266	826	291	692	1970	285	1628	298	1689	1428	303	932	1246	425	2050	1567	326	1765	373	1594	968	448	347	842	577	1403	1200	803	1135	1222	791	1128	5772	3806	1385	1626	321	protein_coding	55810
ENSG00000065978	YBX1	13264	10324	12805	13965	27230	8106	18239	19275	15302	15271	6173	23818	14003	5406	10249	6154	17250	16102	6319	7152	16523	5557	18823	24015	6680	22700	7036	12165	20816	7765	21802	21803	4775	13469	17025	8937	9333	11564	18949	21535	10480	10541	32047	22848	5934	protein_coding	4904
ENSG00000065989	PDE4A	1821	477	1835	1704	792	844	1058	1040	676	816	110	1504	3710	297	2250	160	2588	2799	151	3169	1848	285	2197	2523	247	1235	131	2345	2032	105	2427	1019	588	3377	1849	696	2007	2892	1891	5135	4343	3297	2434	1451	174	protein_coding	5141
ENSG00000066027	PPP2R5A	2349	3731	2529	3449	2741	1397	2511	2857	2480	2010	1712	2904	10129	1496	3879	2452	6234	1695	2714	5235	2447	2116	3962	3945	2248	2581	2492	3061	3569	2197	1912	3951	4179	3912	3262	3042	2305	3471	3854	3402	12055	10090	5834	2373	1962	protein_coding	5525
ENSG00000066032	CTNNA2	23	1	50	0	25	0	0	0	0	0	0	0	17	3	16	0	5	0	1	2	11	0	139	2	2	158	1	0	3	24	0	0	33	0	2	1	0	0	2	3	146	10	3	8	2	protein_coding	1496
ENSG00000066044	ELAVL1	3066	3481	3577	3169	3616	2049	2765	2904	3421	4484	1965	3955	3953	879	4460	1215	3986	3364	1260	3656	3770	1204	3245	4098	1287	5646	1507	3803	3440	2258	2963	3249	1603	4038	3351	3169	3520	3446	3498	4012	5313	3839	4292	5042	1060	protein_coding	1994
ENSG00000066056	TIE1	2705	1315	795	1006	856	335	986	1219	1441	302	356	458	813	968	961	515	516	1772	573	518	582	987	1355	1895	1020	2097	624	1400	337	523	1099	475	376	527	1461	1303	681	960	962	1016	858	1922	1040	1772	716	protein_coding	7075
ENSG00000066084	DIP2B	3049	1933	1486	1714	3558	2467	1183	2596	1329	2493	892	1900	2232	806	3968	1451	3939	3657	1177	1234	1661	1058	4845	3675	1057	10071	1431	4934	2707	1618	1359	3509	1287	1971	2101	2590	4804	2862	7369	3118	4233	4409	3296	1530	741	protein_coding	57609
ENSG00000066117	SMARCD1	3095	2815	1613	3630	4704	2978	2411	2096	3343	4144	634	4044	3794	649	3845	677	3080	3442	547	3881	2443	806	4397	2766	713	6792	666	2660	4058	901	3316	5147	1120	3612	2614	2511	4021	2873	1742	4914	4342	3115	3297	3362	511	protein_coding	6602
ENSG00000066135	KDM4A	2014	1958	1675	1752	3748	1274	1382	2778	1427	2644	897	1701	3270	663	1488	543	2482	3256	610	1534	2554	774	5289	4055	800	4607	1436	2500	4095	1529	1286	4567	1317	977	2321	1244	1784	2771	4159	2889	1294	4755	5110	1713	712	protein_coding	9682
ENSG00000066136	NFYC	2152	2333	2154	3190	2414	943	2707	2185	3395	2548	1094	2025	3673	1092	2125	795	3152	2776	1221	1497	1171	1274	3084	2657	1174	4300	1324	2162	3362	1266	3439	3406	1972	1628	2644	1594	1665	2030	4559	2962	2204	3988	3641	2300	843	protein_coding	4802
ENSG00000066185	ZMYND12	47	9	116	125	20	8	101	42	36	84	176	19	78	83	27	61	119	42	139	22	99	108	61	128	97	65	251	81	14	141	11	96	62	18	96	54	22	11	27	29	79	92	314	50	176	protein_coding	84217
ENSG00000066230	SLC9A3	61	648	54	28071	132	14	13	108	11	23	18	70	110	13	435	15	195	188	8	94	29	45	49	74	20	414	13	178	222	42	350	25	376	86	47	159	474	37	30	69	237	44	59	16	1	protein_coding	6550
ENSG00000066248	NGEF	602	1099	1105	1316	1573	1873	2908	1915	4	2057	598	1744	6638	536	4651	1218	3467	3871	973	3762	238	917	2099	1981	1120	693	1231	3351	1585	1179	4016	3156	1700	1377	2336	2371	2560	3006	4150	2096	2802	3867	1611	3075	887	protein_coding	25791
ENSG00000066279	ASPM	248	237	546	1226	1251	40	14	438	249	1195	40	514	693	43	372	20	1225	669	30	1532	2418	33	549	1699	36	690	46	1538	320	101	202	252	911	832	488	431	904	1008	585	975	1071	81	503	1620	33	protein_coding	259266
ENSG00000066294	CD84	801	322	557	274	770	162	83	415	1756	36	42	230	91	218	1537	139	54	429	237	229	25	197	254	473	154	522	144	871	165	99	146	184	22	275	510	125	96	277	358	241	98	133	607	952	189	protein_coding	8832
ENSG00000066322	ELOVL1	4902	4239	4971	4469	4912	3014	5289	6164	2643	3199	866	10365	4423	771	2357	781	4943	5310	514	1203	2767	831	7304	6057	919	12769	828	3529	10049	1103	6375	7040	1886	3432	4126	2921	2872	3534	4112	5615	4767	5248	11902	7825	675	protein_coding	64834
ENSG00000066336	SPI1	1072	543	1317	540	1760	352	682	1010	4145	165	131	728	184	763	1523	284	200	420	447	344	200	432	726	987	408	1146	288	888	950	278	724	870	57	1475	1473	320	314	543	936	383	136	191	1072	2259	342	protein_coding	6688
ENSG00000066379	POLR1H	772	490	787	751	715	465	1242	502	1437	1254	252	510	1382	240	716	228	984	809	429	462	1157	238	729	682	327	822	232	685	984	232	868	938	373	431	819	740	645	600	515	698	1117	821	458	977	243	protein_coding	30834
ENSG00000066382	MPPED2	79	96	106	26	82	6	15	19	24	5	7	5	34	8	30	23	17	45	16	37	93	31	59	68	15	15	10	36	13	6	38	17	14	15	42	30	52	89	7	23	30	101	35	9	34	protein_coding	744
ENSG00000066405	CLDN18	234	44	39852	166	22	3	1	4	4	4041	2	12	12	2	47	0	113	40	2	41	6	4	574	18	0	17	1	106	24	2	18	6	1	27	192	39	914	34	29	40	67	22	9	9	2	protein_coding	51208
ENSG00000066422	ZBTB11	1128	885	1240	907	1197	517	271	965	1048	569	382	753	1378	283	1407	504	621	759	412	1036	1523	533	1333	1066	405	1082	497	1137	733	504	238	559	961	1163	781	786	863	1355	729	576	1401	2059	1170	799	393	protein_coding	27107
ENSG00000066427	ATXN3	1001	582	1539	970	745	479	578	483	1432	736	530	441	1621	332	940	463	1040	839	426	835	1031	596	1003	1164	429	1169	512	1772	555	620	473	638	536	559	538	1017	1392	1222	584	461	943	1937	912	846	496	protein_coding	4287
ENSG00000066455	GOLGA5	2960	1445	3981	2612	2199	1869	1188	2348	1091	867	1301	1402	3678	1085	2241	1731	1304	1799	1536	4574	3022	1548	2181	1646	1486	5439	2027	2612	1032	2401	1132	2254	1553	2443	1701	2914	2430	2107	1759	2596	3008	3163	2498	2692	1837	protein_coding	9950
ENSG00000066468	FGFR2	2023	8416	1654	4208	10179	5961	13132	7062	144	4684	2599	23069	24138	1887	14640	2532	18881	15138	1707	8665	622	2113	3606	5291	4327	11783	2743	15424	21393	3110	20367	7112	1380	14467	8162	13924	13835	1573	7604	2266	4080	8735	5331	2118	2082	protein_coding	2263
ENSG00000066557	LRRC40	553	299	752	630	651	271	260	563	360	646	495	503	635	270	749	720	669	798	480	389	440	525	1209	1058	523	825	704	650	671	883	278	788	403	408	641	647	324	680	946	923	574	964	1216	820	528	protein_coding	55631
ENSG00000066583	ISOC1	635	964	1387	1180	1265	458	391	1495	828	818	3089	1392	1102	1585	1182	2871	1334	1789	2269	1112	1158	2199	1758	854	2731	1273	3202	1768	640	4199	994	1127	1604	1327	1619	1455	1016	1127	1101	1326	1177	1314	1276	814	2222	protein_coding	51015
ENSG00000066629	EML1	666	392	560	326	498	137	243	411	182	164	117	356	582	197	553	170	443	825	83	961	271	253	1558	1028	255	1336	274	1233	330	234	405	481	204	931	570	702	970	1281	892	1264	536	1471	831	1274	206	protein_coding	2009
ENSG00000066651	TRMT11	452	342	522	735	728	192	81	617	596	379	475	680	658	247	1453	637	533	596	328	463	939	604	635	442	376	545	623	371	733	508	378	287	553	718	546	470	447	759	423	330	647	843	627	529	481	protein_coding	60487
ENSG00000066654	THUMPD1	2460	2110	2840	2958	2228	1182	1608	2959	2279	2016	774	1939	4127	664	3464	773	2195	2763	898	2264	2192	953	3022	2383	704	2999	972	2870	1946	1071	1162	1227	922	1687	2305	1457	2329	3717	3237	2176	3912	3153	2228	2046	708	protein_coding	55623
ENSG00000066697	MSANTD3	840	1102	1270	342	1092	822	999	948	507	659	255	1765	1566	229	1213	616	831	1002	241	1961	1336	219	2242	935	262	1904	283	677	1604	315	1680	1866	217	1798	696	679	996	858	1034	1387	1519	1520	1163	3492	239	protein_coding	91283
ENSG00000066735	KIF26A	485	209	160	115	143	47	186	247	145	39	50	935	272	179	424	93	68	227	71	320	370	122	157	230	220	652	73	186	28	49	165	190	84	55	214	306	75	209	98	160	148	119	140	61	88	protein_coding	26153
ENSG00000066739	ATG2B	1893	869	1739	1869	1379	993	582	993	1434	862	998	762	3016	903	3205	1501	1966	1657	1237	2786	1156	1184	3619	1863	1136	5542	1237	3422	1117	1454	697	728	869	1182	1171	1676	3374	3153	1891	1629	1907	4410	1459	1194	1282	protein_coding	55102
ENSG00000066777	ARFGEF1	3190	2319	3262	7138	3769	1658	1411	2993	1781	2024	787	1141	3544	734	3214	1116	5300	5144	885	2856	2587	977	6498	2217	871	6055	1233	2543	2302	1330	1168	1374	1017	2826	1413	2099	2779	3344	4242	3525	10675	7177	4608	2300	947	protein_coding	10565
ENSG00000066813	ACSM2B	13	1010	0	4	42	4	262	2727	2	378	22695	1290	25	7766	3804	12351	191	16	12268	45	148	14312	6	6	11932	2474	20871	1458	58	19113	331	741	4778	52	3720	1392	243	3	345	423	31	1463	866	47	19311	protein_coding	348158
ENSG00000066827	ZFAT	553	558	434	656	672	236	329	335	591	354	117	423	1216	113	1021	127	829	899	135	1331	648	127	705	604	145	1331	190	711	434	183	454	328	159	346	367	343	522	988	639	508	1065	500	674	385	167	protein_coding	57623
ENSG00000066855	MTFR1	987	750	781	2389	961	801	725	786	355	871	1205	512	950	744	1669	1157	1499	1573	966	1161	1682	864	1451	1084	1097	1387	1444	672	697	1587	741	1065	542	1387	789	984	1062	782	1236	1596	1804	1203	1540	1116	1100	protein_coding	9650
ENSG00000066923	STAG3	306	275	298	108	375	221	42	212	1091	146	279	313	212	76	291	79	331	441	97	63	158	139	289	426	145	312	150	305	178	64	107	145	678	193	257	435	282	166	214	127	345	401	391	69	468	protein_coding	10734
ENSG00000066926	FECH	581	554	788	791	760	294	545	921	420	1703	1176	1023	604	682	1112	1009	1920	1750	730	1007	2541	898	1353	1855	879	1419	1351	1120	1185	1639	777	1467	922	525	920	867	946	983	1723	1049	2278	2730	1121	1052	1261	protein_coding	2235
ENSG00000066933	MYO9A	1221	756	905	601	951	172	231	571	814	126	246	277	1416	228	1007	270	218	950	218	911	1027	243	1052	562	308	598	288	748	616	328	224	346	214	2597	421	179	317	1246	1059	641	611	1676	993	589	276	protein_coding	4649
ENSG00000067048	DDX3Y	1257	4	0	0	1734	3	980	0	2	660	1072	1498	2251	789	2	2	0	0	0	3	4120	1360	1	1401	1096	5544	1736	1216	0	0	0	1	668	0	5	1698	1	0	1	1531	448	2	1270	815	1674	protein_coding	8653
ENSG00000067057	PFKP	7563	13303	4831	3139	7687	8889	5754	8149	2094	1976	47	7684	5333	138	8262	127	5563	11139	135	12745	2801	536	8902	1691	245	1925	49	2241	7143	68	15175	18507	1215	25662	3898	3202	9558	5384	2516	10832	8599	1356	11890	11726	113	protein_coding	5214
ENSG00000067064	IDI1	1965	1784	1518	1575	1704	1241	1225	1800	2856	1080	4273	1768	2876	2128	2693	4555	1754	2036	2956	3771	1803	5103	2210	5042	6876	2481	7956	2098	879	5622	1901	2139	3400	1724	2391	2773	1882	1218	864	3408	3925	3584	3546	3141	2737	protein_coding	3422
ENSG00000067066	SP100	3334	3368	4239	3247	4351	2844	1816	5266	6264	1999	1933	3015	4111	1193	5843	1779	2189	5925	1521	3752	1889	1676	4764	3059	1598	3341	2053	2960	2981	2164	1937	4245	2026	6094	3528	2954	3533	3720	3663	3432	4272	3748	4991	4047	1336	protein_coding	6672
ENSG00000067082	KLF6	12058	10406	11653	6867	8444	13535	7148	9425	3739	8978	5470	7067	7043	2344	6709	9929	16053	46193	18419	5139	1667	9690	17879	23047	6410	14254	15041	21449	22250	8475	5961	8044	2704	30202	10266	13527	10820	9705	8290	7281	16551	15128	34733	8525	8845	protein_coding	1316
ENSG00000067113	PLPP1	2270	2902	929	2014	1760	636	1619	2444	1121	1076	775	1767	742	1134	3600	1190	1078	2951	1078	696	455	1307	3105	1579	1403	5900	845	2893	1708	902	2172	2407	656	2307	2169	1934	1809	1140	3989	1164	3013	2767	2520	967	1724	protein_coding	8611
ENSG00000067141	NEO1	3662	6997	2514	13277	4514	5610	5934	5245	873	9616	718	12780	5886	673	7909	591	6549	6558	605	9064	4958	828	8389	6653	1003	5030	742	10019	5472	1082	5566	4884	577	5356	4871	11828	6775	4810	11756	4184	6297	8308	5484	1735	563	protein_coding	4756
ENSG00000067167	TRAM1	15505	40709	11667	45814	29493	41851	20954	26503	4608	9165	5760	13117	10344	4472	17444	7438	15680	10785	5602	12427	4293	4708	20125	6536	6186	21945	7230	7100	9983	8735	16732	9656	3015	10759	7280	26854	23952	6677	11458	25552	25603	10137	27380	12292	5352	protein_coding	23471
ENSG00000067177	PHKA1	445	49	458	18	231	125	61	477	57	110	101	919	450	88	281	98	4	936	41	215	913	105	348	268	60	349	152	313	468	115	145	108	40	767	23	337	414	619	96	481	205	904	341	1296	162	protein_coding	5255
ENSG00000067182	TNFRSF1A	8932	6237	14377	4171	5501	5358	9984	5730	3772	5654	3229	4144	6055	4468	5165	9745	7209	6252	4550	4581	7154	6397	8790	5781	6032	10644	5368	6296	8876	5465	3453	6537	2447	6689	6577	5306	7146	5084	5104	8315	17194	11352	6824	8921	5180	protein_coding	7132
ENSG00000067191	CACNB1	548	137	1437	365	605	76	61	157	580	369	7	996	298	33	188	18	988	337	20	118	221	51	216	436	34	230	11	350	180	25	84	143	10	390	303	194	531	298	231	345	560	301	512	319	12	protein_coding	782
ENSG00000067208	EVI5	1212	767	1326	1048	817	628	471	850	338	581	1121	713	870	636	1457	535	673	804	615	460	684	754	1895	1386	1011	2101	1562	1230	1123	1421	301	609	218	728	868	733	952	816	1217	1045	768	2251	1720	814	734	protein_coding	7813
ENSG00000067221	STOML1	1451	675	1247	727	823	275	676	409	754	374	389	808	805	278	1197	321	662	627	224	968	484	314	583	828	367	680	433	550	605	489	982	1444	383	1598	608	433	630	420	669	881	1047	2002	1227	961	281	protein_coding	9399
ENSG00000067225	PKM	81310	66242	68388	61951	58758	50606	25813	50841	26050	30466	671	27641	41544	1737	32285	821	30941	51288	1194	93867	106565	2038	45878	23214	1977	45219	853	18962	49444	824	77245	116359	7225	103883	22352	30855	64390	50793	34831	115177	51353	41226	98361	99457	1166	protein_coding	5315
ENSG00000067248	DHX29	1434	1821	1627	924	1313	1113	1276	2200	832	1165	782	1773	2247	452	4666	793	1810	1429	579	2401	1121	706	4263	1861	694	4154	1132	1952	1471	1179	1406	2401	1522	2527	1963	662	1521	1909	2280	2026	3016	3200	3476	1778	839	protein_coding	54505
ENSG00000067334	DNTTIP2	2394	2904	3331	1885	3920	2642	4136	2498	2209	2400	920	2743	2987	722	3700	1214	2545	3025	1081	1625	3847	944	4436	2764	920	4258	1051	3152	4098	1222	1280	2855	523	2386	2869	2423	3712	2284	3993	3550	2247	2651	5415	2769	891	protein_coding	30836
ENSG00000067365	METTL22	465	657	567	564	604	445	688	721	583	1380	221	649	731	231	710	250	480	1164	267	706	836	261	513	696	236	806	275	631	936	291	731	648	299	561	514	937	662	704	697	666	1163	603	684	506	223	protein_coding	79091
ENSG00000067369	TP53BP1	1286	1664	1606	1324	2370	1541	283	1206	880	1047	145	1581	3547	176	2442	213	1909	2419	212	5294	2636	315	2914	2771	266	2554	284	2923	1254	292	825	618	295	2511	956	1643	2896	2323	2801	3592	2952	3138	2357	1359	248	protein_coding	7158
ENSG00000067445	TRO	416	99	526	46	153	49	59	242	370	25	977	192	99	325	113	425	155	83	341	73	190	577	218	212	512	393	682	956	86	874	151	71	248	66	198	100	322	142	67	223	235	204	639	84	360	protein_coding	7216
ENSG00000067533	RRP15	1034	676	586	733	880	396	728	758	702	805	270	1049	3012	197	1610	428	1471	1349	336	2264	2421	333	1560	2324	327	1381	348	1349	1030	406	493	974	788	1103	1378	677	1299	1588	1592	1510	3919	951	3076	1261	319	protein_coding	51018
ENSG00000067560	RHOA	18856	14151	26532	13397	18482	7846	11782	12511	17797	8683	5635	14304	22206	5705	16076	8759	13472	12079	6070	16086	15893	5974	14784	14849	6265	20655	7137	13609	10690	7780	10978	12784	4178	15966	13007	12987	14920	13752	10726	15247	36202	25547	18515	31526	6250	protein_coding	387
ENSG00000067596	DHX8	2574	2250	2860	1889	3109	870	1383	1861	2101	1949	644	3223	3035	522	3243	672	3036	2331	632	2512	3164	763	2771	3315	694	3386	925	2533	2447	939	1904	1864	933	3016	1468	1464	2829	2324	3697	2261	3464	3621	3389	2879	786	protein_coding	1659
ENSG00000067601	PMS2P4	56	85	62	158	130	39	97	86	61	90	23	99	69	11	139	14	119	179	24	92	68	19	140	72	13	220	19	88	69	20	91	181	24	42	59	82	37	55	151	196	151	69	149	45	13	transcribed_unprocessed_pseudogene	5382
ENSG00000067606	PRKCZ	777	708	1051	1022	1073	398	487	982	661	792	527	622	723	287	547	249	1217	979	336	429	1295	393	1015	526	404	1519	557	717	512	646	578	851	739	809	531	657	703	411	448	580	829	1361	587	330	349	protein_coding	5590
ENSG00000067646	ZFY	261	1	0	1	423	0	253	0	0	284	284	277	971	191	0	0	0	0	1	1	495	331	0	482	283	967	427	226	2	0	0	1	212	0	0	703	0	1	0	541	71	0	224	152	361	protein_coding	7544
ENSG00000067704	IARS2	3826	6939	4029	6601	5651	2103	2804	6512	1858	2839	2975	7265	17628	2170	10365	3722	7816	7660	2720	19899	10261	2657	10190	8870	2862	10067	4837	8437	6808	4521	3951	5722	6008	9221	8101	5957	6707	8743	8360	13058	16619	10813	15155	5487	3413	protein_coding	55699
ENSG00000067715	SYT1	286	36	61	14	70	2	3	83	136	49	45	173	18	39	97	46	13	8	27	15	94	34	267	68	32	287	103	26	21	55	24	8	5	418	22	16	16	75	1789	146	17	91	24	424	42	protein_coding	6857
ENSG00000067798	NAV3	308	55	412	20	184	14	60	151	47	21	58	24	244	63	189	25	60	161	28	47	49	48	263	250	55	223	22	273	42	84	108	8	21	203	127	54	90	195	79	59	117	136	150	2270	43	protein_coding	89795
ENSG00000067829	IDH3G	2847	2356	2683	2999	2905	2208	3803	2612	3471	1253	1028	1645	2366	851	2450	825	3553	2760	883	1890	3366	948	2516	2510	969	3510	1023	1463	4490	1279	5640	4320	1454	2542	1694	1884	2500	1167	2494	4626	2215	3611	3435	3498	930	protein_coding	3421
ENSG00000067836	ROGDI	1097	1958	1370	1237	1078	1588	4573	1246	973	2453	925	1295	2277	492	1671	715	1294	1400	416	2170	1248	764	973	1439	720	1766	1045	1554	892	821	2315	1812	1377	1096	1420	1848	1384	2177	1508	3029	1630	2434	1537	931	954	protein_coding	79641
ENSG00000067840	PDZD4	564	351	351	10	166	45	434	134	654	21	62	46	137	147	220	64	124	153	94	75	89	146	244	202	160	322	75	284	108	63	174	19	54	112	294	160	171	117	95	53	710	499	153	64	71	protein_coding	57595
ENSG00000067842	ATP2B3	6	1	11	1	0	1	0	1	3	1	2	0	10	2	17	1	1	0	1	4	1	2	1	1	1	3	1	0	1	0	0	0	0	0	0	0	5	0	0	0	3	2	0	0	1	protein_coding	492
ENSG00000067900	ROCK1	3339	2762	3423	2909	2606	1860	911	2574	1308	1287	952	2027	2682	647	4087	1207	3104	2712	832	3758	2212	1064	4194	2903	1001	5181	1532	4192	1398	1571	941	1807	869	3672	1954	1956	2847	3130	2475	2576	5782	6428	4003	3212	1088	protein_coding	6093
ENSG00000067955	CBFB	2395	1927	3959	3712	1784	1552	1216	3167	2590	1586	403	2193	5740	395	2175	930	3648	1750	640	3369	3819	709	1535	2084	636	3177	514	3257	956	880	1327	1257	908	3549	2210	2012	2147	1402	2764	2013	3586	2536	3893	4977	409	protein_coding	865
ENSG00000067992	PDK3	412	63	365	414	112	40	31	91	489	53	68	62	489	98	118	102	106	169	125	45	156	101	203	137	108	204	173	119	178	110	62	91	60	166	141	72	66	279	48	71	102	544	157	338	110	protein_coding	5165
ENSG00000068001	HYAL2	4942	1828	3886	1747	1580	650	2434	1818	3038	2262	555	1929	1954	1106	1959	911	1603	2460	790	1091	2412	1196	1787	2471	1274	3909	896	2030	1429	721	2196	1953	822	1512	2435	2410	1433	1271	1716	2140	3368	2933	2555	3957	1666	protein_coding	8692
ENSG00000068024	HDAC4	659	366	536	424	1108	202	432	615	676	319	107	503	897	128	1478	173	740	1203	135	888	5329	155	664	872	144	1267	96	898	686	170	530	358	433	707	488	295	687	1339	671	702	1153	1113	523	648	138	protein_coding	9759
ENSG00000068028	RASSF1	1255	917	1529	646	1131	328	1032	650	4111	620	281	749	1509	421	1024	511	1124	761	442	515	747	468	876	1203	480	1512	367	1103	857	380	931	815	396	1065	1111	1023	1007	570	542	832	2126	1740	1463	1605	340	protein_coding	11186
ENSG00000068078	FGFR3	2169	29147	1971	4166	15748	4355	9725	8121	86	28513	1619	2935	50675	1978	11877	1824	24557	21129	1788	10735	1703	2272	6943	11396	2110	29463	1564	25484	15196	2676	11200	3722	2888	3334	13963	21981	18802	16040	3536	4066	39599	1925	5633	1617	1161	protein_coding	2261
ENSG00000068079	IFI35	1764	1112	2258	4366	2805	1949	2603	1004	1949	1324	838	1169	1447	659	2096	436	1805	3326	641	1373	782	624	2495	1621	750	1326	876	1438	2002	734	1749	6800	350	1761	2568	1444	3014	1581	1909	1897	1915	844	2080	3002	888	protein_coding	3430
ENSG00000068097	HEATR6	903	435	603	409	766	296	140	718	754	401	151	691	796	122	1058	137	710	655	87	889	1213	225	941	737	149	1499	199	767	597	253	345	543	202	948	531	304	767	663	1692	1713	1311	1356	767	686	159	protein_coding	63897
ENSG00000068120	COASY	4239	4529	3875	4846	4235	1667	4585	3314	3509	4719	2111	10673	3676	1815	5425	1861	4215	3974	1791	3860	6206	2006	3292	3058	1905	5473	2982	3172	5100	2734	7104	5595	2697	6046	3596	5213	4427	2740	3667	6475	4854	3627	4459	3495	1810	protein_coding	80347
ENSG00000068137	PLEKHH3	1160	1457	1510	893	1123	858	1871	1218	448	1821	1051	1767	3655	399	1637	264	3311	1581	312	704	649	688	1096	1747	440	1810	725	1914	955	880	998	1159	613	1162	1094	1219	1679	2880	826	919	3664	4990	1777	1223	272	protein_coding	79990
ENSG00000068305	MEF2A	2448	1493	2148	1814	2229	918	318	1804	1383	812	818	1974	2838	650	4642	1223	1587	2730	1125	5271	982	1287	2090	2362	1199	2116	1465	2410	860	1402	645	749	1005	1856	1356	1203	1440	3115	2668	1982	2821	5871	2646	1239	979	protein_coding	4205
ENSG00000068308	OTUD5	4663	3622	3795	3243	4408	2353	4908	2821	6633	2704	1607	3618	3372	1404	4523	1750	3915	3745	1750	2714	4048	1596	3705	3954	1606	5536	1491	3531	6870	2079	3620	3781	1634	4195	3526	3570	4342	2747	4461	4391	5188	3889	5044	4128	1544	protein_coding	55593
ENSG00000068323	TFE3	4000	2328	4055	2702	4281	1836	2326	3319	2263	1442	754	2383	2937	805	4390	1825	3148	3211	988	2541	3355	1196	3739	3101	1066	5670	1138	2768	3699	1045	2622	4334	1395	2993	2498	2131	5295	2662	4225	5023	3345	3376	3581	4746	1116	protein_coding	7030
ENSG00000068354	TBC1D25	1267	1171	1069	614	1125	505	1209	635	1075	372	268	583	1144	239	1554	399	1233	1379	325	837	672	348	1342	1052	233	1557	324	1263	2159	329	1038	671	349	1362	810	714	1034	1095	1321	1052	1522	1643	1318	1198	349	protein_coding	4943
ENSG00000068366	ACSL4	3305	3257	4246	4167	3726	764	447	2115	1099	475	146	2484	12914	317	2161	2071	1964	2725	421	3093	2293	424	13811	2126	1579	3542	1716	1618	5057	2458	3129	1898	18261	11334	1545	437	5778	3814	1751	1942	1453	1482	1950	5951	227	protein_coding	2182
ENSG00000068383	INPP5A	2405	914	930	1300	654	755	685	1314	745	882	665	1242	1815	489	616	661	717	1894	507	574	909	544	1336	1097	612	1422	631	1091	1186	800	693	1514	632	1037	1126	1970	837	1525	714	670	2641	2445	1268	789	517	protein_coding	3632
ENSG00000068394	GPKOW	1390	1103	1500	1230	1267	758	1818	996	899	646	505	1172	1401	386	1604	467	1492	1520	608	971	1227	474	1362	1198	506	1981	538	1013	2023	536	1570	1953	639	1278	1306	832	1441	999	1281	1167	1885	1439	1614	1257	484	protein_coding	27238
ENSG00000068400	GRIPAP1	2598	2082	3181	3010	3439	2793	2606	2274	4845	1695	1301	2290	3160	836	4475	1311	4819	3307	1219	2440	4674	1319	2936	3581	1226	5252	1455	3460	4717	1466	2396	2862	1250	2239	3124	2460	3946	2380	4020	2875	4016	2845	3747	2612	1269	protein_coding	56850
ENSG00000068438	FTSJ1	1943	614	2458	1012	1650	564	994	1286	1570	751	224	1599	1697	285	1538	336	1609	1272	337	978	1499	356	1488	1465	325	3038	300	1197	2146	364	872	1591	533	1796	1300	942	1871	1646	1339	1446	1937	1564	2387	2408	350	protein_coding	24140
ENSG00000068489	PRR11	324	212	304	938	923	46	55	1224	198	584	14	991	271	40	211	21	657	872	11	512	1182	28	286	338	25	852	25	344	322	20	307	345	190	667	279	226	500	330	549	847	393	85	409	2577	24	protein_coding	55771
ENSG00000068615	REEP1	151	95	430	27	113	21	74	133	83	29	9	23	365	71	72	33	112	74	32	19	30	81	58	139	71	82	32	103	96	21	86	25	44	14	44	74	10	70	32	26	341	11696	152	126	75	protein_coding	65055
ENSG00000068650	ATP11A	3627	4434	2560	12128	5313	3456	1122	2878	613	1834	965	2461	14966	700	2440	1099	4388	5271	601	7344	5998	946	6922	6869	678	14171	877	9784	1866	1463	2034	2489	1676	5086	2211	6726	6557	6738	4970	4495	29310	8526	4579	1719	876	protein_coding	23250
ENSG00000068654	POLR1A	1701	1971	1782	1318	2285	754	1300	2137	1232	1791	467	2435	2740	366	4184	606	1999	2696	357	3635	5043	584	3100	2721	417	4326	636	3238	2060	819	3116	2690	1445	2383	1758	1693	3127	2322	2682	3112	3062	2858	2287	2753	414	protein_coding	25885
ENSG00000068697	LAPTM4A	15626	19064	19194	12200	14866	13695	13090	18882	4595	17081	7752	14615	12608	4882	11382	7341	14793	17627	8330	9747	12442	5892	11385	11760	6993	23370	7931	16883	14589	8140	13277	19058	3700	13944	15610	15578	16916	9017	17134	15074	22445	20966	20273	9172	7328	protein_coding	9741
ENSG00000068724	TTC7A	2281	2721	3575	3132	3416	1082	1473	2256	3785	697	522	2156	2210	755	2534	389	1556	3426	325	1459	2830	609	1854	1667	424	2493	816	1959	1614	472	2792	1046	1306	5318	1572	1080	2310	1485	3037	1446	1632	4026	3393	1530	711	protein_coding	57217
ENSG00000068745	IP6K2	2429	1726	3695	1859	2227	1118	2137	1455	3488	2956	946	1332	3605	665	2069	590	2127	1698	742	1276	3435	1055	1949	2349	879	3002	1025	1934	2387	909	1599	2036	1063	1519	2261	1650	2990	1731	2669	1298	5130	6079	2177	2633	599	protein_coding	51447
ENSG00000068781	STON1-GTF2A1L	5	0	2	0	2	1	0	0	5	2	1	2	0	2	3	1	0	1	1	0	3	0	4	1	0	7	0	0	0	1	0	0	0	4	2	2	1	0	1	1	2	0	3	1	0	protein_coding	286749
ENSG00000068784	SRBD1	582	766	703	449	553	383	291	953	507	561	308	1204	797	213	986	387	691	1207	322	1243	1111	349	772	842	334	889	540	1000	302	532	478	746	224	801	769	783	1097	714	764	708	356	1822	1110	586	377	protein_coding	55133
ENSG00000068796	KIF2A	990	547	795	708	719	562	205	1184	513	209	81	626	835	111	1105	182	483	1107	109	1057	687	150	1434	820	107	1866	143	816	474	202	252	563	184	960	491	189	941	838	575	864	851	1745	1554	859	99	protein_coding	3796
ENSG00000068831	RASGRP2	679	270	168	158	634	40	236	112	17201	67	140	72	113	212	442	113	88	234	109	75	89	244	205	425	319	232	201	794	77	144	150	125	303	143	963	136	156	130	97	121	188	260	1424	139	321	protein_coding	10235
ENSG00000068878	PSME4	3356	1558	3291	2401	3278	1184	1469	3927	2750	2020	2564	2670	3272	1285	3613	4012	3503	5041	1788	2262	4972	2119	3488	4017	1495	6715	2654	3495	2880	3398	1446	2641	1738	2680	2928	1767	3493	2966	3228	2886	2709	4213	4324	5040	2345	protein_coding	23198
ENSG00000068885	IFT80	761	702	813	1173	2399	246	376	749	520	1480	135	1424	908	88	5782	130	649	1264	105	1234	949	229	1476	940	158	626	144	1529	758	125	543	839	171	1214	848	1467	1620	1193	749	1709	1214	560	1140	688	98	protein_coding	57560
ENSG00000068903	SIRT2	2083	1907	2647	1431	1461	1103	1776	2050	2329	1131	1474	3919	1626	1196	1866	1408	2333	2624	1094	1759	957	1330	1863	2528	1440	2376	1788	2397	1973	1590	2363	3492	2600	4650	1987	2338	1643	1527	1441	1874	2122	2781	1911	1606	1086	protein_coding	22933
ENSG00000068912	ERLEC1	4271	2204	4307	2555	2859	1603	1349	4788	1421	1744	1074	3524	2682	819	2841	1105	2864	4488	1159	3109	3682	1045	3432	3691	1071	6749	1268	3842	2625	1659	1844	3884	1489	3814	2774	2975	4604	2335	4040	4054	5241	4030	4733	3073	1472	protein_coding	27248
ENSG00000068971	PPP2R5B	1089	727	1413	402	737	481	425	515	1475	857	328	746	993	189	713	546	1340	1080	221	380	189	370	740	584	256	757	307	900	635	317	548	1534	685	997	619	621	1207	555	865	499	1382	1514	1389	2233	279	protein_coding	5526
ENSG00000068976	PYGM	92	23	40	62	42	8	62	39	480	67	19	52	33	33	45	14	113	66	24	28	21	35	60	103	57	55	23	78	20	16	42	31	6	33	110	81	56	96	26	33	61	72	93	14	18	protein_coding	5837
ENSG00000068985	PAGE1	0	0	0	1	0	0	0	0	0	0	0	0	0	0	0	0	0	0	0	0	1	0	0	0	0	0	0	0	0	0	2	0	0	2	0	0	0	0	0	0	0	0	0	0	0	protein_coding	8712
ENSG00000069011	PITX1	627	246	4032	463	388	420	739	886	15	184	0	130	39	40	106	1	1165	1166	0	107	92	0	226	996	3	1466	0	83	633	0	902	808	5	417	44	14	613	194	858	333	877	1	116	868	5	protein_coding	5307
ENSG00000069018	TRPC7	0	1	0	39	13	45	7	2	0	41	0	12	1	0	3	0	14	61	0	0	0	0	25	57	0	11	0	19	10	0	2	32	1	3	19	26	35	4	17	28	0	13	34	1	9	protein_coding	57113
ENSG00000069020	MAST4	1457	1522	1062	875	1775	1027	1011	508	1040	765	1087	1918	834	533	7092	1161	467	5527	673	7532	1150	751	4262	4126	597	2333	1373	2119	1342	1649	969	1739	203	2422	799	1435	2355	4645	1813	9439	3401	1598	3336	890	880	protein_coding	375449
ENSG00000069122	ADGRF5	3278	1155	766	1548	771	314	415	797	471	75	153	211	1526	523	1036	577	450	1629	425	636	571	799	2299	2356	776	2323	531	1177	260	421	663	490	279	540	856	922	1087	1479	723	989	1967	4061	1280	1110	712	protein_coding	221395
ENSG00000069188	SDK2	287	299	113	40	101	15	24	54	716	20	33	25	79	85	65	7	33	36	34	55	38	25	142	155	47	2127	15	150	38	33	41	382	99	41	98	28	26	71	79	153	52	2109	168	34	20	protein_coding	54549
ENSG00000069206	ADAM7	1	1	0	0	1	0	0	0	0	0	0	0	0	0	0	0	0	0	0	0	0	0	0	0	0	0	0	0	0	0	0	0	0	0	0	0	0	0	0	3	0	0	0	0	0	protein_coding	8756
ENSG00000069248	NUP133	1670	2363	2039	1822	1913	800	2204	1404	1426	1282	576	1892	7013	488	3852	690	3350	2237	643	5939	3816	613	3714	3585	657	3705	761	3172	2980	969	1533	1453	1483	1703	2248	1250	1878	3461	3022	2486	6774	3035	3877	1923	627	protein_coding	55746
ENSG00000069275	NUCKS1	11362	16586	12863	15535	14173	5857	11004	14722	8760	11130	7088	10096	46766	6468	29165	8152	22493	14252	8789	35299	25459	7315	18521	23445	6579	24458	9684	21839	16260	11924	9330	9360	10298	14365	16914	11798	13528	19947	16611	17016	49429	13034	17424	11889	6459	protein_coding	64710
ENSG00000069329	VPS35	5474	5701	6497	9738	4655	3885	3278	7119	2530	3668	1151	5245	5485	984	3848	1365	5704	5896	1178	5854	6009	1260	3482	4370	1288	6852	1550	4776	4888	1739	4198	5382	1477	7100	3908	4902	5450	2509	4208	4886	7648	5768	7296	6529	1313	protein_coding	55737
ENSG00000069345	DNAJA2	3123	2940	3997	4231	2449	1806	2539	3574	2622	2284	1967	3132	2946	1199	2134	2250	2478	3431	1779	3718	2766	1755	2003	2431	1623	4085	2104	3352	3093	2674	2967	2992	2259	3565	2963	3127	3516	1468	2569	3018	3803	5230	4541	3362	2014	protein_coding	10294
ENSG00000069399	BCL3	1992	2055	8401	2484	2385	1724	5508	2439	3564	2522	959	2885	1697	2931	4230	6800	2558	1779	1192	3556	3413	3088	4182	5858	1847	4803	1996	1890	4501	697	2453	4200	1244	7918	3388	2136	3096	4511	3722	2002	3825	3626	3049	1763	2036	protein_coding	602
ENSG00000069424	KCNAB2	1365	694	1010	733	1431	269	273	1190	7973	997	564	614	541	496	1837	317	735	881	436	2319	390	757	406	1458	841	847	728	1264	328	890	845	1929	1409	1622	1953	924	762	710	939	608	379	518	1300	1291	564	protein_coding	8514
ENSG00000069431	ABCC9	694	83	314	52	122	39	51	451	71	26	2694	141	782	1525	190	2378	27	186	1481	61	77	1283	282	295	2538	713	3926	509	20	2725	26	33	121	105	319	196	110	89	121	152	250	45	599	3438	3498	protein_coding	10060
ENSG00000069482	GAL	82	44	43	2	29	0	36	71	1	6	0	0	19	0	43	10	0	0	2	3	323	1	13	3	0	76	1	9	54	0	3	4	0	10	2	0	1	16	17	15	3	2	42	25	6	protein_coding	51083
ENSG00000069493	CLEC2D	846	172	373	445	779	113	79	132	5256	480	36	168	147	133	688	82	414	242	95	177	670	129	233	511	143	318	45	581	317	74	41	105	23	184	791	180	276	218	79	139	197	52	503	561	61	protein_coding	29121
ENSG00000069509	FUNDC1	608	675	920	1006	485	406	518	799	525	409	177	407	478	124	677	151	660	507	149	1175	652	146	905	788	159	947	159	471	1119	209	721	1427	164	871	835	619	798	824	683	694	760	941	647	615	120	protein_coding	139341
ENSG00000069535	MAOB	2472	11331	3319	900	3827	7469	3084	13160	655	7102	12304	6571	19121	6803	8806	12503	33235	10112	12731	23678	4526	9729	13173	7143	9742	27797	17047	7659	12432	16974	14473	13432	5274	7532	21571	7511	6075	9166	12881	10899	7621	16404	12009	2824	11588	protein_coding	4129
ENSG00000069667	RORA	1137	976	790	930	935	678	335	930	795	345	1617	413	1357	505	2339	2211	1265	1527	3796	1654	503	1790	1155	1169	1512	1173	2198	1550	1272	1729	405	505	2331	1486	837	341	442	1072	146	590	2080	6653	1392	462	5083	protein_coding	6095
ENSG00000069696	DRD4	22	82	131	74	34	25	181	32	86	239	19	207	46	13	72	12	40	41	9	72	126	25	22	76	19	56	9	16	69	14	57	60	41	109	13	40	43	28	71	30	60	13	24	47	12	protein_coding	1815
ENSG00000069702	TGFBR3	2135	352	1228	1405	644	608	1796	718	652	763	628	324	1821	1216	829	900	1965	2253	1258	1589	508	841	3497	1287	1350	9895	941	5097	1634	808	189	128	48	712	3244	429	652	637	2978	538	1532	920	2611	256	3006	protein_coding	7049
ENSG00000069764	PLA2G10	18	9	281	68	7	3	2	5	2	5	2	3	10	0	0	3	3	11	2	4	48	0	4	67	3	3	2	14	3	1	2	5	1	6	38	1	13	39	4	4	9	60	13	2	2	protein_coding	8399
ENSG00000069812	HES2	360	103	213	60	53	9	26	78	13	201	1	31	371	3	42	0	202	178	2	16	68	11	193	87	4	697	1	192	25	1	97	96	46	25	55	21	51	256	22	86	660	50	108	128	2	protein_coding	54626
ENSG00000069849	ATP1B3	5591	2281	4153	15399	2368	4720	4446	3956	1581	7983	156	3682	2856	345	3116	176	3199	3873	308	2450	2695	421	3411	3544	341	3337	354	2478	1899	140	3620	8015	771	4713	3363	1647	2163	1750	1957	3689	2914	2518	4365	6278	432	protein_coding	483
ENSG00000069869	NEDD4	713	810	430	1117	1386	671	663	1467	187	1075	1789	828	960	879	1030	1763	1238	2317	1140	813	762	820	1338	2104	936	1803	914	1595	742	1081	522	1232	1593	1366	1234	1612	2198	656	1418	1347	1998	1718	2654	475	1134	protein_coding	4734
ENSG00000069943	PIGB	402	714	444	417	553	507	367	412	619	396	198	584	712	131	734	159	786	630	117	1102	635	169	988	677	222	395	225	519	633	259	477	431	238	487	560	521	480	584	939	1013	1072	714	629	385	185	protein_coding	9488
ENSG00000069956	MAPK6	1267	1408	1881	3335	1702	2513	559	2598	540	1359	1049	1734	1890	767	1379	2565	2333	2174	1398	4127	3045	1679	2214	1824	1295	3708	1940	2079	1192	2495	1089	2989	1542	2228	1496	1991	2428	1789	2336	4111	2733	2924	2890	1613	2228	protein_coding	5597
ENSG00000069966	GNB5	1031	1167	1184	1926	1272	414	692	1373	1924	2164	635	1639	4097	617	2659	829	4566	3389	755	3481	767	690	3994	2264	813	2955	692	2111	3601	904	2723	2740	1034	3319	2652	2046	2233	2802	2503	2247	5083	2985	4881	1299	681	protein_coding	10681
ENSG00000069974	RAB27A	1277	589	1350	681	1473	524	341	959	1241	338	914	761	1001	891	1913	1669	1064	1699	585	1160	873	982	1214	931	1044	1096	968	1117	726	1240	701	1028	947	2753	1464	885	886	1074	1054	1373	1558	1724	1149	1201	1296	protein_coding	5873
ENSG00000069998	HDHD5	1236	2455	1756	1894	1327	1361	3354	1981	1633	2699	1114	2537	2390	1115	1281	1914	3078	2259	1114	2359	3541	1215	2288	4641	1053	2955	1479	2235	1816	1452	4179	2479	1228	4791	2715	1676	2475	2434	1690	2799	3649	3570	2303	1536	1274	protein_coding	27440
ENSG00000070010	UFD1	2568	1828	3453	2084	2510	1466	3326	3348	2383	4430	1223	4548	2217	758	1610	1117	3428	2838	875	2053	3506	1121	2320	3518	1004	4034	1216	2091	1680	1504	3221	5571	3236	5183	3727	2134	2576	1789	1847	2657	3393	3260	3727	3046	1001	protein_coding	7353
ENSG00000070018	LRP6	1663	1248	1689	1058	1529	634	694	1139	281	1158	1279	937	2893	921	2232	2127	2129	1300	2345	819	2792	1972	3767	2929	1381	15242	2805	2369	2078	3264	383	805	794	920	1450	1069	1867	2870	1872	3116	5890	4266	1674	720	1370	protein_coding	4040
ENSG00000070019	GUCY2C	58	9	86	414	12	2	4	13	129	26	57	11	54	14	28	22	3	1	9	54	2697	12	139	75	16	42	46	17	29	45	7	97	6	3	30	70	45	22	109	91	9	146	60	26	42	protein_coding	2984
ENSG00000070031	SCT	22	12	169	20	1	5	5	9	56	12	1	9	13	6	11	4	6	5	1	15	9	2	10	7	3	8	4	6	2	9	6	2	14	18	17	10	26	3	6	0	9	3	17	3	0	protein_coding	6343
ENSG00000070047	PHRF1	2572	2553	2968	2555	2760	2414	1712	2682	3638	2605	1438	2735	2841	1009	3678	1313	2031	3098	1174	2329	2979	1640	3237	5203	1155	2704	1879	4304	2961	1808	2857	3492	1142	2861	2115	1348	3715	3109	3601	2895	4064	3632	4070	3270	1111	protein_coding	57661
ENSG00000070061	ELP1	1240	1216	1538	776	1744	691	921	1091	1890	781	777	1980	3153	706	3618	1308	1131	1591	683	1955	3107	946	2907	1551	895	2322	1412	1629	1162	1523	1282	966	1027	2780	1419	769	1214	1309	1621	1046	2805	2729	1365	1937	938	protein_coding	8518
ENSG00000070081	NUCB2	2661	1335	2952	2564	1510	1826	1988	1967	1350	1137	1310	1634	2522	737	2055	1235	1652	1744	1025	2456	1982	697	2329	5623	2776	2824	1577	2645	1640	1383	1893	5825	3435	2039	2357	1922	4413	2350	2026	3922	2193	5026	3785	6674	1798	protein_coding	4925
ENSG00000070087	PFN2	5064	259	3036	4145	876	107	265	595	355	81	314	258	231	319	342	912	1194	311	381	523	8125	505	457	577	412	613	239	383	118	725	254	336	144	1493	392	462	768	236	598	3688	841	7860	1888	4250	411	protein_coding	5217
ENSG00000070159	PTPN3	1363	2695	1348	1487	2353	2928	1676	2432	127	1156	1646	2795	3677	1420	2981	3912	2106	2854	1851	3333	1857	2166	3655	2161	2181	2572	1722	1406	1321	2931	2286	1200	1557	2840	1670	1806	1963	1217	1875	2371	3982	5391	2287	851	2005	protein_coding	5774
ENSG00000070182	SPTB	233	504	169	34	275	43	80	126	10	351	47	40	72	26	842	26	353	595	17	281	82	64	874	130	57	263	9	150	145	22	140	137	18	89	298	126	210	249	636	88	696	112	121	26	26	protein_coding	6710
ENSG00000070190	DAPP1	1244	94	382	121	399	23	59	102	2828	14	9	37	72	74	324	27	38	111	39	45	53	51	82	180	66	301	37	344	198	36	40	47	1	90	375	36	76	73	110	22	33	9	449	162	29	protein_coding	27071
ENSG00000070193	FGF10	15	1	57	2	7	2	0	3	7	0	2	0	1	1	1	0	0	8	0	0	0	7	8	1	6	3	1	18	0	0	0	0	1	7	1	3	2	2	1	0	0	1471	48	0	1	protein_coding	2255
ENSG00000070214	SLC44A1	4367	4253	11031	7556	6371	3165	3297	5019	1449	2951	2211	5188	5364	1753	3330	3562	3159	2858	2633	2610	12130	2183	7336	3955	2945	4966	2798	3294	2136	2798	2595	1352	2802	4168	2922	2066	1385	4070	2646	2803	4552	32997	4293	3977	2504	protein_coding	23446
ENSG00000070269	TMEM260	997	848	1141	1051	857	905	759	960	1294	1384	403	1805	1487	298	851	377	1529	592	499	1621	1559	489	1456	1074	382	2968	457	1258	1213	488	655	575	470	527	1024	1475	1395	960	947	905	3491	4056	1033	436	401	protein_coding	54916
ENSG00000070366	SMG6	858	1236	906	480	839	472	88	603	469	397	294	342	1262	216	1002	246	1169	1814	205	1186	1251	303	1753	1432	330	989	425	1690	691	516	656	459	358	822	830	850	1552	876	1943	1025	2153	1754	1355	999	245	protein_coding	23293
ENSG00000070367	EXOC5	2197	1158	2569	1611	1530	1327	537	2586	1161	1257	876	1872	2445	705	1769	1182	967	1520	630	2263	2237	862	2246	1405	833	2737	1600	2326	1380	1911	653	1934	974	1366	1397	1681	2250	2264	1323	1262	4084	4329	1657	1450	875	protein_coding	10640
ENSG00000070371	CLTCL1	194	133	339	36	109	22	182	137	81	139	306	158	309	142	154	191	744	234	125	144	394	220	174	480	162	272	205	182	113	246	246	618	102	373	699	116	765	204	448	182	588	1305	122	664	178	protein_coding	8218
ENSG00000070388	FGF22	5	27	6	3	4	2	5	2	7	11	4	5	14	2	10	5	7	11	3	3	2	2	7	3	3	1	2	12	6	5	1	6	25	3	13	2	6	14	5	2	5	28	3	3	1	protein_coding	27006
ENSG00000070404	FSTL3	6432	12147	5377	298	2155	415	5376	3720	731	6045	293	5251	9319	650	11701	410	1616	1043	531	1113	1351	2177	9144	1584	773	4384	253	2393	12392	211	10441	1095	380	11531	7951	5167	3844	5041	6871	1592	20054	427	5757	13411	366	protein_coding	10272
ENSG00000070413	DGCR2	6489	13780	11979	5791	9006	7331	14833	14393	4512	12565	2263	12976	11052	1760	5269	1427	13581	10204	1695	7733	10919	2321	7532	8950	1743	14449	2259	11111	6490	2746	14550	9994	4156	20463	7200	7142	8752	7593	7598	7790	19515	14504	8820	5164	1819	protein_coding	9993
ENSG00000070423	RNF126	1527	1670	1800	2223	1810	1189	2316	1737	2951	2509	932	2917	1248	842	1766	1296	1700	1251	986	1047	1374	1042	966	1765	1126	2240	886	1385	1771	1124	2116	1859	821	2408	1669	1522	1209	1351	1070	1180	3164	1122	1372	2930	741	protein_coding	55658
ENSG00000070444	MNT	935	1067	1540	644	1024	933	805	899	1072	732	209	781	2112	260	1475	380	1923	1806	202	1899	1489	343	1526	1491	244	2781	266	1974	1306	549	1100	809	364	1470	852	1007	2058	2056	1473	1759	3521	1828	1828	1642	328	protein_coding	4335
ENSG00000070476	ZXDC	1422	1215	1282	2216	1798	507	1332	993	1685	1556	743	814	2420	551	2468	769	1299	2555	806	1515	2172	796	1576	2434	774	1356	827	1202	1150	985	651	1393	1591	1287	1714	1006	1081	1393	924	1812	2594	2065	1024	757	623	protein_coding	79364
ENSG00000070495	JMJD6	1200	1320	1533	1280	1495	682	1664	1383	1597	798	271	1711	1196	376	1338	658	1382	1264	615	1228	1603	539	1087	1100	425	1316	358	1309	1484	312	1411	1308	595	2404	1224	1054	1886	966	1321	2630	2001	1966	2442	2123	401	protein_coding	23210
ENSG00000070501	POLB	693	516	2571	374	966	388	992	618	724	1251	545	339	1158	291	801	285	836	1015	484	673	560	406	1313	585	355	663	610	479	1001	542	610	1145	973	684	967	644	692	901	437	525	1858	1100	1112	793	479	protein_coding	5423
ENSG00000070526	ST6GALNAC1	1261	29	2360	893	40	1	18	10	146	0	3	10	2	28	29	9	6	57	5	1	337	13	7	25	25	41	7	45	1	19	8	3	1	6	26	15	3	6	17	6	3	16	76	12	23	protein_coding	55808
ENSG00000070540	WIPI1	1460	883	754	368	1303	657	210	1550	708	471	363	4145	831	295	823	340	1702	2247	187	1236	702	465	2316	1283	505	4091	593	1020	1789	473	943	3710	398	2752	443	629	1949	822	679	1685	1545	1896	4087	1957	418	protein_coding	55062
ENSG00000070601	FRMPD1	9	1448	10	4	67	20	19	26	268	437	58	88	751	19	1204	42	118	23	12	625	438	74	11	25	17	29	15	217	88	15	2945	1735	49	6	27	44	10	268	143	21	96	698	86	7	74	protein_coding	22844
ENSG00000070610	GBA2	1687	3809	2387	3186	2384	2863	2038	1376	3440	1616	1084	3046	4474	864	4055	1202	2572	2089	1039	7943	3574	1531	3140	2460	1264	3704	1078	3101	3419	1279	5566	1670	4396	4599	1915	4225	2236	2900	1685	2210	12722	5551	2327	2048	924	protein_coding	57704
ENSG00000070614	NDST1	4128	5442	3235	1980	5520	2586	3100	4640	1723	4308	2008	2074	6561	1588	5910	2090	8091	12349	1431	3124	1758	1632	6843	4998	1484	22040	1509	7935	6031	2462	5979	4270	5070	2664	2813	4784	4345	6172	6342	3925	8925	12016	3644	4872	1699	protein_coding	3340
ENSG00000070669	ASNS	852	1809	6998	1306	2320	737	1607	3620	2173	1134	24	3560	909	87	1864	76	2611	3733	41	678	1748	160	807	2339	86	1568	81	1056	2214	107	1573	3720	752	4419	1281	1427	1552	1258	297	2015	1224	1216	1418	1105	30	protein_coding	440
ENSG00000070718	AP3M2	1128	1238	1495	439	1214	726	437	1464	746	634	106	470	1345	144	1438	96	1743	1589	93	2166	895	198	2576	918	173	1106	145	798	1533	177	907	816	421	1122	849	745	1235	1766	511	1124	8529	2305	2323	889	107	protein_coding	10947
ENSG00000070729	CNGB1	19	51	6	3	4992	21	98	21	16	15	2	39	27	3	1106	5	7	32	2	65	33	3	26	8	3	15	2	34	49	2	66	66	0	30	27	21	5254	9	1249	6	7	0	19	8	2	protein_coding	1258
ENSG00000070731	ST6GALNAC2	708	29	424	224	98	31	81	65	61	40	108	32	520	52	55	34	479	917	39	24	134	83	401	624	46	402	79	85	118	207	63	220	110	193	296	50	303	82	1733	171	744	141	495	646	49	protein_coding	10610
ENSG00000070748	CHAT	0	0	4	0	0	0	0	0	0	0	0	0	0	0	0	0	0	0	0	0	0	0	0	0	0	0	0	0	0	0	0	0	0	0	0	0	1	0	0	0	0	0	4	0	0	protein_coding	1103
ENSG00000070756	PABPC1	49736	38293	34504	68702	64271	26793	24198	46853	67639	33401	11440	31339	44951	10893	60938	12581	39691	59786	16534	37608	67962	12704	69599	55986	14436	63021	13906	43571	37214	14960	30037	33737	4969	78457	41529	29668	29383	47812	46472	60365	99687	28193	83774	62740	11203	protein_coding	26986
ENSG00000070759	TESK2	222	96	206	146	203	27	172	92	541	252	264	159	265	313	248	288	595	277	447	35	123	233	740	376	357	345	428	347	703	402	57	55	55	90	430	79	125	190	419	49	179	254	245	98	184	protein_coding	10420
ENSG00000070761	CFAP20	1235	919	1358	1380	728	518	793	1328	964	868	773	1192	1300	477	1115	357	1748	1040	1849	983	1080	742	803	1006	699	1355	958	1199	715	1098	1000	829	474	1427	1481	919	1365	555	843	828	1968	1702	1820	1834	1071	protein_coding	29105
ENSG00000070770	CSNK2A2	3069	3935	2773	2894	3104	2176	2752	5660	2658	2414	1134	4391	2855	909	3715	1352	3478	3906	987	3155	3347	1104	1798	2277	1154	4090	1272	3095	1696	1649	2936	2650	1294	5487	2608	2561	3966	1014	3631	3091	4426	3165	3646	3887	1013	protein_coding	1459
ENSG00000070778	PTPN21	1016	664	1262	654	580	361	324	644	155	788	555	353	2347	394	864	825	1125	487	529	476	573	579	1476	733	395	1261	586	2166	487	784	445	455	504	713	576	1179	1167	1163	997	411	1187	2784	834	849	362	protein_coding	11099
ENSG00000070785	EIF2B3	845	489	757	632	694	211	1226	696	754	838	578	1091	1031	332	948	659	968	1438	521	221	799	588	1607	1484	574	1360	832	631	1224	945	515	1188	635	529	1123	345	447	701	758	636	739	1396	1876	1905	610	protein_coding	8891
ENSG00000070808	CAMK2A	10	5	23	11	8	19	1	17	20	0	11	2123	5	12	8	7	25	96	2	25	8	10	10	2	4	11	4	9	2	13	3	1263	4	12	6	1	27	12	0	18	4	14	13	3	9	protein_coding	815
ENSG00000070814	TCOF1	2016	3276	2483	2268	6754	1751	2803	3513	4239	2478	456	6479	2957	450	4290	571	2951	6562	609	4164	3395	647	4651	2989	579	6357	488	3117	2952	627	3180	4065	1324	4844	2879	1560	4043	2362	4359	5096	4012	3011	3298	4126	333	protein_coding	6949
ENSG00000070831	CDC42	13110	6337	10934	13297	4543	4800	5212	5854	7120	6091	3372	5078	5195	2349	5536	3804	7240	5506	3032	3980	5798	3201	5959	6916	2871	10137	3748	6834	6020	4667	5703	5981	4545	6165	6555	6046	7589	5824	6018	5829	14935	12937	10070	11459	3555	protein_coding	998
ENSG00000070882	OSBPL3	1690	887	2874	1874	905	561	331	1415	2211	1214	59	2456	1003	106	1251	71	2747	2100	67	605	2750	201	1805	2124	128	1902	68	4979	653	91	293	1018	166	2050	1004	7576	2464	712	1699	847	3174	4316	3163	1398	80	protein_coding	26031
ENSG00000070886	EPHA8	4	0	8	2	1	0	3	3	6	2	0	0	2	2	0	0	10	5	0	1	0	0	0	1	0	2	0	5	2	0	0	1	2	1	2	1	1	3	0	2	2	36	0	4	0	protein_coding	2046
ENSG00000070915	SLC12A3	22	14	0	26	29	11	0	1	291	2	3	12	0	2	29	1	1	10	3	6	1	1	2	8	3	18	2	23	3	0	1	0	0	1	25	2	0	0	4	3	2	3	23	5	2	protein_coding	6559
ENSG00000070950	RAD18	312	676	518	368	651	349	376	952	502	511	158	598	626	119	541	150	527	727	125	518	436	166	398	542	180	511	173	496	401	254	303	456	161	498	552	709	545	574	457	471	1298	897	585	893	156	protein_coding	56852
ENSG00000070961	ATP2B1	2477	1184	1884	2946	1043	953	394	1864	2791	424	562	2153	368	623	1082	1243	469	870	757	717	1752	822	1539	1403	691	2926	886	1765	1249	1175	802	530	946	3023	1176	1308	1242	1107	1735	1174	375	3670	2037	5232	625	protein_coding	490
ENSG00000070985	TRPM5	17	3	36	7	5	0	2	3	24	4	4	10	4	0	3	0	12	16	4	9	902	14	1	26	0	3	0	37	4	0	0	5	1	4	0	1	3	23	1	2	10	2	44	1	0	protein_coding	29850
ENSG00000071051	NCK2	4850	4312	2876	4974	4207	5273	2768	11364	2112	9389	199	8011	6011	481	3888	482	8420	5024	436	3680	3368	746	4399	6252	612	3699	303	5633	5377	430	6130	7140	496	4793	3329	9307	6095	4944	6225	3234	10103	8133	6196	2655	317	protein_coding	8440
ENSG00000071054	MAP4K4	9152	6356	9746	3866	5395	4911	2998	15423	6427	4901	1783	3299	10018	1559	3521	2825	6879	10268	1896	10664	5847	2287	9428	9840	1880	13419	3444	7940	5386	3097	3569	5265	2440	8752	4625	5169	11286	10845	8618	7249	15119	7788	11136	26857	1849	protein_coding	9448
ENSG00000071073	MGAT4A	2455	858	1514	1848	2751	1453	1089	1761	1909	252	396	657	1624	411	1653	610	911	3879	675	739	502	552	1494	1420	485	2519	560	1884	1029	681	511	1271	562	4141	1374	973	1846	1503	3056	793	3167	2543	2448	1368	487	protein_coding	11320
ENSG00000071082	RPL31	32166	32400	24621	11495	26688	17083	57119	33910	58265	21752	9306	76367	63464	8948	25568	9880	21509	24947	13293	16910	44811	7863	38228	20699	12549	30069	7472	23774	46732	10662	33511	26307	4975	59150	38698	25737	23974	25612	29063	27235	32390	14774	34004	19347	9360	protein_coding	6160
ENSG00000071127	WDR1	13725	14105	20216	13843	17025	8293	9127	11931	13298	9057	3728	6961	11018	3359	13274	9074	10771	13460	3525	14910	8677	3606	14619	13231	4019	15862	4510	12139	12301	6156	15954	12112	8761	17123	11699	12273	16092	14188	6989	32391	21502	17377	12899	35749	4555	protein_coding	9948
ENSG00000071189	SNX13	1138	1402	1954	1630	1346	761	382	1693	798	930	592	1485	1953	456	2126	603	1574	2586	518	1293	1646	690	2021	1958	571	2018	749	1754	1206	1095	643	857	1060	1447	1158	1347	1079	1113	1716	1708	2349	3791	1585	760	648	protein_coding	23161
ENSG00000071203	MS4A12	1	0	0	0	0	0	0	0	1	0	0	1	0	0	0	0	0	0	0	2	0	0	0	0	0	0	0	0	0	0	0	0	0	0	0	0	0	0	0	0	0	0	0	0	0	protein_coding	54860
ENSG00000071205	ARHGAP10	711	610	771	152	416	147	238	589	717	330	927	910	252	127	237	45	324	172	693	119	236	396	480	454	293	291	385	393	466	582	374	174	52	453	291	207	242	267	244	301	364	1164	469	1024	387	protein_coding	79658
ENSG00000071242	RPS6KA2	3493	1441	2307	648	2425	535	475	949	1453	325	319	420	1781	390	1150	533	1096	2607	357	403	546	631	2196	1768	490	1106	400	862	1880	400	884	334	865	2561	840	893	764	1683	366	822	1538	4869	1738	3065	508	protein_coding	6196
ENSG00000071243	ING3	321	527	321	436	435	133	152	301	479	343	176	396	469	161	629	176	374	568	249	365	615	249	532	582	182	370	186	549	450	255	295	206	180	485	353	420	268	323	572	232	489	720	481	437	233	protein_coding	54556
ENSG00000071246	VASH1	1555	909	980	535	1398	417	552	1036	737	254	139	503	559	389	1972	166	525	950	165	656	531	399	1046	1360	324	2049	225	1051	628	155	1320	659	420	554	754	671	931	933	972	1002	827	948	661	1100	189	protein_coding	22846
ENSG00000071282	LMCD1	4246	806	1969	247	1277	191	1571	929	714	1466	106	847	3852	403	1164	754	2589	2608	290	1032	851	326	3166	1417	327	2615	241	3015	2488	148	1388	1405	215	3062	2624	1836	2287	2748	2498	647	4828	845	4037	985	128	protein_coding	29995
ENSG00000071462	BUD23	3054	2859	4572	3847	3032	2287	3294	2893	3927	4101	1283	5848	2990	1012	3492	1298	3572	2585	1255	2998	8310	1365	2668	3917	1381	3542	1368	2131	4143	1593	3129	3321	1478	3057	3845	2497	2582	2433	2813	5125	4675	3086	3419	4091	1244	protein_coding	114049
ENSG00000071537	SEL1L	7098	3133	8208	3605	4140	2960	1265	5961	2115	1700	4329	3998	8397	2735	8180	6193	2798	4357	3466	8577	4948	4372	5931	4027	3741	16241	8263	7906	2150	8790	1384	6059	9875	4813	3464	5398	4596	6111	4493	4995	4341	22245	4595	4125	6485	protein_coding	6400
ENSG00000071539	TRIP13	231	306	324	12820	1375	76	178	639	173	737	10	1119	269	14	256	12	727	369	9	531	1189	16	288	519	20	663	10	244	246	19	284	521	219	514	360	279	492	371	574	721	319	95	317	1634	35	protein_coding	9319
ENSG00000071553	ATP6AP1	9129	6831	7782	7808	5385	5901	6635	6101	4544	3748	2136	6397	9417	1632	6170	1789	19835	7484	2296	6685	6051	2098	8104	8159	2311	16336	2322	6487	10808	2119	8151	8752	3915	8472	6596	7323	8789	6302	6462	6210	13010	13493	9658	7018	1830	protein_coding	537
ENSG00000071564	TCF3	3852	4981	4123	2957	6168	2890	3699	3784	6667	7382	473	5483	5344	562	3946	596	7942	3468	532	3320	10265	626	2988	6166	590	8782	460	5973	3860	612	4307	3526	801	3917	3196	2765	4559	3688	5048	4149	9098	2483	2983	6061	329	protein_coding	6929
ENSG00000071575	TRIB2	4312	1274	4374	3829	1688	238	744	1874	2823	546	479	231	2397	385	1719	447	1066	3101	370	859	5968	566	4390	3198	539	3390	462	2147	2764	667	987	888	763	2732	951	573	858	6231	2117	1010	6426	807	1196	1202	504	protein_coding	28951
ENSG00000071626	DAZAP1	4137	4888	4342	4032	6896	3062	7161	3812	7866	5771	1911	6054	5825	1484	6458	2193	8538	5637	2002	4682	6119	1773	4420	6681	2110	8096	1740	4508	6473	2255	6169	4536	3026	5584	4696	4357	5625	4361	4700	6482	9775	3410	5212	8125	1473	protein_coding	26528
ENSG00000071655	MBD3	2833	3218	3794	3199	4392	1047	10332	2511	5719	5775	1703	4346	2361	1919	4635	2124	4683	3607	1658	2770	2539	1899	2407	3068	1442	5604	1984	4846	5116	2176	8150	5061	1937	2997	3440	3497	4906	2498	4085	3877	2930	2307	1750	5094	1633	protein_coding	53615
ENSG00000071677	PRLH	0	0	1	0	0	0	0	0	0	0	0	0	0	0	0	0	0	0	0	0	0	0	0	0	0	0	1	0	0	1	0	2	2	0	0	0	0	4	0	0	1	0	0	0	0	protein_coding	51052
ENSG00000071794	HLTF	1208	1328	1743	1173	1353	496	355	1644	927	1353	775	1491	2752	527	2463	877	994	2403	676	2029	2817	700	2387	1933	838	2657	1436	2960	1152	1331	669	1391	2644	2988	1720	1784	957	1672	681	1831	3641	1203	975	1929	794	protein_coding	6596
ENSG00000071859	FAM50A	3803	3937	3921	4356	4191	3221	8367	3680	4412	3132	1128	4526	3109	939	4155	950	9342	4465	1002	2868	3966	1052	3950	4076	1186	6102	1020	2711	7133	945	6256	9087	1694	5484	3678	3556	4510	2299	3452	5978	5241	3088	5621	5748	910	protein_coding	9130
ENSG00000071889	FAM3A	2774	1933	3639	2779	1639	1591	3269	2012	2836	2054	2509	2017	1920	1326	2330	1356	5693	2101	1554	1591	2869	1221	2135	1645	1493	2147	1425	1601	3008	1960	2692	3188	1236	2955	2024	2236	2764	1278	2149	2830	2320	3236	2321	2579	1343	protein_coding	60343
ENSG00000071894	CPSF1	2992	2546	4311	8398	4773	2583	4457	2633	9296	3949	1603	6803	9458	1856	4052	1581	18843	6942	1680	3889	10704	1934	4632	12343	1947	6435	1900	7429	5252	2319	3286	3341	1783	4815	3882	2822	5364	7595	5489	3700	12559	7224	9782	3205	1258	protein_coding	29894
ENSG00000071909	MYO3B	60	2	34	1223	68	7	2	27	90	3	1	9	1372	5	11	11	8	13	40	10	145	4	13	44	6	30	2	5	70	2	3	24	4	1	21	5	1	743	3	32	217	214	485	0	0	protein_coding	140469
ENSG00000071967	CYBRD1	6947	1422	7353	6596	4900	186	1050	1563	1981	87	668	290	3848	1364	3339	824	565	1856	1020	598	568	1253	3485	3251	1821	1692	648	4168	304	802	860	289	141	2455	2352	1254	3145	1937	1313	655	2068	1989	3785	3771	700	protein_coding	79901
ENSG00000071991	CDH19	202	40	67	0	60	0	14	62	2	2	71	15	41	170	49	82	7	17	222	26	1126	209	504	87	263	49	141	1562	3	88	9	0	25	8	68	59	34	2379	83	10	208	48	2140	12	315	protein_coding	28513
ENSG00000071994	PDCD2	1325	1287	1232	1476	2389	861	1182	1212	2190	926	742	1977	3328	555	2282	842	1077	1247	745	1016	3815	652	1423	1289	724	2111	778	1278	1598	988	1226	1280	896	1307	1344	877	1276	1254	1578	1336	1578	1838	1585	2997	691	protein_coding	5134
ENSG00000072041	SLC6A15	52	0	3	2	4	0	0	0	12	2	0	0	0	3	0	0	0	0	0	6	0	0	39	0	0	0	0	4	0	0	0	0	2	6	0	0	0	0	0	3	4	0	6	1	0	protein_coding	55117
ENSG00000072042	RDH11	2980	2194	3776	3844	2298	3743	1731	2695	1493	2264	6141	4099	5994	2765	3187	3360	2593	2227	3122	6675	1937	3256	3533	2479	7053	5922	7459	3401	1942	6664	2241	5500	1731	1989	2602	5358	5245	2254	1429	1422	2217	5066	3003	3231	2624	protein_coding	51109
ENSG00000072062	PRKACA	3425	2467	3450	2664	3348	1955	2768	3008	2857	3767	4244	4374	7638	3245	3798	4203	5931	3578	3512	3809	2181	3453	4180	3733	4826	6871	4501	5124	2466	6186	2304	4586	4076	4284	5421	2950	3844	2895	5292	3549	8214	12016	3624	4547	3062	protein_coding	5566
ENSG00000072071	ADGRL1	1495	1236	670	162	1040	289	1115	801	1076	683	69	200	980	155	797	50	3084	431	58	528	173	122	785	2053	163	3456	66	614	1114	75	995	260	2448	666	509	774	528	348	868	711	2464	2149	417	498	69	protein_coding	22859
ENSG00000072080	SPP2	0	11	0	1	13	0	1	1778	1	12	3784	617	8	2756	1	7924	17	5	12505	18	39	5457	1	1	8213	1081	6907	539	8	6163	1	1	430	0	4441	353	0	1	1	152	0	6	382	8	5762	protein_coding	6694
ENSG00000072110	ACTN1	26839	8005	15437	6956	10204	5687	3953	9906	4723	2258	2504	5447	16182	3260	8033	5239	5149	8261	2640	13604	9545	3363	22271	7880	4100	31852	3627	13051	5315	3123	6763	16239	1669	13417	8398	7079	18237	22011	7753	15233	13160	18414	18062	23518	4811	protein_coding	87
ENSG00000072121	ZFYVE26	1394	764	1787	826	1402	713	342	911	1534	663	366	753	1946	328	1617	333	869	1560	350	1430	1322	460	1748	1635	331	2362	429	2441	792	601	459	1296	672	603	1261	1146	2278	1303	1421	1038	1113	2492	1129	1039	403	protein_coding	23503
ENSG00000072133	RPS6KA6	64	103	85	154	412	0	159	209	99	164	41	384	430	37	488	22	23	116	47	185	588	66	404	9	72	177	53	327	608	54	76	5	44	39	17	192	486	572	512	631	182	1066	61	65	64	protein_coding	27330
ENSG00000072134	EPN2	1141	1006	1335	1020	666	469	1217	940	583	1092	284	608	2660	351	948	273	2444	2016	417	1058	1599	379	1700	1691	383	2029	387	1587	1415	455	556	452	375	743	1066	503	1630	1678	1433	970	3221	2076	2716	1527	343	protein_coding	22905
ENSG00000072135	PTPN18	3229	2120	3628	3602	4740	2650	4385	4162	6731	2677	1304	3565	6961	1264	3216	1174	4484	4159	1124	2715	4545	1623	2371	4934	1489	2305	1620	4323	2605	1929	4008	3841	1728	3394	4262	2301	3723	4681	5738	3668	4058	5480	3717	3017	1129	protein_coding	26469
ENSG00000072163	LIMS2	2510	2121	1153	665	2086	276	2457	660	3896	306	1845	419	1864	1432	2911	1062	323	2108	1259	654	561	1487	1022	1190	1595	2090	1768	1046	318	1078	2265	2999	513	1371	1358	802	1117	771	1278	1868	3980	767	890	1652	1145	protein_coding	55679
ENSG00000072182	ASIC4	12	4	7	9	4	1	2	4	5	0	2	12	32	1	0	0	23	4	1	11	35	0	1	4	1	22	1	4	2	1	5	5	1	2	4	13	7	8	13	18	196	1	86	7	1	protein_coding	55515
ENSG00000072195	SPEG	1298	669	315	414	1132	318	521	762	265	1278	20	3010	9400	30	1287	20	1301	1905	27	1899	555	80	3229	1284	89	1041	32	5160	3115	16	1603	4507	18	80	2481	638	2840	10041	2493	3837	3946	664	3912	2332	15	protein_coding	10290
ENSG00000072201	LNX1	449	457	733	572	219	256	123	309	77	428	300	254	1320	125	222	172	713	1483	199	635	357	184	1218	681	263	365	275	1175	1034	374	196	142	150	130	601	509	748	846	293	285	1200	6918	439	189	199	protein_coding	84708
ENSG00000072210	ALDH3A2	1941	4474	5160	4025	4922	3918	7583	8678	1463	10385	11362	5631	10132	9132	19591	10201	10925	9078	9853	6178	19131	10135	7754	13940	9290	9511	18750	10691	5549	14754	5066	6405	5719	2285	9193	7557	8349	7234	5495	4796	17251	15631	5599	5165	11097	protein_coding	224
ENSG00000072274	TFRC	6984	3951	4593	4716	6953	3269	1058	8449	1380	2244	609	2605	4515	250	2902	1737	1177	5107	416	9231	11160	1091	4884	3726	486	8040	876	11771	3053	1204	4827	5438	1931	9252	2281	2577	5816	6227	3339	4367	3497	2166	5380	3319	401	protein_coding	7037
ENSG00000072310	SREBF1	2302	4840	4407	5420	3381	4088	2817	4664	2962	10745	7652	6581	13074	5175	2692	4515	8057	3653	6938	16576	8477	8134	4848	6757	9478	7374	7680	5798	4821	10922	14275	6122	7115	1986	6476	6952	12380	5513	3577	6756	9075	32695	5851	3658	3470	protein_coding	6720
ENSG00000072315	TRPC5	1	1	2	3	1	0	0	9	0	1	45	1	0	15	0	59	0	0	15	10	22	19	5	1	23	5	61	6	5	43	0	0	0	0	4	5	1	2	0	6	2	0	3	7	42	protein_coding	7224
ENSG00000072364	AFF4	3550	4963	5403	2753	8556	5286	2245	8329	1713	2308	6216	3209	6513	1719	6977	4784	4395	10911	2517	5291	2450	2983	6579	4242	2436	10823	3914	7102	2851	5251	1862	3271	3352	4489	3600	4938	6190	5037	6834	5783	9215	8661	7710	3800	3746	protein_coding	27125
ENSG00000072401	UBE2D1	999	785	945	724	834	493	349	832	632	526	195	1193	721	222	762	482	644	776	261	687	950	301	1421	761	249	1611	265	687	994	280	574	951	302	1382	780	803	791	766	839	686	991	1177	1175	1354	230	protein_coding	7321
ENSG00000072415	MPP5	1154	1291	1844	1382	936	669	361	1264	349	443	887	1003	1699	498	1248	735	826	1207	738	1782	1560	738	1402	1013	652	1600	1306	2239	649	1587	547	930	652	1158	1102	1653	1355	1028	1257	870	1509	2613	1376	821	830	protein_coding	64398
ENSG00000072422	RHOBTB1	1393	404	805	246	357	293	187	691	125	1764	258	904	1258	346	538	225	605	1118	211	545	990	330	1551	1410	305	1560	385	837	683	304	342	105	94	264	381	984	1026	634	466	448	1029	3321	1215	833	407	protein_coding	9886
ENSG00000072501	SMC1A	3130	2878	4387	8338	4449	2168	984	7211	3119	1232	1259	3381	3290	1033	7531	2319	3832	6529	1593	4975	5207	1327	5319	4473	1271	6740	1975	4181	3032	3307	2880	2946	2249	3071	4444	1959	5964	5750	5339	3717	4025	8949	4428	3322	1413	protein_coding	8243
ENSG00000072506	HSD17B10	2443	2134	2232	2705	3277	1823	5485	2616	2943	2861	5924	4626	3249	2980	2965	3953	3801	4132	3795	2194	2503	3275	2494	3186	4953	2794	5871	2012	5821	4708	2991	5179	2434	3112	4000	2622	2915	2335	2283	3191	2828	3018	4474	3480	4549	protein_coding	3028
ENSG00000072518	MARK2	3524	4070	4140	3273	2969	2144	1858	3460	2767	2526	488	14183	4778	458	3441	817	2160	4158	511	3401	2537	786	3915	2128	635	4018	638	3360	3103	899	2828	3724	1446	4089	2237	2643	2945	3859	2900	2359	7711	4948	4819	2671	527	protein_coding	2011
ENSG00000072571	HMMR	147	196	583	705	1060	50	10	840	285	479	39	651	251	23	186	6	337	535	9	702	749	30	267	302	23	537	23	173	122	23	174	295	465	666	255	344	312	160	235	486	215	75	286	2591	23	protein_coding	3161
ENSG00000072609	CHFR	1022	881	1083	1032	1609	775	466	952	2449	1066	334	1320	1137	320	1658	480	1781	277	235	892	1010	430	1389	1649	359	2637	426	877	1253	515	184	1313	1003	939	819	806	1716	1041	1152	1748	1199	1419	1671	1739	325	protein_coding	55743
ENSG00000072657	TRHDE	200	9	11	742	18	0	15	10	32	654	125	191	4	62	10	85	41	26	65	8	2	77	958	96	22	23	340	469	257	149	4	7	14	10	90	40	1132	242	12	9	61	4434	535	431	112	protein_coding	29953
ENSG00000072682	P4HA2	2002	2325	3632	2435	1885	1246	1021	2423	166	632	563	2985	1297	246	1277	331	1948	4547	274	1826	1609	330	3761	2247	331	5971	508	1649	2040	616	1461	3683	2059	6324	927	990	1878	1947	1994	3207	2866	9019	5447	4149	393	protein_coding	8974
ENSG00000072694	FCGR2B	585	327	675	91	197	56	174	144	2231	28	134	165	61	322	390	308	69	102	242	106	87	412	300	318	521	338	283	362	204	278	97	137	2	431	355	106	72	129	190	30	45	67	482	371	847	protein_coding	2213
ENSG00000072736	NFATC3	655	457	724	1488	576	267	407	1099	1140	538	324	709	929	398	1017	559	1084	1280	646	1035	983	558	674	835	586	1193	662	1169	364	788	684	538	316	1485	818	477	1129	571	972	373	1166	1212	1154	558	392	protein_coding	4775
ENSG00000072756	TRNT1	517	443	964	283	734	309	202	824	600	249	250	831	894	137	646	268	357	432	211	580	630	268	795	505	210	980	307	504	310	404	414	503	205	529	357	569	627	753	302	449	959	679	646	779	290	protein_coding	51095
ENSG00000072778	ACADVL	9333	20915	13385	14149	7840	10456	25305	20498	13908	15886	24115	19270	16853	16319	11079	24821	34641	20969	26325	18766	19949	21700	14970	22049	21114	44263	21817	19138	35336	28383	31306	16403	9486	9576	27704	35877	24389	13662	14047	27668	28299	60700	30147	10919	17681	protein_coding	37
ENSG00000072786	STK10	2795	1063	2655	1105	2209	774	978	1659	8855	643	246	1774	1463	686	2245	397	712	1861	414	1323	500	608	1450	1723	714	2444	470	2011	733	412	1022	1477	435	2260	1847	751	1198	1243	1623	1226	1934	1848	2427	2347	505	protein_coding	6793
ENSG00000072803	FBXW11	1954	4490	2894	1104	5239	3825	1360	7001	1195	1777	992	6080	3690	594	8794	1655	3244	8303	864	3274	1223	984	5159	2331	869	8530	1229	4593	3512	1729	2434	6317	2057	4418	2526	4234	3383	2705	3959	2607	5547	7606	4325	2397	950	protein_coding	23291
ENSG00000072818	ACAP1	1334	487	390	449	1067	179	420	342	23042	244	127	170	188	341	1359	183	180	436	199	317	461	303	409	622	349	302	145	1187	357	172	259	194	55	519	1704	304	298	131	190	166	118	90	1490	900	142	protein_coding	9744
ENSG00000072832	CRMP1	693	1286	868	200	2810	1793	2190	1253	439	2419	208	622	2212	66	3717	40	2982	3845	54	2540	380	137	1815	1860	116	1391	111	3195	1447	89	1462	1339	242	1735	1749	2202	3144	1985	1619	7454	2517	1642	944	860	209	protein_coding	1400
ENSG00000072840	EVC	1044	1560	886	81	4326	3440	1143	3335	91	1763	558	882	3829	180	6707	198	4517	7577	106	3871	456	323	4755	2666	276	3201	316	6187	1505	396	1181	1573	502	3744	2047	1921	3919	2843	3390	11297	3988	3803	2082	1639	671	protein_coding	2121
ENSG00000072849	DERL2	1563	2585	1511	1172	1482	1477	2614	1292	1904	2880	1000	1202	2248	672	1869	879	2958	2316	961	2245	2844	989	2094	2050	993	2270	1127	1637	2519	1016	2760	1906	1601	1334	2506	2996	3930	1658	3270	2565	3097	2142	2962	2264	1203	protein_coding	51009
ENSG00000072858	SIDT1	636	73	236	73	158	227	27	54	2251	17	19	70	27	50	211	41	27	122	35	36	34	54	41	86	69	57	25	241	29	26	36	16	33	56	171	28	64	28	41	45	33	53	343	131	54	protein_coding	54847
ENSG00000072864	NDE1	1403	558	1605	1433	852	346	183	1008	1339	703	88	954	1558	124	575	211	1044	1065	108	1473	1120	221	1265	969	200	1144	127	1758	610	116	411	445	270	1623	1039	466	1279	1000	822	770	1508	919	1881	1330	102	protein_coding	54820
ENSG00000072952	IRAG1	2161	728	1961	471	628	46	483	404	504	73	53	160	1115	96	466	115	310	755	115	402	132	219	1652	1390	253	1238	101	638	188	39	359	213	45	596	406	463	921	1152	361	376	1659	1086	1279	537	62	protein_coding	10335
ENSG00000072954	TMEM38A	280	131	1221	67	171	32	211	170	308	155	415	315	536	251	289	372	371	504	164	48	39	190	159	300	271	396	482	218	155	376	156	507	955	290	263	216	273	147	55	778	430	612	325	104	261	protein_coding	79041
ENSG00000072958	AP1M1	2383	3089	2383	2079	3589	1861	3092	2542	3773	2992	2553	3524	2525	1767	4124	3505	2551	2516	1561	3435	798	1878	2516	2253	2489	4585	3330	3316	2957	3968	5272	7177	4548	4848	3071	3951	3070	2051	3749	6976	3568	2747	3477	5176	1719	protein_coding	8907
ENSG00000073008	PVR	1904	3259	3278	2446	2419	1927	1406	4138	325	1927	1899	4217	2766	965	1628	4440	2375	5372	1530	3438	1805	1839	3539	2324	1225	4445	1398	3387	3234	1915	2868	4072	1806	30694	1778	3418	4004	1783	2008	4311	4660	7216	4932	2680	1703	protein_coding	5817
ENSG00000073050	XRCC1	1682	2241	1873	1473	2959	1489	2374	1869	2332	2650	434	1876	2243	429	2810	353	2928	1969	451	3358	1680	509	1886	2029	474	2975	475	2206	2233	610	1873	3252	643	3900	2363	1524	2092	1317	2960	2679	2578	1355	1957	1310	382	protein_coding	7515
ENSG00000073060	SCARB1	2648	1403	1143	1677	2610	1003	2359	3860	1484	1635	13807	3975	4303	7257	2157	9891	2776	1254	5768	2677	1947	6827	3821	2981	7788	10196	14882	3653	3222	12949	2930	14700	14867	5389	3705	2837	2540	1870	3719	5434	1818	27224	4032	2776	11153	protein_coding	949
ENSG00000073067	CYP2W1	119	77	8	60	43	32	25	150	4	165	4	52	122	1	121	8	216	120	1	569	585	7	58	169	7	1022	1	331	32	4	60	53	5	60	145	634	181	18	163	181	132	8	51	5	3	protein_coding	54905
ENSG00000073111	MCM2	1473	2108	1730	4969	2769	782	1526	2697	1921	2552	221	4661	1527	215	1618	95	2647	2975	76	2370	3951	116	1835	3506	119	1263	165	1515	1614	338	886	1842	860	2177	2581	1168	1993	1700	1953	2529	2689	1861	1159	2960	92	protein_coding	4171
ENSG00000073146	MOV10L1	41	9	46	10	9	0	29	10	69	5	35	5	9	23	9	20	27	6	75	9	10	30	8	24	35	20	9	9	9	21	7	37	182	10	19	13	30	11	6	11	6	7	17	18	8	protein_coding	54456
ENSG00000073150	PANX2	778	83	217	237	1280	17	92	684	21	110	455	71	96	443	95	462	105	335	515	15	2141	324	74	1000	259	291	395	84	211	178	15	132	278	29	242	58	584	219	694	1477	82	315	52	247	166	protein_coding	56666
ENSG00000073169	SELENOO	1154	1365	1328	939	1196	950	1502	1714	3443	2616	3085	2364	1583	2366	858	2200	2614	1579	2547	987	2359	2826	1180	3000	2895	2276	4044	1827	2529	3561	2368	1958	2425	950	2171	1737	1487	981	997	1215	1902	1997	1786	1850	3013	protein_coding	83642
ENSG00000073282	TP63	529	60	153	19	40	2	1	9	102	6	15	1	14	2	38	11	3	30	5	21	87	16	46	39	12	10	11	34	14	38	1	2	20	12	44	9	9	287	20	12	4	2	35	32	20	protein_coding	8626
ENSG00000073331	ALPK1	864	850	1429	1353	949	476	449	672	1330	478	262	539	791	206	1086	314	1041	2039	284	593	1048	397	1433	692	302	462	271	1175	754	370	420	343	103	934	837	910	1256	1545	866	739	909	1343	996	957	243	protein_coding	80216
ENSG00000073350	LLGL2	4838	15237	6894	10337	11659	7907	13600	9021	1410	12118	1857	19220	13321	1549	11695	1618	16537	13771	1870	11533	19536	2131	7324	11003	1912	8700	2316	9301	9097	2142	16993	13015	3547	7465	7980	11479	7991	10314	13240	6213	18732	11496	6394	2009	1337	protein_coding	3993
ENSG00000073417	PDE8A	1569	3841	1099	5608	1075	4414	2116	2187	1315	3506	1594	2112	1726	1007	2498	1576	3791	5150	1575	1217	2422	1461	2394	3683	1414	2039	1636	2714	2044	1732	1145	1867	745	1729	1948	3105	2461	2356	3412	502	4532	3540	2461	1394	1209	protein_coding	5151
ENSG00000073464	CLCN4	901	369	444	39	474	22	127	333	164	185	204	451	1089	137	966	427	1274	461	310	1564	53	221	1273	1086	243	1259	366	988	961	476	283	110	293	963	651	850	81	1523	583	727	2293	1365	1008	200	236	protein_coding	1183
ENSG00000073536	NLE1	590	544	781	453	2812	397	1273	775	891	957	212	1742	1332	214	1324	276	1033	2078	237	693	2179	189	1674	1090	242	1445	219	1803	1656	297	1146	1017	171	1374	1009	746	1453	1077	1395	1575	1419	529	984	1392	169	protein_coding	54475
ENSG00000073578	SDHA	3870	10917	4456	63464	6163	3325	10144	7751	3571	4948	11988	5060	4560	5596	5843	9846	6081	3369	7140	21696	5898	7063	7357	3968	7276	6767	11523	5598	6943	14254	17175	7662	17889	10335	6944	8866	5898	2837	9220	9064	8379	12285	6795	7971	9064	protein_coding	6389
ENSG00000073584	SMARCE1	3501	3495	2835	2704	3846	2507	3225	3226	2395	5942	956	5723	3316	869	3025	843	4767	3231	923	2568	4787	1121	3001	4212	987	3332	1295	2890	3732	1460	3112	3870	1067	2076	3312	3935	4219	2585	4405	4641	4017	3431	2777	3213	895	protein_coding	6605
ENSG00000073598	FNDC8	1	0	1	3	4	0	0	0	3	0	0	11	3	1	5	0	8	3	0	4	4	0	3	8	1	9	0	3	0	0	2	2	2	1	3	4	4	5	4	3	8	1	5	0	1	protein_coding	54752
ENSG00000073605	GSDMB	670	151	4184	6413	1092	330	583	576	3816	4574	876	2276	680	425	633	590	3587	2022	899	515	1581	1510	375	2435	660	1163	557	655	556	457	196	1247	657	438	1494	582	863	583	595	491	743	356	1257	447	355	protein_coding	55876
ENSG00000073614	KDM5A	2669	2480	2728	3250	2556	1805	1404	2128	2169	4051	788	2003	3419	592	3491	1108	2898	2990	749	3018	3227	941	4703	2877	876	5166	1160	3769	2340	1515	800	1668	602	2755	1990	1682	2941	2278	2489	2229	10811	3434	4127	1802	928	protein_coding	5927
ENSG00000073670	ADAM11	28	56	21	30	22	7	202	72	55	74	16	350	29	20	79	16	144	71	17	18	7	10	58	40	10	26	9	80	89	17	76	24	21	138	29	105	108	30	92	153	22	23	73	13	4	protein_coding	4185
ENSG00000073711	PPP2R3A	638	1921	982	121	1980	2215	1165	1966	100	521	70	245	627	46	621	84	168	1134	56	511	493	87	1622	475	130	1012	73	338	626	110	420	1677	58	3823	390	2619	676	890	624	883	438	1161	424	1328	110	protein_coding	5523
ENSG00000073712	FERMT2	2495	1399	2529	690	2117	396	660	2766	637	675	2462	1647	5100	2229	1977	5811	711	892	3805	1408	464	2914	2346	1269	3002	5433	5489	4225	1439	4942	863	1528	804	2058	1325	2220	1857	1073	1209	1467	1258	3043	2462	2787	3178	protein_coding	10979
ENSG00000073734	ABCB11	11	5	16	3	5	0	0	415	23	6	981	77	31	663	18	1735	0	11	1485	13	7	1257	10	6	852	513	2659	197	2	1665	0	0	391	12	206	55	1	28	5	82	4	54	105	13	1668	protein_coding	8647
ENSG00000073737	DHRS9	1227	23	3336	22	41	7	9	105	145	2	15	11	9	88	93	61	12	31	83	42	2	49	24	92	30	62	14	49	68	20	17	8	4	56	35	10	5	11	13	11	1	3798	49	116	35	protein_coding	10170
ENSG00000073754	CD5L	0	10	1	6	38	0	0	1333	333	8	284	71	0	3511	24	1092	5	8	2137	1	2	934	5	2	1719	455	1728	191	8	1365	1	0	1	1	401	345	0	0	2	89	0	4	215	15	2199	protein_coding	922
ENSG00000073756	PTGS2	1229	79	1293	1116	105	10	37	275	179	24	61	63	31	80	111	391	78	414	40	194	3845	85	331	53	89	623	431	717	56	60	14	6	10	823	101	259	33	255	72	55	22	22	1069	118	34	protein_coding	5743
ENSG00000073792	IGF2BP2	3400	1026	1265	1619	330	1680	1386	1333	117	1099	54	1054	246	78	116	43	1396	1082	68	724	1000	189	1180	1569	135	2552	76	262	1929	58	912	33	385	3689	986	1216	1719	939	782	778	1366	1870	1556	2592	86	protein_coding	10644
ENSG00000073803	MAP3K13	2009	1339	2848	2757	2175	579	672	1273	608	1467	1090	1842	1729	700	2064	805	1360	1688	1142	2500	2929	1187	1913	2789	1006	3209	1512	3203	1403	1373	876	2596	1314	2846	1801	1972	989	1814	1391	937	3250	1583	2089	1409	636	protein_coding	9175
ENSG00000073849	ST6GAL1	8095	2228	2741	823	12969	2554	1731	14828	11281	2450	23930	10369	17200	20637	7123	34524	8006	8836	28198	7325	3136	21847	4518	8562	24233	36247	37078	16317	4473	35618	3222	18933	46489	1708	7572	15727	1908	9145	2385	4035	13200	15650	4886	4258	31705	protein_coding	6480
ENSG00000073861	TBX21	148	25	45	38	97	14	35	31	747	15	18	10	11	86	166	29	10	62	48	49	5	32	21	74	73	17	20	68	15	30	17	17	6	20	171	26	23	9	6	13	2	11	29	81	41	protein_coding	30009
ENSG00000073910	FRY	2065	471	2485	357	782	53	264	693	345	70	715	831	2597	487	1677	1301	768	1460	709	516	851	1003	1986	1153	1220	1116	1181	1524	442	1065	709	129	1524	1305	1127	1195	2099	1572	562	403	769	8879	945	723	786	protein_coding	10129
ENSG00000073921	PICALM	9705	11218	9429	6657	9275	8878	3662	9478	3648	5085	3440	4693	8182	2756	15982	6187	5362	10835	4129	8280	4395	3814	8677	5613	3852	11516	5215	7864	6323	5221	4576	6937	2907	10835	6108	8686	13328	7706	8363	8268	11240	13790	11371	10108	3756	protein_coding	8301
ENSG00000073969	NSF	1700	1438	2055	1794	2217	565	746	1255	1110	1549	540	1711	1894	355	2227	458	2035	2718	471	1821	3272	497	1416	1938	483	2489	712	2233	1070	797	1355	3102	1324	1751	1804	1193	1524	1652	4622	1751	2984	4764	2512	1799	518	protein_coding	4905
ENSG00000074047	GLI2	618	209	476	23	99	16	59	222	59	3	32	42	254	51	188	17	88	112	13	91	1211	38	367	191	42	190	19	258	56	20	120	41	12	93	134	82	245	233	61	107	190	82	166	205	6	protein_coding	2736
ENSG00000074054	CLASP1	2710	2861	1948	1912	3362	1966	1375	4128	1841	3287	1069	2034	4478	823	4128	1065	2561	3725	1036	5772	2287	1286	6870	3193	1112	5592	1427	3482	2812	1429	1553	2287	847	3743	2251	3282	5730	4242	4682	3121	4875	4043	7276	2401	1340	protein_coding	23332
ENSG00000074071	MRPS34	2706	2915	2295	3890	2153	1959	7146	3023	3193	6134	1458	6240	3416	1295	2816	1164	1937	3960	1495	2403	3545	1155	2127	2700	1190	3121	1692	1741	4775	1670	5674	4296	2507	5093	3649	4340	3354	3252	1939	3702	3201	2136	3295	3623	1471	protein_coding	65993
ENSG00000074181	NOTCH3	15702	10719	4558	4464	7036	2619	3161	5296	2154	8687	224	660	15049	772	2817	310	9892	11072	566	2498	15529	1097	18044	16129	1334	35969	453	10524	6838	243	2822	3202	1124	2572	5846	5431	6664	19656	2229	6070	21788	9532	10120	10319	395	protein_coding	4854
ENSG00000074201	CLNS1A	3011	3177	3256	2443	2553	1698	2976	2988	2771	2031	1600	2558	3006	1300	5444	1603	1378	2173	1618	2761	2785	1491	4021	1984	1553	2821	1827	2888	3879	1710	3115	2827	1311	4636	2007	2235	2432	2343	3515	2224	4878	2767	2714	2885	2052	protein_coding	1207
ENSG00000074211	PPP2R2C	531	530	1435	661	1890	4259	194	8	32	158	3	119	1820	1	1279	1	10	6537	0	1451	263	17	2646	6	9	124	11	5	1591	3	1	619	1321	3508	5	4	1062	2670	1117	5996	22	985	2276	1523	9	protein_coding	5522
ENSG00000074219	TEAD2	3099	2078	1266	811	1590	2447	3678	1285	980	6774	137	1240	4643	346	1666	148	6623	4226	137	2590	3206	315	5260	6332	279	12229	133	4551	6119	124	4243	4054	634	974	3769	1517	3224	6833	3601	2043	5717	3130	3810	1586	217	protein_coding	8463
ENSG00000074266	EED	662	928	751	447	603	288	342	548	1364	707	260	387	739	186	985	193	599	663	245	847	689	291	696	625	243	702	221	870	712	302	725	824	463	662	734	661	1093	675	778	478	906	1073	1104	901	193	protein_coding	8726
ENSG00000074276	CDHR2	984	111	1172	732	1590	12031	1494	322	41	3867	5894	940	107	3191	562	2183	350	1228	2133	1948	103	2760	1688	545	5267	1701	6766	840	22	3052	5780	12108	1707	30	1414	1276	13827	158	1689	10188	141	160	2812	1427	7201	protein_coding	54825
ENSG00000074317	SNCB	15	5	37	1	1	0	0	12	31	0	1	2	0	0	2	0	3	3	1	0	0	0	15	11	0	6	0	5	2	0	0	2	1	1	2	2	4	3	2	1	3	6947	10	10	0	protein_coding	6620
ENSG00000074319	TSG101	4104	3453	4761	2920	2977	4539	2812	3005	1761	1403	1291	3453	4126	1030	4844	1475	1960	3738	1260	3793	2745	1063	4407	1926	1313	2804	1421	2711	3967	1839	4480	4655	1732	4043	2129	1789	3614	2459	3834	2963	6034	3878	5320	3308	1370	protein_coding	7251
ENSG00000074356	NCBP3	1625	1851	1476	1416	1177	1077	887	892	2027	2050	624	926	3171	510	1494	829	2884	2231	669	2454	7293	925	2525	2881	721	3666	731	2232	1514	1010	1280	713	932	1020	1771	2106	2375	1279	2138	1745	3734	3276	2254	2187	677	protein_coding	55421
ENSG00000074370	ATP2A3	4529	881	5515	1552	1863	170	1214	678	29484	542	155	522	561	480	2506	237	1841	1725	307	611	9382	514	1329	2026	725	1183	246	2151	597	286	535	619	470	550	2582	794	969	948	710	513	550	910	3390	1410	326	protein_coding	489
ENSG00000074410	CA12	1597	70	2310	860	51	264	831	13	7	290	673	554	163	9	26	9	15	116	3	266	4296	31	1603	7358	5	104	7	175	105	779	20	27	12	162	563	23	1406	175	1535	699	353	60	975	1653	29	protein_coding	771
ENSG00000074416	MGLL	5726	3222	17903	22322	16453	11277	4597	7785	1456	600	8064	8559	14603	3747	12210	7205	3123	14251	2818	18661	413	4988	6771	8553	5011	5268	8563	1454	4814	13170	11643	12977	15970	14795	3794	8941	10689	11640	4206	18526	2536	2229	5097	5817	6811	protein_coding	11343
ENSG00000074527	NTN4	2721	2573	2551	590	4618	2441	1315	1687	233	4948	314	1310	763	630	727	1105	2445	3657	568	375	153	1260	3263	2195	937	1518	704	1015	1765	745	1148	3746	333	3529	3041	3581	5633	1126	1017	714	1052	1145	1677	2394	1163	protein_coding	59277
ENSG00000074582	BCS1L	713	1060	889	788	1264	487	1453	1053	1714	1800	767	1391	2239	375	1671	501	2023	1676	484	1475	1713	545	1291	2008	457	1395	709	1536	1180	773	1730	1681	482	1234	1475	1033	1639	1930	1285	1688	2241	1245	1234	1233	491	protein_coding	617
ENSG00000074590	NUAK1	3028	664	2440	246	2337	109	525	538	247	384	157	526	1791	362	3121	319	1721	1147	162	1198	489	288	1900	1595	272	5785	232	635	1042	258	1931	2023	266	435	480	759	1675	1727	1642	1958	549	1046	899	705	243	protein_coding	9891
ENSG00000074603	DPP8	1643	1814	1443	1903	1652	1382	752	1160	1333	1190	392	1499	2311	382	2247	519	1595	1927	404	3134	2892	544	2100	1816	465	2113	563	1833	1073	696	868	1275	702	1659	1337	1429	1623	1750	2260	2248	3511	3364	2430	957	422	protein_coding	54878
ENSG00000074621	SLC24A1	525	1123	429	543	658	544	237	713	406	446	182	356	781	170	922	214	1044	1227	190	1697	810	207	1069	649	236	491	258	840	432	279	439	353	209	848	487	943	832	699	766	1653	1048	652	722	291	201	protein_coding	9187
ENSG00000074657	ZNF532	2585	1000	2723	751	1918	2527	1180	780	1542	1526	125	652	2925	228	2882	141	4785	1612	169	5136	3398	325	7523	4093	310	4913	191	2185	1773	173	452	591	594	1243	1841	855	4200	2682	2278	1531	8385	4642	6398	1684	130	protein_coding	55205
ENSG00000074660	SCARF1	715	538	349	772	498	188	297	475	666	90	285	170	681	450	629	361	339	567	292	556	219	516	529	981	552	905	323	544	407	281	664	322	366	406	688	497	477	588	413	553	447	1411	467	525	286	protein_coding	8578
ENSG00000074695	LMAN1	4566	3348	7080	4302	7372	3184	2217	13301	2050	4930	8394	8279	4214	5102	11065	10486	4900	3001	9013	16427	6560	7599	4865	6933	9374	16256	12484	7625	4423	12220	3286	6276	2065	12894	7275	8080	8379	4729	4890	9220	13688	4559	11549	11327	9419	protein_coding	3998
ENSG00000074696	HACD3	3154	5991	4066	8511	3485	4898	4489	6116	1053	4633	5198	8268	6987	2831	6791	5509	12897	8376	3573	6849	6946	3140	7039	6666	4466	11215	7323	5849	7224	7339	5610	6781	4365	5539	6440	6871	8400	5089	7049	5005	14671	30230	10629	2938	4390	protein_coding	51495
ENSG00000074706	IPCEF1	332	46	155	98	288	37	30	54	1241	49	22	27	51	87	340	44	41	131	50	29	102	60	71	114	57	52	47	344	44	40	11	29	72	77	220	28	17	44	193	35	16	103	135	115	70	protein_coding	26034
ENSG00000074755	ZZEF1	1870	2125	1784	2234	2013	1212	965	1215	3189	1250	621	1035	2574	643	3223	826	2873	3063	594	2939	3488	813	2208	2961	647	5605	748	2937	1528	1154	1755	968	1529	1484	1786	1764	2584	2034	2883	2521	4287	6404	2515	2118	758	protein_coding	23140
ENSG00000074771	NOX3	0	0	0	0	0	0	0	0	0	0	0	0	0	0	0	0	0	0	0	0	0	0	0	0	0	0	0	0	1	0	0	0	0	0	0	0	0	1	0	0	1	0	0	2	0	protein_coding	50508
ENSG00000074800	ENO1	36238	35745	62426	59205	36260	14748	35661	34687	30907	19147	17617	38541	27430	10635	53297	24749	2520	36279	11304	34651	55553	13515	69419	24883	12325	46698	18951	22377	34839	21740	57001	65097	19641	85752	28022	20434	38851	33800	25447	70966	26244	25422	43427	142370	12868	protein_coding	2023
ENSG00000074803	SLC12A1	3	1	5	0	2	0	0	15	23	2	10	1	5	2	0	12	5	2	0	5	44	19	0	5	10	7	7	7	2	4	0	2	0	0	17	8	2	3	0	6	9	37	1	2	9	protein_coding	6557
ENSG00000074842	MYDGF	4311	5035	6253	2946	3534	3621	10945	4395	2570	6175	2545	8472	4919	2412	4855	3040	6215	6993	2595	5000	2689	1901	4857	4417	3402	8753	2375	4875	6095	2845	10377	9417	4191	11198	6758	5860	6680	4904	3544	7125	9027	2644	4730	11026	3002	protein_coding	56005
ENSG00000074855	ANO8	594	836	1394	267	588	919	157	521	578	1831	210	1243	1936	199	1520	322	2486	1173	153	563	443	410	1189	1252	201	326	297	1870	1220	342	306	449	593	1515	1526	1899	1124	987	504	488	4166	1128	1026	462	279	protein_coding	57719
ENSG00000074935	TUBE1	314	252	466	329	589	188	108	548	490	254	1371	307	758	505	707	1000	440	454	858	280	915	797	384	572	888	462	2188	576	381	1794	135	196	683	321	488	339	421	523	394	448	307	1264	583	633	1132	protein_coding	51175
ENSG00000074964	ARHGEF10L	1955	3489	2596	2386	2745	1538	2280	3882	591	1954	5146	2536	2772	2228	4401	3064	2827	3786	3701	6105	1462	4227	3426	2249	4249	4117	4888	2417	3040	5137	3289	5067	4282	3665	2612	3212	3160	3544	2898	5406	4066	5432	2311	2569	2921	protein_coding	55160
ENSG00000074966	TXK	100	11	61	39	64	28	10	21	772	50	18	20	8	21	50	26	45	92	37	9	41	32	101	96	19	26	30	293	33	49	13	8	8	36	85	32	18	30	47	38	17	42	85	131	63	protein_coding	7294
ENSG00000075035	WSCD2	24	17	128	5	12	1	10	4	33	1	1	0	18	0	10	0	10	5	2	3	4	5	9	19	8	11	2	9	4	0	5	3	1	3	10	4	11	19	5	6	31	16	14	5	2	protein_coding	9671
ENSG00000075043	KCNQ2	41	37	103	3	5	0	1	1	16	0	1	1	1	2	4	0	0	2	0	83	55	2	1	20	0	16	0	50	0	0	31	18	5	29	1	0	1	8	0	14	8	2	2	1	4	protein_coding	3785
ENSG00000075073	TACR2	21	6	35	15	10	54	79	14	22	64	2	7	105	11	21	2	74	90	4	12	34	7	63	96	4	23	5	579	8	7	6	113	34	8	95	503	23	38	17	46	282	96	35	22	6	protein_coding	6865
ENSG00000075089	ACTR6	861	712	603	573	800	217	478	560	716	506	427	787	874	350	970	214	879	505	358	857	604	323	1289	860	367	989	537	866	1122	619	696	1135	366	452	556	611	879	694	702	736	602	1217	924	1088	321	protein_coding	64431
ENSG00000075131	TIPIN	152	132	174	294	262	54	106	142	161	396	69	223	273	53	310	42	369	352	72	400	287	60	254	329	79	153	84	338	177	55	103	262	86	213	329	142	326	218	201	210	355	253	401	318	49	protein_coding	54962
ENSG00000075142	SRI	6371	3079	6660	2732	3157	977	1760	2054	2206	2083	642	4291	1939	410	1696	675	1580	3678	524	1559	7760	530	3319	2670	709	1658	733	1782	2644	639	1929	1957	624	5266	2875	1175	817	2338	2645	3849	1631	2527	3698	4142	648	protein_coding	6717
ENSG00000075151	EIF4G3	2300	2537	3322	3189	1982	1858	963	2881	1960	1704	987	1835	2231	816	4170	1083	1474	3183	698	2545	2348	1079	3192	2541	1052	5631	1428	2418	1305	1368	1490	2081	1412	3104	1935	1531	3156	2004	2800	2586	3082	6202	2943	4206	1117	protein_coding	8672
ENSG00000075188	NUP37	752	526	616	897	790	106	517	454	538	824	181	928	627	129	853	100	672	415	165	975	976	168	1209	769	170	1152	222	638	674	257	661	1116	179	495	533	475	705	560	504	924	421	545	1059	1275	146	protein_coding	79023
ENSG00000075213	SEMA3A	856	82	3248	29	90	23	21	121	438	5	7	7	33	14	102	10	14	156	15	10	275	17	142	109	26	85	13	194	28	6	16	10	1	533	76	34	28	39	357	20	40	157	210	737	6	protein_coding	10371
ENSG00000075218	GTSE1	186	199	365	927	648	48	27	496	331	1022	8	545	225	19	120	4	1036	371	4	376	1160	12	174	1113	11	594	9	276	272	7	257	314	219	273	304	335	383	286	320	568	328	59	230	1597	29	protein_coding	51512
ENSG00000075223	SEMA3C	5527	395	6367	11553	469	197	167	865	29	1909	22	252	2230	48	797	31	105	866	37	746	1701	72	1999	427	106	6923	29	4126	87	49	59	88	10	3107	297	204	405	3919	924	943	1068	75	1060	3935	20	protein_coding	10512
ENSG00000075234	TTC38	1102	1938	1862	2968	1910	3025	2872	3075	1413	3404	7585	2978	2812	5164	1540	8000	5119	5677	6832	1601	2463	6854	2664	6352	5950	3594	9423	3168	2409	8444	3094	2292	4846	1092	4138	2802	2653	3165	2432	3043	4842	10417	4662	1928	6970	protein_coding	55020
ENSG00000075239	ACAT1	1238	4778	1332	1364	1237	994	2900	5668	1057	1735	21434	4471	3931	12300	4828	20823	1917	5126	15719	3568	912	16398	4226	1625	14910	6402	24545	4941	4151	29566	13309	11682	6277	6318	8086	5345	1859	3269	415	4325	3674	10923	4310	2684	30312	protein_coding	38
ENSG00000075240	GRAMD4	1860	1704	2437	1724	2367	2099	952	2431	2462	2725	1668	3227	2646	1606	1302	2975	2720	3043	953	2210	4527	1571	1893	3284	1233	5644	1256	4057	2185	973	1916	3647	2922	1452	3063	2322	2932	1742	1449	3304	4446	73078	2765	1234	2649	protein_coding	23151
ENSG00000075275	CELSR1	4325	1423	4596	1415	3570	1116	497	5041	2843	1382	560	519	1434	211	1152	197	1924	3240	150	1953	11212	358	2791	1853	165	5088	594	2931	1187	599	705	2641	575	1667	1337	1364	2692	3673	3593	5171	5195	1306	3802	2581	116	protein_coding	9620
ENSG00000075290	WNT8B	3	5	1	9	4	3	0	2	10	0	4	7	16	0	10	0	8	2	0	3	7	1	1	13	2	2	1	9	3	1	1	0	0	8	4	6	6	4	3	12	3	9	2	4	0	protein_coding	7479
ENSG00000075292	ZNF638	3454	4682	4473	4536	5505	2275	3813	4238	5142	4864	2669	3072	6550	1592	7217	2240	4522	4588	2563	4937	6899	2450	6470	7025	2620	7163	2926	5874	3914	2992	3049	3189	2138	4685	4327	3834	6443	5344	6453	5089	4885	9452	4888	3072	1820	protein_coding	27332
ENSG00000075303	SLC25A40	485	994	1231	1275	898	241	180	569	513	546	216	645	848	211	883	204	700	970	283	894	1019	307	626	1080	282	581	319	607	420	417	504	499	568	882	853	681	420	548	891	935	887	920	708	633	244	protein_coding	55972
ENSG00000075336	TIMM21	394	772	510	404	623	492	756	714	483	884	511	1091	529	326	682	455	1035	827	315	1309	613	462	872	1163	449	814	502	792	1090	660	1420	986	763	731	1076	1023	1035	319	567	834	1223	1123	1016	1398	421	protein_coding	29090
ENSG00000075340	ADD2	193	47	97	14	62	8	44	31	344	5	13	27	30	21	173	11	6	88	7	28	89	7	46	77	7	30	7	67	26	5	13	15	6	1089	83	80	167	26	24	461	33	14	46	60	18	protein_coding	119
ENSG00000075388	FGF4	0	0	0	1	0	0	0	0	0	0	0	0	1	0	0	0	5245	0	0	0	409	0	0	4	0	0	0	0	0	0	0	0	0	0	3	1	2	0	0	0	0	0	0	0	0	protein_coding	2249
ENSG00000075391	RASAL2	2486	1820	1766	1152	2303	3297	1480	5652	217	1776	233	1560	6534	245	8828	233	3987	4245	215	7535	2012	324	5671	3833	347	5725	387	5897	2249	407	727	2538	146	4396	2902	1991	4948	5456	5188	13839	7896	1292	5876	2925	297	protein_coding	9462
ENSG00000075399	VPS9D1	1136	1052	1159	2599	900	407	1499	1187	2591	1009	557	1453	1134	453	1113	470	1776	1198	479	1687	791	620	497	1103	608	919	597	1018	845	605	1808	1551	921	3859	954	1465	1600	449	833	1444	1680	1348	1216	1343	430	protein_coding	9605
ENSG00000075407	ZNF37A	641	773	641	584	1294	532	362	776	847	1009	329	686	1949	215	2569	384	1523	1192	314	1115	731	425	2869	1832	353	2128	340	1810	838	345	404	916	490	1156	1290	863	1289	1402	926	1298	1598	1781	1046	767	221	protein_coding	7587
ENSG00000075413	MARK3	2866	1443	3598	2215	1571	1660	1520	1574	3071	1754	903	1394	3222	656	1646	1043	2220	1694	812	2442	3547	1147	2267	2244	1000	3284	1056	2617	1620	1157	1154	2330	1013	1833	1466	2623	3125	2323	1594	1386	2541	4379	2375	4736	865	protein_coding	4140
ENSG00000075415	SLC25A3	15310	23243	9265	14181	23355	5047	20244	14171	10459	11998	8731	24137	17763	6473	20303	12099	16866	11457	7771	19517	9935	7730	29477	16987	8823	26619	10728	16321	25711	12752	34032	26148	14132	29828	12559	18121	15108	13096	13234	42212	12500	26398	16185	21262	8435	protein_coding	5250
ENSG00000075420	FNDC3B	6789	3870	8082	2537	5077	4928	2355	9993	595	2318	999	3266	7959	1404	4662	1857	2322	7260	2036	10717	2796	1600	7636	3879	1769	29918	2250	6401	3187	1789	2442	3908	2173	7891	3249	4133	5788	8375	3543	8699	7124	5720	4905	4196	2553	protein_coding	64778
ENSG00000075426	FOSL2	5435	5889	14368	5403	11463	6129	4090	11122	1395	1845	459	2356	2667	606	9556	2690	2540	9476	1252	7941	23530	1359	6070	5830	1151	6818	1339	8278	4732	715	3587	5014	510	18343	2744	4720	6333	5155	11900	7616	3233	5009	7147	3974	2022	protein_coding	2355
ENSG00000075429	CACNG5	0	0	1	2	3	0	0	1	0	0	0	0	0	0	4	0	0	0	0	0	1	0	6	1	0	3	0	1	0	0	0	3	0	1	0	0	0	1	15	1	0	0	1	0	0	protein_coding	27091
ENSG00000075461	CACNG4	2603	128	46	186	1930	433	64	345	4	15	2	699	41	11	259	2	379	7	3	7	1714	26	125	0	3	7252	2	10	671	3	38	314	6	522	14	11	77	9	973	30	13	14480	1150	25	3	protein_coding	27092
ENSG00000075539	FRYL	1718	1371	3014	2811	2342	562	578	1475	1783	1446	508	782	2086	454	1767	604	1970	2492	556	1993	1145	644	2854	2102	676	2001	708	3290	1092	717	708	656	942	2386	1744	1145	2278	2155	1471	2331	2942	3891	1797	2292	561	protein_coding	285527
ENSG00000075568	TMEM131	2857	2637	2831	2859	3067	1572	1139	4454	3641	1429	1115	2634	3425	977	4083	1219	2387	4289	916	3653	2393	1311	3520	4302	1155	10492	1460	3779	2063	2008	1557	3041	1563	2845	2355	2547	3603	4655	4456	3797	3376	5729	3155	3951	1178	protein_coding	23505
ENSG00000075618	FSCN1	7537	2971	11591	1629	8572	6716	1994	6576	8851	892	231	796	2367	1155	4587	490	790	1443	504	7962	11477	893	6811	3335	833	16924	726	1864	6669	479	2708	15364	738	1208	4237	1431	1797	4475	3055	17522	3299	1815	3427	12366	743	protein_coding	6624
ENSG00000075624	ACTB	235432	148936	352066	181650	191092	152478	166080	175272	396952	194726	54512	153002	198271	59528	158477	138846	247744	182970	78383	147599	173901	70078	183032	220117	70403	302610	89156	175350	213752	72152	168292	213315	66528	210100	193167	183733	222282	180227	99417	303205	361056	162551	328017	362912	75119	protein_coding	60
ENSG00000075643	MOCOS	243	138	516	663	1083	278	344	416	11	379	2122	591	619	646	2360	1697	1751	2720	727	2334	848	1045	1123	1233	1063	1983	2317	654	422	2071	1541	4242	1620	529	1246	195	894	1083	744	1336	1507	2014	1756	463	1970	protein_coding	55034
ENSG00000075651	PLD1	1487	3191	2198	8887	852	6354	4305	3415	612	5331	1043	6423	5039	914	2150	1255	1637	6030	1255	5419	1752	1398	2945	3526	1686	14898	2638	6799	2026	2390	4835	6026	2044	3541	1888	6581	3311	3259	2112	2645	5119	545	3067	872	1209	protein_coding	5337
ENSG00000075673	ATP12A	5	0	1	0	46	3	1	1	1	0	0	3	744	9	3	7	6	0	0	116	2	2	0	4	2	22	1	3	0	9	1	21	1	1	2	74	1	100	1	2	26	161	0	4	17	protein_coding	479
ENSG00000075702	WDR62	173	164	251	513	564	67	83	304	447	1039	27	643	265	40	160	22	1404	458	19	718	647	42	249	1020	33	1168	33	469	282	27	270	798	259	1045	448	292	535	257	384	554	216	121	371	483	34	protein_coding	284403
ENSG00000075711	DLG1	3148	3038	2549	4292	3116	2308	1387	2919	1148	1694	1274	2378	3581	819	3333	1294	1836	1712	1217	5830	4582	1275	2915	3428	1121	4538	1695	3287	2163	2020	1572	2049	1788	4079	2175	2793	1887	2292	1719	3256	5854	5234	2126	2087	1185	protein_coding	1739
ENSG00000075785	RAB7A	13235	12020	11681	16477	10415	6522	8173	10667	6844	7854	6334	9942	9024	4040	11478	6363	5229	9587	5841	9631	13620	5650	10215	9993	5675	10224	7560	5170	8850	8562	4721	14317	5429	12921	8893	10582	6990	7715	4773	12405	14580	14409	8675	13471	5848	protein_coding	7879
ENSG00000075790	BCAP29	2093	1398	1453	2369	1661	423	950	2318	941	1291	1082	1567	2289	668	2443	1019	1218	1147	708	1807	1087	898	1972	1521	1046	2421	1425	1399	1433	1576	1205	1324	475	2891	1511	1161	1481	1141	3812	2105	2267	3303	2896	5230	1074	protein_coding	55973
ENSG00000075826	SEC31B	306	390	252	327	376	438	219	257	2487	148	325	826	976	145	893	217	1619	535	130	135	267	396	212	784	170	324	217	350	204	216	878	149	154	552	487	630	377	140	438	170	641	545	351	397	115	protein_coding	25956
ENSG00000075856	SART3	2617	2796	1734	2920	2945	852	1557	1934	2597	2033	641	3025	3183	575	3598	691	3278	1730	693	2835	2180	844	4200	3259	720	4460	858	3025	2876	1154	2122	2610	1084	1821	1787	1976	3049	2354	2955	2798	2200	3562	3396	2599	635	protein_coding	9733
ENSG00000075884	ARHGAP15	694	229	261	194	455	105	399	310	4778	53	136	159	111	346	628	211	79	247	200	112	51	187	301	529	391	268	159	620	144	199	185	184	37	202	814	244	139	138	190	95	118	131	718	297	180	protein_coding	55843
ENSG00000075886	TUBA3D	13	10	12	16	25	19	4	13	43	10	9	17	44	0	46	7	31	153	54	16	46	4	26	26	3	29	5	44	9	8	6	5	71	8	20	17	26	34	11	22	35	22	16	6	45	protein_coding	113457
ENSG00000075891	PAX2	167	113	3	423	31	3107	2777	2	2	8	5	0	3	2	2547	1	10	849	3	6	0	19	0	2459	6	1	3	42	0	1	15	4	2	61	66	7	7	4	53	68	32	14	23	4	1	protein_coding	5076
ENSG00000075914	EXOSC7	909	436	1393	662	675	268	1020	525	1829	858	560	1074	1175	356	878	487	763	691	531	394	1017	416	717	814	491	1664	642	550	1084	615	784	1336	173	1103	926	514	726	525	557	477	1944	1514	838	1329	474	protein_coding	23016
ENSG00000075945	KIFAP3	1500	1807	2551	4145	2007	1419	1681	889	724	1032	530	947	7923	375	4806	532	3093	2293	530	2853	922	579	4758	4511	574	2836	797	3025	2661	804	842	674	1144	2528	2860	1017	1473	4455	3174	1900	9535	4303	3281	2488	632	protein_coding	22920
ENSG00000075975	MKRN2	947	486	1223	651	765	255	252	1003	975	338	558	480	1379	362	903	539	654	724	429	521	701	481	667	623	505	1358	736	811	417	952	414	406	290	592	645	443	632	872	571	662	1397	1882	860	1461	373	protein_coding	23609
ENSG00000076003	MCM6	1566	1508	1620	1977	2146	589	741	2857	1767	1931	233	3410	2845	284	1811	210	2779	2562	80	2033	2623	164	2357	1686	215	1334	224	2375	1489	432	1054	1966	689	1803	2631	926	2681	2383	2957	2138	2882	2007	2410	2303	194	protein_coding	4175
ENSG00000076043	REXO2	2638	1423	2754	1362	1414	586	1161	1282	851	1468	556	975	1713	501	1867	729	902	1371	659	1370	991	563	1902	1204	611	2272	630	1523	1903	716	1720	2878	487	2302	1265	908	1137	1371	567	1708	2983	2798	2626	4304	690	protein_coding	25996
ENSG00000076053	RBM7	1244	1244	1635	799	1526	873	726	1316	622	611	522	454	1170	483	1519	806	540	704	734	1667	727	622	1251	650	529	1579	719	1384	1203	701	1228	1100	481	1389	701	633	825	1102	688	1238	1210	1171	1425	1003	585	protein_coding	10179
ENSG00000076067	RBMS2	2559	1917	2537	609	3380	2366	2378	3223	767	3798	187	1143	3431	378	1770	258	3934	4225	193	1267	1393	443	4233	2854	343	2359	234	5141	2658	211	2467	1989	177	3601	3335	3266	5901	1936	5485	2268	5200	1893	3028	2070	250	protein_coding	5939
ENSG00000076108	BAZ2A	5051	5668	3523	5681	8429	4050	1636	4492	3831	2859	1016	4296	8209	888	8622	1272	6476	7522	1041	6233	3991	1496	10069	6326	1114	14053	1186	5929	5031	1349	2648	2954	1826	7538	4081	3713	6396	5120	4819	6347	9641	10318	7134	2909	843	protein_coding	11176
ENSG00000076201	PTPN23	2340	1967	3098	2401	2994	1572	1433	2345	2850	1852	805	1802	5919	797	2473	1285	2261	2891	912	2269	2319	1158	2656	2944	1047	4663	1209	2992	1994	1388	1863	2729	533	2484	1955	1765	3182	2376	2661	2985	9250	4300	2981	2989	848	protein_coding	25930
ENSG00000076242	MLH1	1046	842	1755	931	1164	535	518	1020	1431	683	562	1120	1606	487	1327	664	832	989	518	1258	1010	560	1149	896	572	1498	773	874	780	862	851	1184	534	981	1205	824	1339	1244	675	1246	1818	3020	1294	1516	706	protein_coding	4292
ENSG00000076248	UNG	2095	2106	1050	2048	1812	572	1744	1091	1017	2948	1327	3109	2394	886	1845	1022	2629	1471	1031	2686	2526	993	2852	3502	878	1830	1501	1796	3347	1623	1664	2166	1470	1447	1798	2039	1954	1672	1555	3800	1586	1916	2473	2024	1166	protein_coding	7374
ENSG00000076258	FMO4	196	396	333	515	115	1161	216	545	186	305	1355	382	1274	848	396	925	845	278	944	382	144	853	235	716	1130	467	2093	1181	206	2392	72	284	507	238	1086	749	242	327	781	414	199	661	402	200	1136	protein_coding	2329
ENSG00000076321	KLHL20	718	600	861	445	737	361	113	673	428	308	564	590	2790	322	1761	368	813	622	433	1646	724	549	1138	1459	449	929	713	1542	769	835	232	534	607	668	714	738	903	1242	1375	858	1930	1937	1413	764	396	protein_coding	27252
ENSG00000076344	RGS11	303	84	271	1462	105	20	63	306	114	11	30	34	297	49	208	17	86	67	24	107	32	55	168	108	67	43	21	101	174	31	54	51	11	253	156	52	115	197	31	82	1062	515	152	17	15	protein_coding	8786
ENSG00000076351	SLC46A1	187	326	483	641	687	215	394	475	173	1812	720	838	443	561	870	614	1357	1027	584	350	192	495	539	730	483	640	814	1308	700	827	719	374	556	611	835	900	1239	410	980	213	814	853	509	200	545	protein_coding	113235
ENSG00000076356	PLXNA2	2103	1748	4251	1852	1053	700	446	1059	353	159	309	1690	4215	332	1124	530	1015	859	472	6439	1074	375	2510	2195	490	1481	442	742	953	679	667	744	730	535	642	806	555	4062	1448	982	5174	6477	4045	5970	288	protein_coding	5362
ENSG00000076382	SPAG5	215	560	542	2699	1391	93	155	778	744	2233	356	2125	541	222	469	327	2113	1323	189	1108	2722	305	423	1786	349	1755	481	648	546	421	721	452	1024	1018	897	737	946	604	853	1203	661	307	521	2472	307	protein_coding	10615
ENSG00000076513	ANKRD13A	2106	4853	1450	1683	3920	299	618	1346	6113	658	676	2193	1465	629	3192	1068	2162	1852	693	1051	1021	853	2184	1925	703	2295	797	2246	2576	893	2284	5194	1195	2034	1441	1460	1500	1151	1809	1190	3325	2709	2639	2794	676	protein_coding	88455
ENSG00000076554	TPD52	2468	3064	3681	22487	2653	2068	1999	1906	1985	3270	923	2160	6424	752	3298	1054	13720	7824	1300	1756	4155	918	3662	8638	1002	7532	1183	3303	2737	1458	2157	2685	1403	3134	1905	2547	3487	8265	1972	2537	17871	1848	5079	1848	1214	protein_coding	7163
ENSG00000076555	ACACB	1338	2216	727	1021	931	362	2266	1031	1104	1530	9553	2148	1762	3944	2397	6143	2329	1122	4519	2847	511	5208	2604	1548	4405	1738	9923	2008	1344	9292	3141	1041	4400	1163	1817	2003	1512	847	1006	4129	1240	4174	1190	538	8628	protein_coding	32
ENSG00000076604	TRAF4	1961	1935	6421	4985	2305	2418	3299	3003	2836	4916	1102	4884	5255	845	795	2923	6653	3508	1141	1696	8091	1467	2862	4657	1081	13357	1211	3765	5316	1489	2807	1812	767	2633	3597	3981	3956	4545	1683	2064	6706	3051	4178	1966	1355	protein_coding	9618
ENSG00000076641	PAG1	1151	354	761	1382	696	118	97	597	1681	32	333	244	321	324	1133	778	196	1209	329	390	1023	429	525	1122	458	632	430	910	262	396	124	154	1033	511	580	257	365	369	353	273	265	2552	862	801	401	protein_coding	55824
ENSG00000076650	GPATCH1	394	539	664	612	648	316	507	470	671	716	226	487	796	171	377	142	750	601	185	912	638	243	731	1000	263	1050	213	947	719	345	348	514	285	1191	619	503	661	384	821	534	1041	834	855	335	165	protein_coding	55094
ENSG00000076662	ICAM3	234	61	67	74	159	18	24	35	1593	4	9	15	9	35	241	22	7	50	31	21	112	26	33	107	36	52	18	214	36	35	19	19	2	66	173	9	4	16	39	30	6	8	191	112	29	protein_coding	3385
ENSG00000076685	NT5C2	1751	882	1060	829	892	483	29	1165	242	139	284	1038	3031	205	1577	403	925	1414	297	719	2061	393	1200	987	309	1747	426	1630	441	450	173	623	271	1484	632	675	1194	595	1377	1037	2318	2658	1795	441	297	protein_coding	22978
ENSG00000076706	MCAM	9770	3236	4796	6936	3885	633	1932	2827	1997	728	249	695	12226	765	8191	473	8992	6188	654	5648	1539	1642	8440	8956	1128	7372	600	6176	4060	289	3963	12881	952	11005	3246	2644	6207	7845	3930	5481	36982	89494	9246	5716	556	protein_coding	4162
ENSG00000076716	GPC4	8130	3752	1703	2703	2013	826	447	1909	361	1498	120	2096	1093	252	624	80	1770	1351	127	816	1217	172	1940	707	185	5678	80	429	3918	127	1342	586	55	474	571	4233	2689	738	1685	1335	1088	289	1625	1133	96	protein_coding	2239
ENSG00000076770	MBNL3	1046	598	990	1356	3075	951	352	4073	1395	529	3123	2229	2607	2373	6142	4365	1281	791	4808	3328	540	3306	3533	1278	3727	3478	6650	5955	1748	4020	1417	143	478	2483	886	1248	119	1125	8634	3065	1944	7950	1567	649	4392	protein_coding	55796
ENSG00000076826	CAMSAP3	1109	2336	1766	3389	1307	1372	2943	1049	96	2642	1294	2457	3068	909	883	1526	4235	2264	1406	1633	1560	1490	993	4033	1444	3933	1736	2617	2238	1697	2999	1444	860	753	1802	2004	1889	1289	1382	786	5877	3957	2417	521	1003	protein_coding	57662
ENSG00000076864	RAP1GAP	2011	5424	4979	4278	1524	6000	3673	7041	165	13682	536	18572	21871	694	5774	1186	17210	23235	533	15543	3104	925	17672	7212	1016	7100	595	9395	16911	1011	7094	6629	12589	9157	11660	5411	6948	12980	4025	12472	34009	63466	5248	3209	1273	protein_coding	5909
ENSG00000076924	XAB2	2634	2801	3328	2327	3082	1784	6644	1906	5669	4066	1290	3162	3967	1177	3565	865	4378	3430	1547	2569	2268	1386	2798	3639	1425	3333	1306	4355	3921	1403	2929	3558	1553	3236	3147	2096	3015	1880	3643	2846	5057	2977	2951	3119	999	protein_coding	56949
ENSG00000076928	ARHGEF1	6013	4150	5084	4265	5975	2849	4146	5201	47982	6927	1134	6334	16560	1752	7053	1395	12229	4728	1674	16778	4462	2151	8146	7935	2178	19635	1403	14231	5701	1397	4296	3570	1135	12913	8695	4390	6824	6676	5697	7819	12674	4126	13908	5330	1264	protein_coding	9138
ENSG00000076944	STXBP2	2087	2310	4732	2848	3091	2775	7280	2382	4106	3133	678	4667	3255	751	3046	594	4160	3289	758	2948	2092	806	2244	3328	819	5781	681	3103	3418	761	3567	5976	1270	3048	2641	2654	2552	2192	2850	3985	5081	3028	3869	2072	614	protein_coding	6813
ENSG00000076984	MAP2K7	1944	2664	1968	1342	2423	1406	2851	1645	2316	2727	855	2255	3055	793	3484	925	3532	2930	1069	1900	2325	966	2698	2796	904	3426	943	3290	3471	1167	2807	2324	1276	2745	2061	2066	2550	2233	2791	2285	3946	2816	2955	1637	764	protein_coding	5609
ENSG00000077009	NMRK2	3	1	0	0	2	0	2	1	20	6	1	2	1	2	3	1	1	6	5	1	0	1	1	0	1	0	3	1	0	0	1	3	1	0	0	2	0	0	2	1	0	0	1	0	2	protein_coding	27231
ENSG00000077044	DGKD	999	845	1594	915	1192	377	552	1026	3778	480	419	792	1925	403	2408	449	1249	1812	372	1192	2850	501	1148	1796	364	1707	345	1851	1032	589	1181	1434	509	3263	1001	678	1745	1574	1362	1381	2795	1731	1290	1103	320	protein_coding	8527
ENSG00000077063	CTTNBP2	132	3082	205	877	3451	143	289	2476	28	861	69	1772	255	43	2491	73	751	1832	32	61	161	110	1638	364	113	224	67	542	517	64	3936	415	6	1023	543	1929	1034	60	3144	1140	2045	1236	348	160	159	protein_coding	83992
ENSG00000077080	ACTL6B	1	1	42	2	0	2	1	0	3	3	2	3	4	16	1	7	2	0	3	2	0	2	0	1	2	0	2	0	0	0	4	0	32	0	2	2	0	0	2	0	1	369	2	1	8	protein_coding	51412
ENSG00000077092	RARB	793	342	287	620	178	25	96	175	117	85	105	657	164	136	160	121	62	570	146	111	280	234	633	553	246	213	229	330	168	179	132	33	51	1292	238	608	160	158	215	136	202	405	1509	891	168	protein_coding	5915
ENSG00000077097	TOP2B	4487	3166	7866	4513	4065	2514	2062	4049	5902	2297	1554	2507	7775	1556	3791	2515	4654	2961	2190	8603	4870	2115	5799	5368	2474	7492	2410	5084	2626	2872	2223	2854	903	2460	4169	2586	3877	7329	3924	3267	12977	12332	5246	6544	1810	protein_coding	7155
ENSG00000077147	TM9SF3	16078	10998	11871	21998	10346	10523	6730	13730	3572	4671	4811	12284	22094	3101	9470	5881	12693	11444	3998	5467	15811	4182	13025	9843	4445	17107	5589	10692	9396	6496	8390	11884	5082	13137	9322	10598	11226	5899	9865	10637	31538	13307	16989	6286	4709	protein_coding	56889
ENSG00000077150	NFKB2	4700	2286	3861	2610	6764	3479	5981	3129	16044	2805	941	4396	13239	1391	9823	2287	6682	6849	1465	3486	2503	1313	7128	7201	1337	6997	809	5685	7721	824	4375	8570	1276	7997	9171	3508	6225	3714	5248	7328	7419	2632	6913	2734	740	protein_coding	4791
ENSG00000077152	UBE2T	250	297	290	1014	512	42	57	294	277	686	16	740	710	24	106	8	1000	397	7	882	1212	16	461	1470	16	425	18	312	433	41	326	496	339	553	521	253	554	572	302	398	810	270	785	1352	23	protein_coding	29089
ENSG00000077157	PPP1R12B	3434	1214	1403	965	2236	299	732	978	2488	681	442	745	6257	602	3743	959	2097	2524	739	1587	1392	997	6563	3818	1028	2799	762	2417	2833	679	601	471	1070	1202	1667	1172	1511	2155	1420	919	4110	3550	37257	1122	657	protein_coding	4660
ENSG00000077232	DNAJC10	5391	5094	7413	3870	9592	5694	3553	15167	5007	5720	880	8331	12807	740	6133	1054	7151	4903	600	7948	11045	1315	7572	8086	1041	15378	1266	5981	4037	1309	4823	8367	1653	6028	7361	7326	11271	10692	8113	11830	8604	3308	12353	8911	995	protein_coding	54431
ENSG00000077235	GTF3C1	4039	4054	5161	6088	3644	2138	4081	5124	3586	5170	1387	4551	6520	1151	5536	1419	5229	4166	1228	3727	5189	1454	4510	4541	1252	7111	1794	5571	4660	1935	4560	4285	1403	4175	4067	3814	5632	6416	3855	5577	5115	7675	4982	6077	1434	protein_coding	2975
ENSG00000077238	IL4R	4952	6841	6228	3322	4850	4288	5209	7091	6970	4003	1333	2572	8042	1384	3911	5999	7706	7315	2000	6941	1220	3470	7287	4333	3181	9696	1919	7879	7523	3055	6484	5129	1994	7304	5808	6181	5909	10123	5310	4446	13765	3856	7259	5472	2844	protein_coding	3566
ENSG00000077254	USP33	2051	3574	2636	3236	3779	2264	1600	2909	1977	2256	789	2148	2903	594	4438	888	2838	3490	793	1362	2226	967	4635	3664	826	3788	996	2216	3208	1269	1734	2465	1204	1239	2276	3252	1693	2143	3849	2937	2236	4829	4703	2267	827	protein_coding	23032
ENSG00000077264	PAK3	111	28	198	162	116	6	4	18	74	6	15	1	529	5	38	7	10	20	11	70	2	12	195	29	5	27	4	75	148	8	8	34	61	20	10	9	21	96	11	295	81	718	100	145	18	protein_coding	5063
ENSG00000077274	CAPN6	730	471	114	1876	398	1929	76	23	671	353	28	3180	4446	26	104	20	6274	3159	36	902	143	109	2641	11358	51	577	31	6239	2361	42	130	252	3	206	101	6255	255	3910	118	1323	2909	9156	9941	879	25	protein_coding	827
ENSG00000077279	DCX	1	5	22	88	6	12	3	3	2	5	1	31	6	0	2	1	16	24	0	1	0	2	26	97	1	0	0	6	17	0	1	8	7	2	1	12	0	20	7	14	0	21	46	6	0	protein_coding	1641
ENSG00000077312	SNRPA	1871	2497	2334	2337	2638	1385	4406	2023	5377	4739	784	4172	2805	642	2951	574	3797	2742	841	2096	4305	778	1939	2744	833	2733	614	1990	2452	728	3003	2385	1382	3673	2646	2030	2737	1824	2463	2242	3097	1698	2146	3283	575	protein_coding	6626
ENSG00000077327	SPAG6	6	5	23	0	57	0	307	0	4	17	0	1	5	2	7	1	644	1	1	3	34	0	1	20	2	201	0	0	2	0	9	0	1	8	523	0	1	3	9	11	13	0	4	3	0	protein_coding	9576
ENSG00000077348	EXOSC5	664	1269	718	566	1342	338	2502	717	1169	1232	352	2439	1141	274	2265	334	929	1930	505	1327	1352	349	1156	1214	380	1429	320	1161	1395	490	1353	1097	497	5801	1233	723	951	944	1345	1161	1479	566	1020	710	385	protein_coding	56915
ENSG00000077380	DYNC1I2	3665	6324	4937	2302	5019	3243	1393	5853	1075	3980	658	4254	7267	542	5777	1001	4225	3400	714	4612	3981	879	6260	4557	906	4987	969	5611	3386	1107	3543	6331	852	4757	3015	8654	5088	8925	3588	4916	8102	5236	5755	4514	867	protein_coding	1781
ENSG00000077420	APBB1IP	655	11025	558	924	6907	1383	1730	681	4537	2927	467	350	118	343	12200	960	671	11587	589	212	77	1177	5615	770	974	3207	1700	1695	396	955	1986	10728	1062	415	3450	1478	5977	339	1086	6432	81	77	4684	2070	1612	protein_coding	54518
ENSG00000077454	LRCH4	771	963	1388	1631	995	524	64	1084	2419	480	180	532	1472	240	1025	214	861	1283	241	688	1165	369	590	1291	290	1774	250	920	692	306	690	538	575	924	755	570	557	689	556	370	1935	1175	1559	692	205	protein_coding	4034
ENSG00000077458	FAM76B	668	1015	902	715	733	708	352	486	982	830	410	433	1016	307	1248	325	868	769	440	1699	930	600	955	759	413	943	349	1487	728	476	387	436	945	844	597	754	1000	1113	1196	765	1552	948	1007	539	326	protein_coding	143684
ENSG00000077463	SIRT6	980	1143	1472	1039	1188	1070	2246	766	1620	2386	321	1478	1303	269	934	195	1420	1250	195	743	696	334	1391	1881	315	1865	263	1412	2025	307	1997	1667	575	1450	1205	1564	1717	1224	1275	1280	1910	1053	1076	1551	221	protein_coding	51548
ENSG00000077498	TYR	0	0	0	0	2	3	0	0	0	1	0	0	0	0	0	0	3	0	0	0	0	0	2	10	0	1	0	4	0	0	1	0	1	1	0	0	3	0	0	3	1	0	1	0	0	protein_coding	7299
ENSG00000077514	POLD3	700	1271	1041	1473	1114	450	925	748	722	1217	164	473	1303	216	1339	154	1033	1141	145	1613	1287	225	1884	1221	216	1512	238	1651	1136	207	746	854	436	1356	3666	561	1351	1268	1613	1065	2172	1189	1370	1477	162	protein_coding	10714
ENSG00000077522	ACTN2	30	13	23	4	366	9	101	5	3	5	4	5	5256	9	240	2	4	20	1	69	4	20	24	882	45	112	14	34	64	5	7	13	270	10	17	6	6	639	15	44	118	46	24	12	13	protein_coding	88
ENSG00000077549	CAPZB	9517	7261	13519	9480	6540	3739	6432	6268	15018	5539	3814	5835	4497	2913	7590	3666	5781	5261	3171	5730	5064	3257	6400	5540	3193	9869	3785	5181	5758	4682	7050	9215	3889	8409	7491	5900	6524	4995	5284	6784	8144	10751	8634	19379	3443	protein_coding	832
ENSG00000077585	GPR137B	1221	1580	1096	475	3474	891	983	3261	426	969	276	581	1085	381	2065	467	1055	829	424	4429	666	345	1673	1555	470	770	420	1236	1671	575	604	4097	947	962	562	493	1195	1479	1573	2622	2249	838	3232	1516	241	protein_coding	7107
ENSG00000077616	NAALAD2	278	43	51	26	57	16	28	38	85	15	25	19	23	20	69	25	20	30	12	50	76	31	57	49	47	45	19	55	12	25	34	19	20	313	27	40	50	24	58	36	59	62	86	51	23	protein_coding	10003
ENSG00000077684	JADE1	2260	3751	1761	1330	1745	497	3012	1853	2932	1831	929	1115	2754	554	1947	804	4729	3050	827	1770	3045	1040	2894	2242	692	2662	744	4194	4518	982	3372	1362	435	2587	1694	3405	3934	1562	1308	1497	3424	2892	1987	1816	1378	protein_coding	79960
ENSG00000077713	SLC25A43	959	1009	771	1063	1286	591	465	841	455	418	497	1137	1351	237	1730	397	1296	1833	357	851	490	329	1966	1292	422	1207	503	1025	1036	484	558	1020	292	2135	1082	801	728	1374	711	2133	2136	1707	1818	1566	303	protein_coding	203427
ENSG00000077721	UBE2A	2615	3288	3331	2872	2945	2622	2237	2728	1959	1555	758	2886	3118	599	3351	764	4056	2943	678	2916	3617	819	3450	3837	703	4887	840	2912	4400	1061	3312	4625	1162	4373	2683	3214	3498	2164	2817	3185	4679	4326	3870	4654	666	protein_coding	7319
ENSG00000077782	FGFR1	3400	2899	3898	26789	9727	6721	10152	3443	2758	3975	255	3700	19556	865	2059	326	5950	10420	449	7363	1291	663	5965	2186	556	12745	348	6759	3942	398	6658	1377	595	7387	3757	10018	8982	2798	2958	2700	13870	1174	5302	6895	357	protein_coding	2260
ENSG00000077800	FKBP6	2	0	0	0	1	5	0	0	0	1	0	12	6	0	2	0	10	5	0	8	0	0	4	0	0	5	1	1	3	0	4	0	1	0	3	2	6	0	0	5	19	10	6	2	0	protein_coding	8468
ENSG00000077935	SMC1B	15	3	9	192	7	1	13	9	33	35	1	3	27	3	24	2	30	7	1	42	14	2	27	55	3	109	3	17	5	2	5	5	39	10	57	86	15	6	5	5	22	33	23	17	7	protein_coding	27127
ENSG00000077942	FBLN1	10716	1479	8276	1890	5858	241	2294	2020	1763	2402	373	10582	1367	1079	2201	434	3294	6625	627	3306	3205	1485	3501	4793	2233	4722	347	7990	1284	342	1285	54329	310	16549	2680	561	2849	1677	842	5440	2408	735	11608	835	228	protein_coding	2192
ENSG00000077943	ITGA8	580	184	161	305	328	82	82	295	293	21	25	50	106	118	246	49	125	224	60	114	77	156	260	360	180	353	51	255	84	45	267	145	45	134	135	306	189	243	162	109	168	751	783	163	28	protein_coding	8516
ENSG00000077984	CST7	1020	151	206	170	327	77	292	153	1793	61	33	76	46	285	356	114	55	158	132	85	1036	108	157	270	206	149	92	344	109	65	43	35	12	399	586	94	51	48	51	35	16	26	245	1076	143	protein_coding	8530
ENSG00000078018	MAP2	825	382	569	246	1318	2190	2569	1934	134	5707	169	427	5523	91	348	134	3653	1740	155	204	4252	240	3789	2228	257	627	163	8047	1055	167	269	7303	648	204	3592	1803	4022	2883	6610	715	2912	2369	2869	454	320	protein_coding	4133
ENSG00000078043	PIAS2	585	672	690	751	593	527	720	583	974	1080	477	780	619	314	1322	444	1162	983	371	1348	858	532	874	1538	520	642	515	965	842	662	970	1096	448	842	1032	1044	837	889	486	671	1653	895	858	1058	441	protein_coding	9063
ENSG00000078053	AMPH	99	134	155	12	429	6	11	36	51	0	12	7	24	20	172	15	22	39	13	21	11	30	108	41	33	62	14	52	18	34	128	9	2	69	19	27	19	27	47	63	127	41	54	22	15	protein_coding	273
ENSG00000078061	ARAF	4178	3436	4715	3827	3747	3064	5941	2885	4861	1683	2041	3529	4200	1993	5194	2731	6436	4601	2669	4151	3750	2412	4529	4242	2419	5170	3074	5056	8746	2740	4531	4992	2637	3967	4070	3615	5021	3744	4823	4718	5163	4435	4097	3825	2357	protein_coding	369
ENSG00000078070	MCCC1	938	10796	1083	2363	5049	631	2913	1167	1015	2221	2608	1172	2195	1166	7783	2010	1372	2710	1584	5348	1535	1465	2779	2663	1780	4407	3341	2573	2230	2575	2318	5460	1467	851	2169	4095	841	1346	1046	2149	2074	9668	1712	1320	2036	protein_coding	56922
ENSG00000078081	LAMP3	582	120	273	571	646	519	129	197	3106	104	26	44	484	15	853	31	130	1274	31	570	63	26	703	482	27	718	24	507	163	50	119	1768	147	220	1348	61	206	329	207	210	212	58	463	123	26	protein_coding	27074
ENSG00000078098	FAP	1614	515	2051	158	358	65	83	489	13	35	16	87	366	25	367	6	176	486	4	261	152	51	1073	532	27	868	25	795	103	7	222	84	29	855	420	306	353	707	256	311	836	180	621	2453	3	protein_coding	2191
ENSG00000078114	NEBL	1335	4183	1516	8	2054	48	121	1331	106	21	502	61	29	70	2330	242	966	2555	162	891	2164	303	591	43	274	1108	220	992	880	379	704	649	1243	2546	492	1653	53	477	806	477	3570	4675	1310	375	207	protein_coding	10529
ENSG00000078124	ACER3	1494	717	1390	874	915	648	687	839	943	808	339	494	1733	256	1034	261	805	1581	202	599	646	318	1371	917	306	1085	429	1143	1339	494	829	1266	403	820	4205	896	777	1572	946	957	1248	1835	1140	1433	269	protein_coding	55331
ENSG00000078140	UBE2K	2236	3635	4207	3941	3493	1135	2000	3303	2033	3138	2238	1493	3474	1388	2011	2112	2872	3440	2154	2697	3723	2029	3294	3704	1909	3902	3325	3232	2749	3286	2120	1967	3272	3781	3054	3162	3034	3149	1426	5599	5768	5108	2667	4005	2363	protein_coding	3093
ENSG00000078142	PIK3C3	934	1205	1360	785	1360	942	1041	1204	1122	888	562	1634	1022	416	2620	640	1857	1070	538	1810	1026	561	2200	1660	570	1960	667	1801	2087	817	1326	1062	590	1766	1386	1231	1732	1254	1611	1053	3956	2462	2292	1538	624	protein_coding	5289
ENSG00000078177	N4BP2	338	351	578	648	603	195	83	609	346	496	490	165	515	326	443	786	677	1259	585	697	459	573	504	632	516	996	1091	892	204	815	166	88	415	474	596	608	1278	447	798	1020	537	306	518	381	772	protein_coding	55728
ENSG00000078237	TIGAR	400	195	621	202	444	130	91	286	299	143	90	445	367	76	349	197	171	308	68	629	843	214	464	333	71	793	96	652	209	163	146	1752	297	360	403	377	568	567	240	224	649	511	1284	704	107	protein_coding	57103
ENSG00000078246	TULP3	980	1069	1054	880	1641	631	1012	815	459	2228	202	924	1787	244	2467	214	2083	2028	250	1320	1405	269	2784	1967	339	2588	257	1594	1960	193	750	1324	253	1501	1313	1025	1577	1309	1424	1363	4994	1386	1895	1702	184	protein_coding	7289
ENSG00000078269	SYNJ2	1926	985	2447	823	2072	2302	510	2047	711	871	359	913	2631	464	1200	528	1628	2800	486	2004	1412	535	2379	1272	387	4871	443	2536	3308	547	1942	1829	660	1341	1729	2739	2167	2437	1123	1969	4484	1605	1594	3686	362	protein_coding	8871
ENSG00000078295	ADCY2	45	20	419	19	68	6	31	4	13	1	0	2	14	0	25	0	40	17	1	25	3	1	26	28	1	7	0	4	5	1	13	0	1	9	10	3	8	2	17	471	11	26	12	14	0	protein_coding	108
ENSG00000078304	PPP2R5C	5748	2634	5723	2572	2478	2427	1704	3359	5766	1829	2292	2507	5170	1776	3716	2561	2582	3364	2047	4852	7178	1935	5983	3026	2052	5753	2652	5306	2401	2710	1785	4407	1786	4045	3127	4816	3668	4460	2107	2482	4282	7949	4535	5022	2270	protein_coding	5527
ENSG00000078328	RBFOX1	4	218	5	0	8	19	0	0	4	0	0	0	5	0	2	0	5	0	0	0	4	0	1	0	0	11	0	0	34	0	0	2	0	0	0	250	49	1	3	0	20	1	0	0	0	protein_coding	54715
ENSG00000078369	GNB1	14593	12051	18683	17517	21153	8146	7121	19251	11252	8128	4574	8920	9333	4135	10663	5269	23243	10896	3874	9190	19123	4668	18040	10457	4836	26346	5311	9249	8549	6488	9498	11223	6962	13335	9127	7840	11545	9435	10241	10219	18671	22850	15220	16824	4713	protein_coding	2782
ENSG00000078399	HOXA9	20	2	13	56	11	1	5	0	34	19	0	1	6	3	7	0	93	4	1	2	80	0	4	34	2	0	0	13	2	3	0	4	0	3	8	1	2	1	8	9	2	0	4	9	1	protein_coding	3205
ENSG00000078401	EDN1	2006	332	600	1303	727	60	433	463	443	94	64	180	491	150	146	112	144	558	65	11	303	161	915	1417	135	868	68	261	503	78	38	28	23	614	504	1260	1405	589	580	117	427	121	2829	226	142	protein_coding	1906
ENSG00000078403	MLLT10	1178	1490	884	827	1423	1133	373	1494	926	1035	556	1071	2695	492	2476	395	2177	2132	800	1776	1033	686	2095	1619	665	2833	781	1808	840	835	754	1015	638	1635	1176	1091	1382	1542	1183	1427	3186	2352	1992	915	506	protein_coding	8028
ENSG00000078487	ZCWPW1	251	122	1019	253	159	47	290	157	843	130	175	224	207	161	254	310	272	64	340	261	252	165	154	236	208	288	226	192	59	247	145	90	33	75	255	339	324	110	55	131	119	324	177	233	173	protein_coding	55063
ENSG00000078549	ADCYAP1R1	30	71	42	3	47	1	1	3	14	18	38	9	21	9	506	9	5	6	26	7	17	6	12	10	61	142	1	39	13	0	10	9	2	13	53	3	37	14	11	20	9	3514	59	17	3	protein_coding	117
ENSG00000078579	FGF20	63	4	11	0	7	6	3	4	6	1	0	1	1	0	5	1	0	0	0	1	292	0	3	1	1	3	1	0	1	2	1	3	1	1	3	2	3	0	3	3	0	1	1	11	0	protein_coding	26281
ENSG00000078589	P2RY10	130	39	25	34	81	15	3	38	610	0	3	4	7	21	197	27	2	41	8	24	2	17	12	66	23	35	10	142	11	22	4	0	0	50	126	7	6	7	16	8	1	5	183	73	8	protein_coding	27334
ENSG00000078596	ITM2A	968	299	897	1409	763	73	261	171	2571	28	29	50	613	201	797	107	24	491	84	150	38	163	325	652	178	1108	71	1330	55	78	84	54	201	255	1176	255	45	1490	643	617	249	562	440	945	99	protein_coding	9452
ENSG00000078618	NRDC	5115	2673	5743	5653	7356	2344	4154	5432	4710	4638	3383	5912	5741	1887	9237	3341	7981	6749	2721	3650	5053	2506	10419	8889	2798	17138	3831	5325	8374	3889	2739	7179	4329	4805	5981	2527	3658	4693	8797	9166	4537	7566	12629	6600	3292	protein_coding	4898
ENSG00000078668	VDAC3	1987	5809	2999	3607	4591	2099	3954	3127	2672	3530	1636	1686	3297	1109	6219	1437	3650	4560	1388	4504	3325	1443	5571	2546	1420	3178	2022	1926	4123	2341	6237	4576	3070	5517	3224	3765	3102	2809	1314	6375	6229	4466	3899	4705	1338	protein_coding	7419
ENSG00000078674	PCM1	3867	5932	5680	1426	10272	3937	3766	4115	4243	4745	1852	2103	8149	1463	8991	2395	5769	6285	1938	8425	3383	2114	11462	4005	1911	12318	1894	4256	4373	2363	3338	4413	2123	2913	3603	4066	5563	5856	3772	7769	7894	8093	3679	5224	2628	protein_coding	5108
ENSG00000078687	TNRC6C	1030	595	635	571	663	259	699	730	1888	624	296	253	1307	355	1053	264	929	680	492	1067	302	404	906	1044	421	734	361	1118	718	445	477	419	321	506	831	538	766	808	895	828	967	1313	998	366	344	protein_coding	57690
ENSG00000078699	CBFA2T2	1216	1272	1096	1244	1634	1451	922	2394	1653	1114	274	826	2803	300	2935	186	2879	2415	270	1932	3177	341	1979	2511	265	3231	265	1731	2292	352	988	2059	918	1152	1094	964	1886	1649	2432	1156	4212	2485	1661	915	197	protein_coding	9139
ENSG00000078725	BRINP1	22	128	25	1757	59	5	450	16	0	163	25	175	4	32	7	17	0	7	26	5	5	45	45	18	43	17	12	39	11	16	2	0	15	32	16	6	22	9	253	7	12	275	22	15	12	protein_coding	1620
ENSG00000078747	ITCH	2814	2160	2688	2682	2630	1652	1096	2580	1526	1393	2096	1564	3090	1547	3330	2888	1991	2404	2818	2478	2827	1967	2894	2864	2481	5017	3776	3027	1875	3369	986	1666	1082	2634	1860	2039	2597	2240	2330	1667	4419	4703	4421	1858	2352	protein_coding	83737
ENSG00000078795	PKD2L2	5	3	13	7	3	1	1	6	34	1	1	4	4	2	9	1	7	13	0	1	6	1	8	4	1	8	1	6	4	2	2	0	5	3	5	2	8	1	19	8	9	2	18	4	0	protein_coding	27039
ENSG00000078804	TP53INP2	1564	2720	1640	4943	1337	1187	1312	1309	669	1153	1653	407	973	1324	1265	5648	2630	1610	1793	3948	256	2317	1410	1855	2075	3464	2863	1331	1280	3792	4437	4592	3950	2451	1357	1851	2055	1256	1541	1746	2711	5724	1689	1435	3609	protein_coding	58476
ENSG00000078808	SDF4	6853	4895	8439	6610	7882	2655	4294	11174	5613	5013	6138	6921	4107	3568	4770	4402	9909	5265	4041	5397	6345	4180	8247	5313	4977	14348	6197	4535	5210	6046	6749	6952	6670	7843	6226	4680	5546	3738	5405	6809	6592	11519	5686	6627	5736	protein_coding	51150
ENSG00000078814	MYH7B	71	69	91	154	83	34	119	97	234	288	83	98	126	32	268	64	412	154	81	119	521	137	91	85	51	193	58	245	108	87	58	129	45	110	260	389	358	215	268	104	268	83	158	34	43	protein_coding	57644
ENSG00000078898	BPIFB2	1	0	1	0	0	0	1	0	0	0	13	0	55	3	0	7	4	0	4	32	0	19	0	0	8	15	6	2	2	12	0	0	1	0	17	8	0	3	0	7	1	3	0	0	12	protein_coding	80341
ENSG00000078900	TP73	153	134	80	768	74	11	52	213	60	151	14	41	45	25	48	1	283	109	5	81	18	3	78	286	4	117	3	85	43	9	118	35	130	128	82	107	252	31	69	18	104	79	24	259	1	protein_coding	7161
ENSG00000078902	TOLLIP	3919	3704	4055	4171	2941	2602	4595	4905	2733	4965	6189	3844	5102	4014	3918	4849	2938	4023	3945	2779	1642	4730	3286	5938	4570	3159	6152	3936	3712	7895	4914	8075	4020	2937	2991	2932	4512	2645	4010	2929	7129	7478	4255	3901	4031	protein_coding	54472
ENSG00000078967	UBE2D4	663	612	853	556	789	322	1101	774	663	719	774	1092	804	538	906	641	661	831	550	514	1058	560	632	801	631	666	960	760	874	1054	823	977	658	602	776	431	422	290	791	851	672	1152	766	424	513	protein_coding	51619
ENSG00000079101	CLUL1	24	41	45	9	11	11	41	22	5	19	3	7	76	1	17	3	129	17	3	24	23	9	39	153	1	167	1	91	12	2	26	11	6	6	22	39	27	116	5	103	33	103	6	8	3	protein_coding	27098
ENSG00000079102	RUNX1T1	594	98	401	47	123	12	68	71	134	18	33	14	95	80	194	36	41	138	40	43	37	86	222	276	123	115	41	167	17	59	30	16	15	48	256	78	73	75	72	40	72	89	96	45	23	protein_coding	862
ENSG00000079112	CDH17	349	441	81	2234	56	2388	385	55	36	104	2	15	14	0	62	2	21	100	0	240	1287	7	52	299	10	59	34	18	30	0	92	3302	12	38	271	29434	4199	4	2359	180	186	112	17	51	1	protein_coding	1015
ENSG00000079134	THOC1	677	942	1008	1279	772	721	1194	580	2046	2017	418	1131	1367	309	1508	421	2251	1293	421	1096	1981	569	1195	2160	427	1715	376	1292	1733	482	879	957	494	596	1431	1127	1619	1258	787	863	861	1205	1272	1298	399	protein_coding	9984
ENSG00000079150	FKBP7	735	233	774	116	302	67	118	400	101	311	161	160	435	151	259	200	335	243	190	160	553	233	598	355	205	399	215	439	168	243	241	188	74	398	393	303	349	550	193	199	311	181	303	845	162	protein_coding	51661
ENSG00000079156	OSBPL6	88	127	175	170	84	12	22	364	78	6	217	17	24	208	126	132	89	1011	347	467	35	215	45	29	276	131	277	86	110	560	48	74	47	364	64	42	35	33	335	310	66	678	133	744	103	protein_coding	114880
ENSG00000079215	SLC1A3	830	209	435	116	394	212	56	247	268	29	35	134	67	53	760	59	64	241	206	210	13	163	198	218	68	331	30	479	113	20	119	94	141	369	202	70	99	146	396	229	104	243	422	1168	148	protein_coding	6507
ENSG00000079246	XRCC5	13075	15297	14214	11834	15909	9226	12642	22590	7997	11770	7690	14904	21633	4427	19692	4849	14842	14655	6061	14478	21855	5783	17763	15334	5275	21042	9897	12516	13952	6232	13393	16740	5380	11905	13485	11250	16999	19834	18426	14581	22623	15662	18021	14979	6850	protein_coding	7520
ENSG00000079257	LXN	3339	664	1689	1599	519	188	460	711	579	178	53	348	317	116	645	36	318	800	50	411	654	104	1181	1312	110	413	47	1375	371	45	508	231	21	946	1106	961	381	400	426	724	1144	625	1227	1760	64	protein_coding	56925
ENSG00000079263	SP140	314	145	145	166	463	67	23	119	5784	29	25	29	41	57	396	39	19	120	37	95	127	54	94	248	58	95	27	284	78	25	36	44	30	125	470	47	46	49	48	38	18	12	596	299	43	protein_coding	11262
ENSG00000079277	MKNK1	1317	709	1296	1225	1249	386	690	788	1578	1415	555	1349	1807	538	1531	564	1900	1486	543	606	1395	749	2380	2070	559	2621	721	1406	1529	802	810	2061	678	982	1315	878	1004	1424	2029	1087	990	1535	2437	1235	552	protein_coding	8569
ENSG00000079308	TNS1	13470	14862	9805	2745	13049	4255	4687	8244	1714	3398	2250	3563	18278	2711	14162	5004	6986	12628	3015	12661	3410	3846	19267	10731	3986	13191	4145	16402	7149	4634	9533	7477	3321	21360	5982	8209	19593	14041	11742	7292	12596	29821	11671	8603	2365	protein_coding	7145
ENSG00000079313	REXO1	1700	1485	1749	1649	1811	1104	1220	1133	3114	2681	594	2047	1891	639	2317	818	2371	1836	782	1637	1493	984	1543	2517	794	3028	705	2221	1715	803	1166	1637	934	1750	1812	1326	1595	1495	2294	2221	2482	2199	1277	1882	618	protein_coding	57455
ENSG00000079332	SAR1A	4675	4869	4233	4105	4773	3158	4184	4921	3422	2163	2670	7060	7770	1891	5198	2670	4198	4231	2321	3847	3896	2599	5728	3168	2383	11116	3129	4513	3550	3440	5144	6752	2164	5459	3813	4371	4097	2565	3392	4997	11685	5209	5809	5677	2856	protein_coding	56681
ENSG00000079335	CDC14A	321	88	241	168	212	111	39	152	367	97	50	68	64	81	171	38	104	249	97	47	96	87	218	174	100	160	50	295	71	101	29	27	13	103	176	57	238	85	359	125	37	380	453	174	72	protein_coding	8556
ENSG00000079337	RAPGEF3	1693	169	555	307	316	184	625	225	1007	330	89	397	594	157	527	157	442	997	224	297	128	213	693	741	256	843	88	404	389	108	124	273	112	692	618	519	262	806	122	251	834	415	611	435	134	protein_coding	10411
ENSG00000079385	CEACAM1	2193	257	1993	1695	710	1295	398	1310	345	168	1627	533	470	1233	202	3896	695	1695	2117	1952	5779	1681	979	3024	2819	2581	2051	5416	292	2665	257	3009	994	163	980	1506	1429	1918	538	741	2195	3515	2054	446	1776	protein_coding	634
ENSG00000079387	SENP1	976	622	608	643	1041	395	438	381	680	674	166	596	1021	133	1102	196	846	781	149	1008	610	207	1455	1062	192	1589	191	960	723	230	431	604	255	877	955	436	971	835	1328	962	974	893	931	802	135	protein_coding	29843
ENSG00000079393	DUSP13	24	3	6	0	2	0	3	23	0	0	0	2	5	0	2	0	1	7	0	4	1	0	4	1	5	2	0	1	0	1	1	14	1	0	0	1	0	1	25	98	0	3	10	0	1	protein_coding	51207
ENSG00000079432	CIC	3413	3173	4213	2753	5745	2207	2163	5652	3859	2115	1034	3817	6102	1070	6931	2012	6043	7194	1078	8777	2468	1414	4711	5049	1109	9579	1283	8010	3395	2037	2820	5764	2061	8911	3295	2692	5358	5344	5349	6717	6635	7208	4802	2803	1086	protein_coding	23152
ENSG00000079435	LIPE	185	44	236	340	89	29	40	45	1208	74	28	61	31	46	87	40	118	563	22	40	56	47	201	376	68	35	45	144	29	27	26	886	23	66	127	47	174	64	101	55	160	709	214	119	39	protein_coding	3991
ENSG00000079459	FDFT1	3827	4031	6642	2738	7611	1281	2410	1942	3963	3819	3245	4572	4009	1903	6521	2694	3960	6312	2589	5243	4688	3593	7825	6363	4749	3024	4623	1999	4603	2510	2689	3290	2254	4942	3357	4140	2818	3975	1712	3712	6077	5480	4532	6335	1824	protein_coding	2222
ENSG00000079462	PAFAH1B3	998	1287	1185	362	864	867	3045	877	1042	4549	48	1739	1398	176	516	98	2601	3578	74	1175	1176	121	2023	1965	145	2466	63	1145	1954	52	1715	2148	636	3896	2294	1922	1751	1379	1322	1538	2505	784	1893	916	74	protein_coding	5050
ENSG00000079482	OPHN1	333	115	310	181	162	86	48	138	47	32	13	175	307	30	157	46	173	180	33	125	377	52	79	394	39	164	28	259	57	50	57	83	69	168	133	112	239	132	282	112	183	452	151	241	37	protein_coding	4983
ENSG00000079557	AFM	0	25	4	1	29	0	1	2482	0	487	23540	1145	113	9149	2	13500	58	2	10777	14	172	11840	1	384	15876	2263	31375	2143	6	27135	0	7	3039	1	4743	1356	20	33	5	415	15	79	648	18	18779	protein_coding	173
ENSG00000079616	KIF22	1581	1077	1633	7045	1648	765	2672	1444	3280	4610	942	2347	2337	693	1579	520	4195	1837	946	1700	2522	838	1119	2236	904	1494	904	1694	1801	753	1970	1357	1167	1441	2189	1481	2177	1222	1757	1840	1545	1563	1419	3460	586	protein_coding	3835
ENSG00000079689	SCGN	86	66	2088	49	84	56	3161	81	9	117	55	4731	1490	37	25	44	717	174	174	20	1	126	960	1517	69	104	31	116	178	143	98	44	407	1298	1331	222	859	2	16010	227	38	11430	721	32	135	protein_coding	10590
ENSG00000079691	CARMIL1	1982	2165	1068	2817	1084	1640	775	2701	449	1715	138	773	1586	120	2384	195	1165	1987	205	1398	2511	201	2047	1805	246	3015	227	1561	886	375	1300	1350	430	1388	1423	1224	1965	1217	3263	2368	2845	2522	1432	559	213	protein_coding	55604
ENSG00000079739	PGM1	2598	1316	3218	1698	2621	944	967	4858	1012	1532	9453	3686	2865	5163	3967	12419	4395	6310	8894	964	797	6953	6047	4753	9698	3092	16217	4512	6408	12736	7277	4743	1179	4478	6100	3084	2943	2252	6402	7099	1056	4386	7930	3381	10523	protein_coding	5236
ENSG00000079785	DDX1	4287	4047	3797	3669	5036	2947	2628	7081	1887	2524	1854	5190	5255	1281	6306	2085	3352	7661	1754	5353	5827	1632	5421	4693	1687	6341	2451	4298	3947	2519	4614	6114	1940	5198	3786	4034	4397	3999	4064	4734	4165	7595	5730	3211	2084	protein_coding	1653
ENSG00000079805	DNM2	6692	10532	16114	6864	8299	2863	4701	5136	8894	6106	2511	10521	6193	1895	11209	2440	6740	7704	2225	7340	6971	2739	5255	8235	2507	10068	3085	9483	5379	3352	7150	9551	6281	11253	5792	4368	5366	6563	7919	6074	10227	9048	9035	9282	2336	protein_coding	1785
ENSG00000079819	EPB41L2	2599	1937	3867	502	3418	533	674	2169	1726	352	321	2486	1322	916	3181	711	1679	1615	578	1287	312	826	2661	1948	964	4270	728	3158	3261	681	1330	754	261	4130	1971	599	2551	2233	6795	1556	2617	6390	3264	6154	715	protein_coding	2037
ENSG00000079841	RIMS1	7	7	4	0	72	7	0	15	5	160	0	1	6	0	5	0	0	63	0	12	0	3	8	14	2	12	1	2	8	3	16	0	2	2	1	74	0	42	0	28	15	243	5	24	1	protein_coding	22999
ENSG00000079931	MOXD1	2790	512	1898	57	567	20	285	491	491	27	51	124	351	62	853	99	96	750	53	117	79	188	984	1277	212	330	33	1733	107	46	60	37	21	707	1193	258	836	179	953	128	239	36	1112	1668	28	protein_coding	26002
ENSG00000079950	STX7	2559	2784	3904	4129	3883	2488	1321	1826	4800	2271	752	2498	2900	627	3550	721	3021	3293	700	1187	3431	915	2502	2394	959	2746	815	4771	2350	1026	1306	2017	1122	2913	1985	3188	3002	3200	3069	3415	6141	6322	3849	2966	729	protein_coding	8417
ENSG00000079974	RABL2B	527	1365	922	545	780	636	505	880	854	904	152	1196	1151	141	735	220	1401	798	168	1273	2217	239	1163	1595	218	1508	227	754	964	194	994	787	202	790	1195	737	960	858	862	1544	1802	457	1222	916	144	protein_coding	11158
ENSG00000079999	KEAP1	3346	3785	4367	3189	3504	1492	4800	2273	2228	2886	1834	3156	2995	1438	3269	1618	3613	4226	1538	2513	4431	1568	3693	5080	1688	4885	2558	5018	3046	2637	3862	3720	1448	3609	3803	2732	4368	2755	5015	3860	4486	5012	3443	3628	1586	protein_coding	9817
ENSG00000080007	DDX43	21	1	34	19	128	9	11	2	43	42	18	1	18	22	13	3	3	9	2	91	215	9	213	18	8	40	60	365	0	2	4	1	0	6	1	18	15	14	2	3	12	31	28	243	57	protein_coding	55510
ENSG00000080031	PTPRH	866	463	4772	10875	261	5238	1076	780	2	4797	441	1133	312	952	562	1291	1017	1150	609	1587	437	884	521	1952	656	786	328	740	330	566	480	717	3051	131	1211	3265	2357	1128	1681	180	5934	4317	935	446	462	protein_coding	5794
ENSG00000080166	DCT	5	0	6	4	3	0	7	4	14	1	18	3	3	7	5	6	35	11	16	9	33	13	5	6	9	4	8	9	1	17	1	2	4	2	5	4	3	2	2	27	8	1	5	1	4	protein_coding	1638
ENSG00000080189	SLC35C2	4425	3859	3287	2840	3871	1969	4875	2538	4823	3749	1275	3933	3579	1346	3850	1525	4550	4198	1518	3058	4797	1339	2916	3438	1678	5680	1415	2653	5127	1604	4631	3927	1857	2759	2728	2982	4210	2339	4999	3387	6681	3759	3642	3215	1232	protein_coding	51006
ENSG00000080200	CRYBG3	525	285	607	170	349	161	5	502	38	65	135	167	126	100	446	179	64	249	58	362	399	170	232	487	168	371	253	355	31	275	17	84	95	857	130	180	212	315	578	296	262	910	475	323	150	protein_coding	131544
ENSG00000080224	EPHA6	15	170	46	134	230	70	4	473	1	170	6	103	28	0	131	8	6	289	0	91	2	3	107	12	8	40	3	36	113	16	88	269	2	355	202	175	424	63	493	219	20	822	25	140	3	protein_coding	285220
ENSG00000080293	SCTR	832	10514	2342	141	5748	6293	36273	5137	4	25878	58	5112	16539	21	7663	58	1311	1302	50	2699	75	341	9572	4657	62	4282	39	12115	19158	40	29147	3867	28	4591	4602	12500	12302	13890	3907	1444	7616	38	518	2022	43	protein_coding	6344
ENSG00000080298	RFX3	468	254	422	703	374	104	207	176	522	510	38	98	696	72	497	71	500	459	100	108	704	133	1028	532	112	584	80	634	338	105	70	58	172	816	430	322	473	916	1095	352	833	531	472	203	52	protein_coding	5991
ENSG00000080345	RIF1	2066	2724	2582	4366	3473	2065	1400	4620	1458	2125	717	2413	4919	529	3573	1075	3774	5108	784	3386	3695	864	4639	4628	757	3848	973	4583	2442	1240	1421	1442	535	3880	3069	2798	4833	4209	3706	3100	5579	3530	4845	2229	682	protein_coding	55183
ENSG00000080371	RAB21	3160	2462	2757	4069	3090	2361	1894	2132	2117	1974	1441	2494	2931	1078	3052	2336	3023	3501	1492	3272	1952	1536	3142	2356	1300	4284	1660	3102	3003	2177	1931	2943	2048	3803	2557	3103	3323	2367	2028	3633	3488	5023	3698	3434	1657	protein_coding	23011
ENSG00000080493	SLC4A4	1581	1687	10369	5447	1189	10515	2364	9640	23	8994	1549	6026	4495	1173	1147	2562	16058	3651	2288	825	211	2153	6205	9310	1157	6865	2174	46682	4236	2744	3960	864	143	2434	7020	4129	5203	6298	4690	586	69170	2542	6776	3056	1483	protein_coding	8671
ENSG00000080503	SMARCA2	3217	5492	4926	656	3351	1307	997	3002	3625	143	2891	3404	5432	1549	5745	3627	1815	3232	2646	3475	1606	2700	3922	2372	2597	2442	4889	2874	958	5137	1775	1198	1250	4851	2831	3243	1495	2980	4256	2030	6794	8150	3664	2694	2614	protein_coding	6595
ENSG00000080511	RDH8	5	0	0	10	1	0	1	0	0	2	0	0	2	0	4	0	0	9	1	0	0	0	0	13	0	0	0	0	0	0	1	7	0	1	0	0	809	0	0	0	2	0	1	1	0	protein_coding	50700
ENSG00000080546	SESN1	1383	455	656	574	1469	229	668	1057	2533	618	1006	321	2554	683	1337	489	849	1495	1399	455	1927	809	827	1040	704	757	1155	1547	1643	1341	309	1308	1278	619	1689	981	896	1420	766	459	415	3631	1240	845	1916	protein_coding	27244
ENSG00000080561	MID2	365	198	253	1290	164	134	64	185	117	23	128	173	451	73	563	416	150	425	100	331	105	139	301	302	144	400	162	354	301	200	141	266	85	576	227	133	284	443	297	349	439	838	257	216	150	protein_coding	11043
ENSG00000080572	DNAAF6	0	0	0	0	0	0	0	0	1	4	0	0	0	0	0	0	1	0	0	0	0	0	2	0	0	0	0	0	0	2	1	0	0	0	0	0	2	1	1	0	3	0	0	0	1	protein_coding	139212
ENSG00000080573	COL5A3	566	509	889	1539	259	106	151	632	628	58	6199	137	459	386	877	363	358	1124	153	321	433	729	703	2554	725	1521	828	632	165	1412	320	881	1980	361	258	307	1024	507	922	799	1147	505	893	980	4056	protein_coding	50509
ENSG00000080603	SRCAP	7312	7725	6945	7703	8088	5212	9080	7133	6823	6043	1140	6127	15485	1242	11752	1528	9947	10529	1331	8536	7007	1922	10137	7906	1239	13171	1559	10293	9337	1940	5444	6144	2939	9304	6427	6263	11778	8659	8357	10632	13132	10661	9238	4987	1225	protein_coding	10847
ENSG00000080608	PUM3	1058	1079	1413	613	1624	498	1103	986	927	973	336	2017	1961	239	2363	385	594	1346	365	953	1915	402	1902	1137	349	3097	442	1643	1242	536	1174	853	268	2799	892	1250	775	1608	1345	912	2385	831	1400	1537	351	protein_coding	9933
ENSG00000080618	CPB2	118	518	27	3	197	447	3864	4650	2	6576	28360	2679	18635	13703	934	31932	7963	2709	30004	2107	105	20871	2401	1297	23965	6245	39324	5554	5168	35752	2026	1496	18452	2591	8418	4926	4812	5153	761	1169	1438	9276	3075	1829	34963	protein_coding	1361
ENSG00000080644	CHRNA3	14	7	95	7	4	0	0	1	151	13	3	13	124	1	8	0	47	42	0	34	59	1	3	17	0	5	0	23	1	0	1	1	55	12	8	0	5	8	0	16	6	2	19	3	0	protein_coding	1136
ENSG00000080709	KCNN2	44	95	63	34	80	16	11	82	18	17	1622	38	59	569	16	667	46	27	964	30	31	575	226	73	520	192	1256	73	55	913	70	29	19	25	39	63	38	70	20	52	16	39	112	86	2135	protein_coding	3781
ENSG00000080802	CNOT4	797	871	628	1000	1021	410	613	908	714	1045	465	554	1201	278	1207	402	634	1297	468	1168	1111	513	1170	1282	520	1369	614	1352	836	664	524	890	336	738	921	974	779	927	911	921	1244	1614	1089	854	368	protein_coding	4850
ENSG00000080815	PSEN1	4777	2820	6350	5571	2260	2968	1755	2598	1938	1710	1274	1707	3804	836	2140	1693	2583	2227	1147	3083	3881	1227	3763	2263	1253	4652	1577	3883	2143	1869	2211	2181	1554	2688	2896	3937	4223	2787	3055	1921	3525	5725	3289	2167	1300	protein_coding	5663
ENSG00000080819	CPOX	827	612	1031	1045	513	276	178	688	733	448	1248	964	729	633	880	717	390	528	714	749	1792	908	544	915	790	1030	1580	513	630	1781	254	787	1072	898	803	669	537	617	393	657	851	1859	704	1513	811	protein_coding	1371
ENSG00000080822	CLDND1	2648	1749	2591	1809	1233	1231	573	1586	2373	1245	812	1287	2446	767	2422	1464	1244	1102	1002	2587	2557	981	1596	1964	907	2445	943	1531	2054	996	694	1096	1146	2054	1978	1480	1119	1920	856	1209	2995	2504	1479	2655	923	protein_coding	56650
ENSG00000080823	MOK	992	479	514	277	294	229	682	197	155	716	83	328	757	97	469	45	401	329	124	404	1529	153	576	570	102	599	83	1319	323	82	220	138	226	377	537	751	837	689	464	328	616	512	456	3333	92	protein_coding	5891
ENSG00000080824	HSP90AA1	36143	20508	59656	51133	32586	13536	12234	23937	12814	8460	8941	36061	35474	8605	36593	22616	16845	28109	12818	73104	67067	13375	34590	31365	9381	67385	15964	50568	20650	21957	19544	30638	20020	30514	14888	30739	44481	43508	20433	32390	45359	28984	56558	77015	12916	protein_coding	3320
ENSG00000080839	RBL1	361	331	376	755	722	188	311	485	557	560	59	440	674	73	325	38	718	593	51	543	707	72	506	850	73	575	68	706	476	79	201	311	187	332	553	274	843	453	776	365	1087	712	652	966	56	protein_coding	5933
ENSG00000080845	DLGAP4	5800	5347	4181	3837	8075	3446	4615	6117	3184	6442	861	3002	12397	764	3728	2285	8846	6439	841	4900	4785	1553	7686	6760	1258	12865	991	6062	9403	1168	3741	6103	1914	7664	4907	4017	5987	6908	5396	6472	16994	5620	12295	6566	946	protein_coding	22839
ENSG00000080854	IGSF9B	256	18	111	7	32	20	26	5	63	43	4	13	117	5	62	3	63	56	1	75	92	8	170	76	10	37	1	188	9	0	6	21	11	14	18	20	71	204	28	87	149	3367	174	16	1	protein_coding	22997
ENSG00000080910	CFHR2	0	3	0	0	1	0	1	108	0	2	291	33	2	240	0	349	0	0	338	0	2	262	0	0	303	99	328	44	1	328	0	0	140	0	112	38	0	0	0	11	0	0	15	0	251	protein_coding	3080
ENSG00000080947	CROCCP3	127	90	190	164	111	105	56	116	291	89	21	127	228	17	137	15	270	194	14	93	147	48	133	160	33	144	16	144	86	34	62	52	62	105	171	152	274	124	140	151	351	225	144	63	14	transcribed_unprocessed_pseudogene	114819
ENSG00000080986	NDC80	127	230	366	1049	493	58	39	237	371	814	13	376	191	22	147	3	775	425	6	411	630	16	172	615	15	510	10	223	206	13	336	514	420	207	388	254	450	225	275	360	173	96	224	1330	28	protein_coding	10403
ENSG00000081014	AP4E1	455	245	450	396	605	227	126	268	617	361	194	569	612	133	763	245	603	615	182	735	575	291	757	579	189	676	294	807	363	350	199	550	402	588	511	341	625	508	783	561	827	842	1235	590	161	protein_coding	23431
ENSG00000081019	RSBN1	968	638	952	1117	959	463	490	745	1155	683	272	444	1269	244	1073	324	942	940	354	416	745	398	1660	899	341	1349	375	1254	1101	485	334	514	136	572	920	585	978	1014	1152	877	841	2511	1619	646	242	protein_coding	54665
ENSG00000081026	MAGI3	603	2102	757	1731	829	1331	368	934	122	802	336	722	808	300	583	445	879	1848	588	146	1124	438	3085	893	423	2010	608	876	1730	601	1001	781	76	834	632	1758	935	1293	1441	715	1446	2726	1418	621	312	protein_coding	260425
ENSG00000081041	CXCL2	390	407	417	1789	792	65	3892	500	550	3025	2399	614	1159	2776	814	3983	578	12904	5067	683	1339	4068	3573	4250	4806	889	6793	3754	7728	2454	476	2512	331	5933	6050	3658	2121	1737	3045	959	4125	102	3568	559	2822	protein_coding	2920
ENSG00000081051	AFP	1	1	2	22	1	0	0	41	0	20	218	24	4	186	0	141	17	0	97	0	10	223	8	52	220	1134	97	20	27	122	21	3	48	1	123	34	6	14	6	8	9	13	10	96	63	protein_coding	174
ENSG00000081052	COL4A4	451	400	157	464	700	772	197	2118	1067	47	214	692	1928	154	1093	143	1400	1080	118	482	312	161	439	268	399	192	196	882	60	212	439	923	32	1862	331	205	117	289	1817	226	912	2510	1083	162	100	protein_coding	1286
ENSG00000081059	TCF7	1167	260	404	257	911	106	179	211	13277	55	226	45	134	316	754	399	347	212	182	174	5267	250	1944	310	311	456	200	1212	427	256	53	371	246	182	1262	122	82	147	924	450	2252	326	1333	3009	141	protein_coding	6932
ENSG00000081087	OSTM1	1125	476	1391	836	1106	339	349	1131	1324	198	455	490	1170	448	1168	610	603	884	492	710	671	582	924	716	586	1544	588	736	613	915	300	1371	1014	1017	766	675	958	957	933	890	916	2470	1438	2283	560	protein_coding	28962
ENSG00000081138	CDH7	2	0	2	0	0	0	1	0	4	0	1	0	0	1	1	0	1	0	0	0	0	1	1	0	3	0	0	0	0	0	0	0	0	0	0	0	1	0	1	0	1	0	2	1	0	protein_coding	1005
ENSG00000081148	IMPG2	23	14	26	25	28	8	8	10	20	28	1	11	23	6	36	4	8	20	4	22	4	6	33	125	9	31	0	34	34	0	1	7	34	61	16	35	15	54	14	10	32	16	27	22	3	protein_coding	50939
ENSG00000081154	PCNP	4609	4904	5053	6052	5714	3644	1549	5672	3410	2921	1805	4323	5348	1325	6008	1981	3349	3519	1824	4067	6704	1754	6035	5215	1759	3900	1954	3427	5307	2267	2282	3427	2882	7157	3888	5031	3784	3446	3297	3099	6569	5293	4616	5023	1557	protein_coding	57092
ENSG00000081177	EXD2	1580	1101	1735	1335	1065	673	547	878	527	820	449	723	2098	237	1067	299	994	1006	364	1575	1515	425	1980	1361	429	2112	487	2036	850	529	858	1399	438	925	1225	1581	1801	1770	872	1127	1073	2698	1311	956	298	protein_coding	55218
ENSG00000081181	ARG2	221	54	138	425	22	154	21	93	37	20	11	21	38	30	16	103	74	86	36	27	362	16	53	53	17	114	19	38	44	9	23	37	77	37	26	99	126	30	18	27	62	112	58	131	94	protein_coding	384
ENSG00000081189	MEF2C	1901	764	982	839	1042	238	543	625	3473	135	123	318	797	443	853	259	290	974	297	348	285	474	1459	1609	532	1280	312	998	295	305	476	376	155	636	989	708	669	999	655	454	759	1028	1410	872	239	protein_coding	4208
ENSG00000081237	PTPRC	3456	994	1348	1249	3575	447	205	1212	11175	38	194	382	337	1040	4736	624	128	1279	403	915	165	642	972	1518	883	1365	648	3907	394	434	204	304	71	2076	2933	459	233	617	900	508	186	232	4114	2086	634	protein_coding	5788
ENSG00000081248	CACNA1S	1	1	2	13	0	1	8	1	3	1	0	0	4	2	11	0	0	3	0	6	2	4	7	3	3	10	0	4	1	0	3	5	1	0	2	1	1	1	10	5	1	6	1	0	0	protein_coding	779
ENSG00000081277	PKP1	1885	13	105	3	43	29	109	9	102	6	2	6	858	1	130	2	418	17	4	31	2945	19	939	39	2	213	2	298	363	0	6	4	23	76	31	25	112	117	148	217	2420	8	1778	2070	20	protein_coding	5317
ENSG00000081307	UBA5	1366	1575	1798	2486	1703	1173	1211	1382	1159	1257	934	1791	2007	593	2610	689	848	2289	726	1839	2485	903	1478	2096	775	1121	1003	1184	1441	1250	840	1960	1867	2500	1841	2232	1073	1409	742	1802	2755	3244	1054	1322	870	protein_coding	79876
ENSG00000081320	STK17B	2343	887	2128	910	1607	283	313	1159	10951	527	96	987	367	332	1748	284	679	1349	266	365	1073	349	1187	860	356	1123	266	2259	607	166	677	908	134	1393	4467	952	491	704	795	819	729	858	3330	2955	347	protein_coding	9262
ENSG00000081377	CDC14B	742	1151	1360	377	758	768	478	913	299	413	1990	1666	1233	935	1663	1974	888	1162	1539	593	1539	1374	1575	742	1213	1585	2555	1085	629	3167	630	372	592	2651	994	557	937	526	1088	491	2014	1389	920	871	1790	protein_coding	8555
ENSG00000081386	ZNF510	404	413	365	331	483	259	135	252	401	249	164	165	831	106	1482	195	341	357	179	487	496	199	816	541	181	685	210	522	235	274	81	268	212	541	320	219	466	294	449	246	1135	1093	401	277	165	protein_coding	22869
ENSG00000081479	LRP2	30	24	3	2349	8	0	135	20	6	57	18	14	10	15	37	80	8	99	32	6	5	21	9	354	50	692	71	44	16	32	3	1	2	2	3	4	17	17	646	4	1	4	29	6	96	protein_coding	4036
ENSG00000081665	ZNF506	585	695	1035	478	786	623	406	533	1673	925	82	426	1003	95	1098	129	149	475	92	769	460	176	682	242	167	618	139	923	791	118	530	792	359	597	394	451	929	777	1112	762	1302	1497	605	419	102	protein_coding	440515
ENSG00000081692	JMJD4	602	812	636	714	1099	304	1890	639	956	1118	299	846	1413	297	1417	298	1099	839	293	741	743	310	990	938	254	1651	347	1103	1859	386	1088	1328	711	710	798	682	919	1204	938	1542	2221	541	1223	815	251	protein_coding	65094
ENSG00000081721	DUSP12	620	736	539	422	517	699	605	591	664	606	120	706	2399	153	968	164	1262	776	192	797	909	177	909	1608	166	836	161	878	1323	167	832	596	360	856	872	636	947	1002	757	760	3606	634	1542	968	118	protein_coding	11266
ENSG00000081760	AACS	1476	3588	1400	1739	2425	1849	1689	2382	562	2015	283	2870	2003	145	1840	190	2593	1699	139	2924	1477	232	3609	2702	233	2021	333	2380	3123	298	4380	4150	527	1630	1496	3736	3776	1634	1140	4267	2014	2869	3352	1255	204	protein_coding	65985
ENSG00000081791	DELE1	2409	3172	2631	1406	4639	1913	1653	3198	3343	2368	2074	3061	3895	1356	4126	1693	2731	6877	1350	3452	2452	1960	4260	2873	2025	3778	2411	3258	4087	2762	2560	2592	2895	2935	3084	3070	3650	2256	4445	3672	2894	6037	2901	2359	1817	protein_coding	9812
ENSG00000081800	SLC13A1	2	17	0	1455	31	73	22	5	0	30	1	30	22	0	327	1	43	555	0	114	0	0	22	43	1	0	0	13	182	0	1	21	0	1	10	0	14	238	57	304	166	1	19	6	1	protein_coding	6561
ENSG00000081803	CADPS2	1465	1904	1455	1732	3163	504	920	1248	239	2062	416	1486	3942	394	1885	591	1796	5037	546	1267	1938	462	3131	3952	705	6634	580	5439	2691	708	949	4464	790	2508	2160	731	2456	4262	853	2831	1536	1985	2068	960	679	protein_coding	93664
ENSG00000081818	PCDHB4	171	93	132	11	191	102	62	41	24	153	21	7	226	35	201	21	30	52	8	18	12	45	69	66	39	96	13	145	166	14	10	13	205	44	31	394	188	137	46	46	90	628	56	12	8	protein_coding	56131
ENSG00000081842	PCDHA6	6	366	8	7	3	0	0	9	3	145	2	3	148	0	4	1	0	2	2	3	3	1	3	1	3	2	1	3	147	12	0	1	54	1	2	185	4	5	9	5	259	55	8	0	0	protein_coding	56142
ENSG00000081853	PCDHGA2	68	113	240	9	33	346	118	621	15	257	91	18	78	23	492	69	20	37	53	265	75	19	262	37	39	57	12	45	682	28	13	2	1293	395	22	62	173	162	83	380	217	48	37	24	27	protein_coding	56113
ENSG00000081870	HSPB11	583	443	877	860	805	266	1186	682	906	973	431	953	675	334	976	317	1114	904	401	390	435	411	1193	928	420	996	403	490	1179	471	545	2751	351	507	897	474	514	599	1558	799	853	833	1546	1240	392	protein_coding	51668
ENSG00000081913	PHLPP1	488	1064	551	1727	838	1174	699	1814	392	1881	1437	1555	823	1159	1198	1227	1324	524	2158	596	1163	1102	1180	1869	1426	819	1835	2990	1527	1939	626	740	442	749	799	1566	1644	684	1069	245	5455	7696	1406	872	1143	protein_coding	23239
ENSG00000081923	ATP8B1	1615	2738	3809	3455	1822	2287	1075	7044	223	3330	946	5746	1630	664	1643	1228	5747	4312	587	1670	4203	952	4054	3310	847	5094	1109	3247	2962	1565	1013	3677	1266	3779	2153	3302	3087	2379	4593	497	13313	8696	4200	1695	591	protein_coding	5205
ENSG00000081985	IL12RB2	62	7	4	19	27	1	3	26	65	2	7	41	6	22	44	16	14	31	10	14	6	8	19	23	14	51	14	54	9	12	5	3	13	15	39	11	2	2	16	12	11	8	58	3	10	protein_coding	3595
ENSG00000082014	SMARCD3	1163	3217	1897	191	1028	510	1434	333	938	164	99	834	1727	183	735	76	1347	2329	80	2205	559	178	931	1599	194	873	79	390	1379	98	1508	598	208	2467	862	390	1274	482	730	2937	2887	1570	500	688	64	protein_coding	6604
ENSG00000082068	WDR70	1218	851	1518	972	1777	562	1372	850	1096	1122	339	1233	1213	312	1302	371	1327	1010	388	982	1830	342	1802	1268	451	1565	457	1281	1351	600	861	1378	930	1228	1322	988	1104	932	2770	921	1502	1270	1203	1275	385	protein_coding	55100
ENSG00000082074	FYB1	1745	395	644	509	2018	264	174	723	3979	90	94	205	137	458	2158	277	72	575	204	526	106	333	761	745	353	669	254	1464	205	196	152	251	29	540	1290	322	175	303	651	446	78	149	1072	1269	319	protein_coding	2533
ENSG00000082126	MPP4	6	5	8	3	15	3	3	7	4	3	2	24	9	1	8	0	21	10	3	13	6	2	8	12	1	10	0	7	6	3	3	4	10	9	12	6	18	9	8	11	14	3	10	60	1	protein_coding	58538
ENSG00000082146	STRADB	284	1846	319	2095	1438	706	890	3303	454	1348	2615	2346	1617	1426	4190	1957	1460	3213	1684	1774	722	1250	1518	1084	1605	2460	2733	994	1911	3268	1254	2427	494	1107	1707	4498	1120	930	2199	2232	1168	924	1199	1182	1859	protein_coding	55437
ENSG00000082153	BZW1	4482	2851	5378	3188	4881	2611	2037	11023	2353	2818	2854	4837	4809	2237	3445	8984	4682	7271	3957	4487	7616	4135	4556	3620	3259	7084	4109	3811	2886	5118	2708	4237	2117	4489	3812	5569	7001	5647	5389	5430	4400	8035	7037	8886	6227	protein_coding	9689
ENSG00000082175	PGR	385	42	207	13	60	13	16	51	32	4	36	8	68	35	55	28	17	62	30	42	6	24	167	127	55	72	35	86	13	41	18	7	8	58	38	24	76	83	52	34	93	53	87	28	22	protein_coding	5241
ENSG00000082196	C1QTNF3	107	91	2508	200	136	381	519	106	248	404	49	61	285	35	189	26	1056	382	62	67	227	81	250	363	45	205	84	180	434	43	134	67	111	116	268	205	159	230	564	70	776	168	128	72	50	protein_coding	114899
ENSG00000082212	ME2	754	866	1303	1476	1759	597	472	1271	1372	916	327	2346	590	375	2516	549	1359	2274	271	1387	1019	468	1657	2088	367	912	463	1535	1098	760	1105	1576	772	3403	1787	1218	1334	1439	872	1175	1952	2741	2079	2767	516	protein_coding	4200
ENSG00000082213	C5orf22	885	747	1438	1216	1929	572	538	1064	498	669	435	870	1100	248	1064	446	1013	1212	349	1140	2051	505	1190	953	347	1784	492	1015	733	720	596	1292	1574	916	1152	609	896	869	2570	1288	1480	1315	1267	743	352	protein_coding	55322
ENSG00000082258	CCNT2	1606	1626	1667	2046	2583	1915	868	2555	1863	1822	778	1034	3762	464	3991	781	2247	1965	625	4500	3410	1029	1981	1650	805	2663	899	2368	1447	1060	1020	1590	1069	1461	1698	2448	3226	3016	2991	4398	2624	2962	1807	901	668	protein_coding	905
ENSG00000082269	FAM135A	824	393	1220	2923	1190	561	270	2105	272	354	144	676	596	95	1068	233	702	1771	134	465	945	201	1245	488	165	1454	200	1789	472	296	481	416	473	1152	979	1037	963	572	676	895	2025	1392	1368	423	132	protein_coding	57579
ENSG00000082293	COL19A1	8	6	1	3	17	0	2	2	108	1	1	2	3	1	3	3	0	2	0	1	16	5	1	3	4	6	3	32	1	2	3	0	1	3	39	7	1	2	2	1	1	1	65	21	4	protein_coding	1310
ENSG00000082397	EPB41L3	1030	215	1040	1502	566	197	167	372	607	49	52	156	112	297	607	177	47	250	157	238	42	179	227	284	147	334	199	385	130	115	91	123	617	693	309	122	67	210	268	263	85	171	584	771	207	protein_coding	23136
ENSG00000082438	COBLL1	1498	1535	1460	1687	1053	615	341	4118	1197	807	3773	792	4376	2720	961	4153	2039	3419	5312	718	987	5722	1533	1614	4038	2845	9638	6554	1204	5996	226	1097	2279	4509	2123	2429	1737	1426	2016	1224	5161	13577	2886	694	6076	protein_coding	22837
ENSG00000082458	DLG3	2800	4068	3690	5471	2467	2707	2669	1653	639	1974	115	2340	2308	158	1830	91	3242	3338	121	1446	4109	239	4236	3490	206	4385	97	2003	4930	99	3293	2344	143	3262	2115	2521	2818	2250	2703	2399	6987	1300	2707	2143	86	protein_coding	1741
ENSG00000082482	KCNK2	48	153	54	540	66	1	28	5	0	9	2	70	1	1	19	8	21	5	10	12	0	7	56	12	2	10	8	4	29	3	150	1	0	305	8	1	13	0	2537	260	20	0	33	541	8	protein_coding	3776
ENSG00000082497	SERTAD4	778	50	297	86	59	8	25	36	10	12	12	2	77	57	49	7	23	32	2	15	77	6	124	84	11	97	12	21	16	6	15	9	6	398	31	16	40	78	20	23	93	62	29	267	4	protein_coding	56256
ENSG00000082512	TRAF5	1905	268	681	708	978	350	249	180	7067	182	42	705	2769	105	1875	73	3009	1683	60	1907	3618	134	2632	1887	123	463	59	867	1404	40	389	1613	259	424	1429	159	917	6492	737	2377	3406	439	1596	797	57	protein_coding	7188
ENSG00000082515	MRPL22	686	1453	959	555	1290	712	2197	977	933	1669	674	1343	963	440	985	524	1263	2287	606	907	597	434	1410	786	540	1388	640	692	1555	878	1653	1817	970	1196	1205	1157	1011	685	1021	1253	1278	1219	1238	1341	590	protein_coding	29093
ENSG00000082516	GEMIN5	865	961	1156	715	1493	472	534	1364	868	966	359	1471	1907	276	1630	502	1399	3878	412	1282	920	385	2903	950	266	2274	630	1963	1350	666	722	802	457	1305	1447	868	1533	1442	1608	1253	1586	1618	1849	1914	353	protein_coding	25929
ENSG00000082556	OPRK1	1	0	0	1	1	0	0	0	0	0	6	1	1	1	0	0	3	0	0	1	22	1	0	2	6	2	2	1	0	1	0	0	2	3	1	1	0	3	0	0	0	0	1	0	0	protein_coding	4986
ENSG00000082641	NFE2L1	19665	24195	16732	18874	22944	8104	6107	14994	7265	10246	7564	18096	10646	6093	22971	6836	12317	19817	9238	12318	12752	8676	13629	11660	7837	28802	8025	10786	10199	8754	11836	22014	9190	12328	10235	7789	13563	10669	15357	17981	18328	15807	12449	16496	7798	protein_coding	4779
ENSG00000082684	SEMA5B	243	169	70	168	233	473	185	50	72	92	27	36	255	42	451	35	584	255	50	843	97	78	382	289	60	855	37	138	740	35	183	92	113	70	251	178	141	320	332	155	2145	306	1772	47	35	protein_coding	54437
ENSG00000082701	GSK3B	3025	3117	2516	3306	3697	2011	1588	3986	1248	2052	1061	1749	3218	659	4644	1067	1822	2896	910	3374	2657	1068	2908	3565	1043	3673	1296	2197	1881	1448	864	4212	1715	2721	2029	2272	1904	3189	2397	3585	4706	7008	2074	2225	779	protein_coding	2932
ENSG00000082781	ITGB5	13913	18490	27808	11057	13873	31278	17875	21483	406	20023	2853	28115	13717	3259	11916	4555	12622	23979	2023	33318	4937	2722	28470	14297	4020	16359	3273	9575	28468	3837	14349	23278	9140	24661	14288	10861	10851	17556	6795	14202	22995	12824	9478	11625	2497	protein_coding	3693
ENSG00000082805	ERC1	2247	1741	2371	1559	2603	897	1201	2109	859	3337	737	1723	3393	674	2664	842	3060	3576	662	1640	1512	759	5116	3024	762	4138	1043	3614	2307	1314	846	1619	707	2582	1982	1421	2867	2117	2319	1921	8382	2855	2804	2071	837	protein_coding	23085
ENSG00000082898	XPO1	4634	6460	6513	7950	6806	3376	2823	8504	5948	5477	2179	7040	6769	1485	8809	2076	8161	8855	2354	8364	14785	2397	6476	5947	2173	9747	2552	6912	4172	3122	3785	4975	3191	6894	4761	5178	7041	6699	6419	7086	6555	9725	6672	7209	1927	protein_coding	7514
ENSG00000082929	LINC01587	3	1	5	0	2	7	0	5	0	3	1	6	6	2	4	6	3	27	1	9	6	1	10	22	3	3	2	12	15	4	0	2	112	2	15	11	3	70	14	19	2	12	11	12	1	lncRNA	10141
ENSG00000082996	RNF13	2598	2706	2630	3689	3273	1904	1317	3212	1025	1764	1259	3414	3049	999	3870	1589	1504	2997	1927	2772	2079	1253	3055	2749	1641	6357	1686	2932	2366	1612	1080	2640	1160	3553	2695	3129	1704	2269	2527	3143	4681	4985	2577	1690	1312	protein_coding	11342
ENSG00000083067	TRPM3	7	9	55	3	6	0	127	11	7	0	8	97	3	12	10	10	2	14	20	3	20	12	16	12	18	14	10	50	0	15	2	1	10	8	9	7	0	6	1	5	5	2682	25	3	12	protein_coding	80036
ENSG00000083093	PALB2	561	705	650	843	686	423	310	1042	366	739	241	847	952	125	981	194	899	717	140	764	771	212	760	775	168	1090	225	828	530	258	565	612	128	697	683	619	897	728	612	589	1037	591	942	709	102	protein_coding	79728
ENSG00000083097	DOP1A	646	455	763	1329	955	367	182	1239	801	279	397	437	1630	252	1602	694	553	663	389	1170	970	538	860	731	427	932	345	1284	429	794	200	271	798	398	542	927	802	1496	615	355	945	2817	1346	412	410	protein_coding	23033
ENSG00000083099	LYRM2	1073	687	1103	1217	1663	605	664	1667	1160	841	666	833	1721	426	2685	626	756	795	539	1195	1967	602	760	1127	695	1577	786	846	870	910	764	1211	942	615	849	1452	1105	1209	1169	934	945	2499	1178	1793	555	protein_coding	57226
ENSG00000083123	BCKDHB	426	398	620	425	594	131	193	1387	346	252	2435	911	885	1081	748	2522	566	429	2133	932	1388	1863	302	456	2324	723	3703	598	194	2714	352	348	1073	272	1071	1293	429	615	434	466	471	2168	666	664	2674	protein_coding	594
ENSG00000083168	KAT6A	1938	1754	2127	1824	2291	1316	789	2123	1743	979	623	644	3068	466	3477	1036	1935	2794	647	2141	1892	809	4112	1539	674	2545	824	2439	1301	1160	899	708	851	2373	1425	1244	1968	2719	1212	2027	4915	3982	2581	1238	731	protein_coding	7994
ENSG00000083223	TUT7	1178	1487	1928	1178	2105	528	590	1207	1320	447	1855	1281	1989	1338	5751	1918	699	1021	3153	1600	1537	1714	2458	1216	1248	3591	1948	1427	559	1431	781	571	570	2857	939	783	895	1073	1544	484	2001	2698	1568	2322	1965	protein_coding	79670
ENSG00000083290	ULK2	607	142	895	1263	746	432	1049	1044	383	1180	298	283	1124	223	1820	329	2643	2173	180	1216	1379	354	1250	1792	191	1183	252	2837	652	361	1179	614	621	510	1606	249	1397	1042	1836	1961	2007	3227	1285	529	315	protein_coding	9706
ENSG00000083307	GRHL2	1733	1625	1551	3612	1333	779	600	1543	5	2018	30	602	4087	34	12	59	3198	2745	45	3	3122	149	2601	2570	61	5999	50	2310	2132	38	1	446	46	1179	1414	2003	1209	3159	3	4	8957	4385	2325	369	40	protein_coding	79977
ENSG00000083312	TNPO1	3341	3365	3828	4302	2948	2137	1656	4662	2671	2667	1218	3885	4970	985	4857	2744	3363	3855	1328	5550	5380	1614	6212	3886	1450	8811	1850	5503	2681	2455	1998	3079	2536	4341	3129	1839	4852	4066	3308	5646	5158	6080	4901	4040	1381	protein_coding	3842
ENSG00000083444	PLOD1	8265	3001	11391	8936	2090	1006	2406	5408	1564	2426	6758	5469	7173	3887	2502	5650	4848	4522	3799	3750	3852	3875	11212	5223	4975	9483	7735	5003	4974	7508	4398	5068	2625	7938	4123	3585	7995	7822	3233	8667	7151	7486	13801	30887	4759	protein_coding	5351
ENSG00000083454	P2RX5	167	29	17	20	112	5	11	66	7373	5	3	130	105	21	118	7	13	130	18	272	12	7	11	51	22	196	5	149	14	17	16	8	68	51	185	18	47	118	11	11	435	112	792	34	15	protein_coding	5026
ENSG00000083457	ITGAE	571	496	554	543	687	270	761	225	1642	877	154	384	511	115	936	128	1053	560	119	469	1107	171	532	1005	134	680	175	624	726	151	889	334	225	276	822	490	566	501	471	369	754	615	793	855	118	protein_coding	3682
ENSG00000083520	DIS3	1734	1889	2379	2260	1781	1331	941	1777	1582	749	787	830	1638	642	1892	1108	416	1188	784	2354	3332	916	1077	1376	817	2752	1013	1486	701	1267	1020	675	1051	2364	1021	1487	1806	1297	1938	2146	3240	1415	1691	1162	876	protein_coding	22894
ENSG00000083535	PIBF1	738	800	1202	1064	497	741	350	539	535	509	292	363	1158	213	703	221	244	401	338	991	1500	382	574	679	352	1087	389	562	283	388	391	271	351	788	556	628	822	595	789	901	1483	1113	748	513	216	protein_coding	10464
ENSG00000083544	TDRD3	892	1133	1613	1124	797	723	1212	504	982	489	350	420	1133	243	919	341	1018	869	402	1551	1378	447	698	621	365	1017	485	830	530	403	1351	422	687	1382	746	749	736	647	734	1434	1213	1242	583	464	391	protein_coding	81550
ENSG00000083635	NUFIP1	361	376	451	392	268	168	234	300	272	214	161	272	488	126	257	163	181	246	149	360	844	175	239	279	154	475	170	325	184	225	327	280	142	346	262	369	378	270	398	359	543	417	333	529	123	protein_coding	26747
ENSG00000083642	PDS5B	1720	1661	2357	2009	1209	857	866	1288	1286	613	546	728	2194	391	1331	533	1331	1152	571	2463	2383	625	1386	1268	578	2920	711	1454	794	844	1077	627	888	1669	1025	965	1586	1112	2186	717	2640	1803	1504	1186	615	protein_coding	23047
ENSG00000083720	OXCT1	948	154	1418	135	584	253	45	179	931	14	23	615	1071	76	569	39	296	194	36	659	86	88	880	390	89	190	45	514	135	30	77	66	44	277	191	112	1413	353	742	202	479	4746	338	2088	48	protein_coding	5019
ENSG00000083750	RRAGB	1242	1063	676	472	560	797	528	624	537	388	206	655	876	119	945	142	972	473	165	943	744	231	970	786	189	1458	177	842	991	218	686	970	227	651	743	900	607	857	650	714	1200	1763	574	278	130	protein_coding	10325
ENSG00000083782	EPYC	0	1	334	1	0	1	0	2	0	0	0	0	0	0	3	2	1	11	0	5	0	1	22	5	0	1	1	11	2	0	2	1	1	39	0	4	1	3	1	0	0	0	1	1	0	protein_coding	1833
ENSG00000083799	CYLD	2427	1000	2833	1653	3138	860	982	1453	5159	960	915	1227	2542	830	5025	1985	2574	2938	843	2500	490	974	1273	2017	931	2401	1075	3677	889	1465	684	1378	1075	2286	2841	1021	1938	1289	2152	1663	2925	4100	2633	4175	975	protein_coding	1540
ENSG00000083807	SLC27A5	223	136	233	73	235	63	333	4480	332	765	34362	2529	171	27341	143	33150	260	349	39717	231	193	24299	278	345	30007	4311	43903	3485	203	21265	178	147	765	570	7247	2154	292	144	379	694	261	92	2474	146	33281	protein_coding	10998
ENSG00000083812	ZNF324	327	277	294	297	403	188	300	212	349	259	91	207	441	87	302	200	354	322	186	360	191	177	274	465	119	500	128	737	237	116	268	198	184	325	288	223	343	265	366	268	528	462	423	272	101	protein_coding	25799
ENSG00000083814	ZNF671	292	236	186	48	160	215	386	187	1161	370	142	32	475	111	404	43	310	363	61	184	66	121	481	194	123	248	104	176	530	91	67	101	232	94	225	164	474	339	583	83	1067	315	195	255	97	protein_coding	79891
ENSG00000083817	ZNF416	184	193	210	224	228	149	225	149	233	261	69	110	219	72	215	72	258	198	43	326	161	56	244	217	69	245	55	395	346	59	161	163	97	125	224	162	287	231	303	40	474	237	215	150	51	protein_coding	55659
ENSG00000083828	ZNF586	317	280	371	417	266	166	242	195	663	296	68	223	362	52	205	92	292	278	128	539	408	138	350	332	91	501	76	387	272	83	94	159	144	144	219	157	358	274	347	133	334	261	297	190	85	protein_coding	54807
ENSG00000083838	ZNF446	512	512	446	597	610	334	1267	302	596	566	82	548	660	133	470	79	716	391	93	701	429	151	554	598	116	819	111	760	803	91	741	387	217	675	590	484	576	419	635	640	783	620	544	289	124	protein_coding	55663
ENSG00000083844	ZNF264	1560	1397	1936	1831	1784	1183	645	1293	1621	1668	457	720	2015	407	1317	458	1957	1854	389	2296	1238	530	1749	1757	479	3538	505	2902	1236	491	712	1143	722	1011	1575	1034	1650	1584	1729	530	2519	2913	1929	666	386	protein_coding	9422
ENSG00000083845	RPS5	25621	24330	24861	20661	23347	13710	58368	29663	45198	17518	6066	66812	31455	9188	16461	7532	22395	28041	9448	22154	37000	5276	33446	20136	7577	44245	5793	30838	34075	8316	43357	26325	7523	28956	35113	23809	18948	19864	28200	32903	31169	12275	24132	14298	5811	protein_coding	6193
ENSG00000083857	FAT1	11396	12772	15445	7470	11792	8534	2501	11562	304	3975	1964	3625	6452	802	8679	4708	4081	15377	620	15149	14915	1929	11271	6538	810	26552	1124	22142	7262	4246	6693	6035	1164	7954	4927	6175	14895	12141	10095	13007	24740	11259	7276	7814	848	protein_coding	2195
ENSG00000083896	YTHDC1	3005	4262	4018	3553	3278	1945	2026	2255	4206	4380	1082	2059	5479	902	3511	1595	5139	4420	1526	2380	3070	1488	4580	4443	1443	5059	1475	4484	3593	1624	2160	1655	868	4094	3909	3848	4902	3623	2867	1980	7856	4774	3393	2455	1316	protein_coding	91746
ENSG00000083937	CHMP2B	2739	2270	4030	3759	1814	755	797	2276	962	590	918	1391	1550	656	1787	1464	779	1321	877	1894	1368	814	1068	1931	871	2353	1430	1844	962	1717	1028	1505	633	1590	1069	2926	1891	1561	1309	1376	2396	3759	1809	2127	951	protein_coding	25978
ENSG00000084070	SMAP2	4764	1591	1522	1510	2477	705	1089	2396	20747	1004	1997	3010	2037	1911	3358	2219	3657	3468	2875	799	734	2519	2482	3025	2324	2138	2222	4126	3397	2216	1003	3812	2712	2021	3863	834	952	1996	1447	1371	1487	6513	4731	3459	3190	protein_coding	64744
ENSG00000084072	PPIE	1943	1825	1784	2259	1999	908	4462	1924	3525	2803	863	2449	1954	701	1639	684	2639	2354	824	1047	1144	725	1172	3564	878	2869	848	1428	4248	1028	3226	3010	1006	1491	2172	860	1283	1590	2596	3145	1858	1957	2612	2138	661	protein_coding	10450
ENSG00000084073	ZMPSTE24	2756	2354	3094	2592	4559	2298	3527	4344	923	3380	1517	4297	4663	957	2628	1461	5101	4740	1182	1914	1457	1231	5671	6619	1291	7589	1947	3451	4330	1953	3471	5048	1928	1842	2747	1484	2277	3270	8077	5260	2770	6579	7314	3171	1353	protein_coding	10269
ENSG00000084090	STARD7	7002	10574	3947	7103	9639	6295	6619	11206	6497	8956	2869	7586	8243	2185	10558	3563	7649	9275	2802	7774	7667	2753	5855	7523	2640	13175	3137	9530	8001	4014	13364	10620	4112	8679	7464	8629	12853	6273	7852	9285	8261	8407	7575	6505	3453	protein_coding	56910
ENSG00000084092	NOA1	1374	3259	1245	874	1526	725	1113	1017	1237	1197	370	1170	2106	275	1078	300	1733	2578	276	831	1443	389	2478	1929	352	1168	412	2461	2026	516	1985	873	173	2478	1647	1320	1706	1315	1199	1321	2491	1445	1166	1282	323	protein_coding	84273
ENSG00000084093	REST	1639	1654	2197	1483	1522	1086	795	1543	1266	1284	572	766	2848	369	1749	1169	1847	2018	609	1735	1733	810	2032	1755	638	3001	751	3027	1123	1347	928	889	534	1617	1333	1621	2034	1473	1121	1150	2814	5746	2363	2052	616	protein_coding	5978
ENSG00000084110	HAL	36	8	27	16	23	4	31	840	32	44	3641	670	607	1956	14	13374	147	14	9661	34	404	6432	136	82	12635	1406	6296	177	155	5210	84	10	4780	25	254	104	438	41	16	188	41	191	807	69	12310	protein_coding	3034
ENSG00000084112	SSH1	3171	1849	2223	1380	3396	570	850	1806	1514	1162	603	1490	3873	584	4334	752	2252	1641	640	3134	1414	823	5151	2668	625	8404	718	2839	1645	957	1379	1421	806	1572	1391	1461	1992	2531	1982	2540	3868	2693	3427	2232	459	protein_coding	54434
ENSG00000084207	GSTP1	24175	1666	21337	24651	23130	11303	13083	1659	12533	42457	498	869	13870	1153	9079	560	19820	36641	1018	855	154630	1441	14323	25406	1304	25292	605	21080	29610	696	1608	63310	207	10402	81458	18066	26331	26871	16913	4534	25124	6201	23574	16786	848	protein_coding	2950
ENSG00000084234	APLP2	31585	19132	52753	38057	15097	14480	8134	36820	5033	30810	17872	16907	43430	12293	15596	21031	22810	15113	17470	21328	14194	16320	27023	14572	17761	35030	24863	33113	21362	22243	17679	21172	17480	43485	17999	14673	28224	25035	17014	17361	82901	81862	37514	52981	18573	protein_coding	334
ENSG00000084444	FAM234B	424	56	357	178	108	36	91	65	209	130	163	503	146	94	90	109	156	402	149	198	431	157	413	219	141	398	214	297	180	228	45	69	474	317	159	70	232	240	154	139	138	965	209	264	148	protein_coding	57613
ENSG00000084453	SLCO1A2	3	2	11	0	2	0	0	77	111	6	229	14	0	273	795	181	5	5	844	4	312	182	1	300	72	59	146	21	2	249	0	64	28	0	33	17	207	3	167	213	0	1	14	4	51	protein_coding	6579
ENSG00000084463	WBP11	3829	4051	3300	2968	4801	2314	2591	3389	3222	3355	1336	4535	3588	1098	5082	1504	3585	4489	1425	4713	4285	1396	6239	3449	1350	6139	1704	4150	4237	1889	1595	3811	2026	3999	4084	2759	3969	3112	4270	5383	12356	4792	3724	4267	1358	protein_coding	51729
ENSG00000084623	EIF3I	7254	4767	7126	10284	9983	3428	12867	9874	7899	10204	3971	8462	6461	2870	4864	3476	7746	8993	3354	3856	10433	2884	4511	4463	3050	7859	3655	4330	5476	3821	11795	11733	3795	6405	9208	4361	5327	3611	5328	6320	5308	6357	5390	11872	3781	protein_coding	8668
ENSG00000084628	NKAIN1	5	8	15	52	8	0	9	9	2	26	0	1	1	0	0	0	14	42	0	9	12	1	4	20	1	10	0	0	2	0	5	34	6	21	0	2	3	5	13	37	9	440	13	1	0	protein_coding	79570
ENSG00000084636	COL16A1	4694	1566	6555	733	1441	361	1244	1895	1336	768	233	571	5741	563	4430	183	10101	2017	210	3098	4008	456	9841	2492	491	3657	222	3536	2642	210	1733	686	208	2977	1706	934	2970	3910	2705	1460	6715	8835	4340	1577	141	protein_coding	1307
ENSG00000084652	TXLNA	3194	2312	4348	2989	6167	2252	3575	4180	4141	4948	1827	2575	5698	1254	3756	2577	5298	6228	1310	3008	4504	1721	2592	3145	1543	5598	2177	3243	2342	3261	5990	9071	3649	2742	4358	2222	3971	2406	3093	4609	3095	4917	3209	4840	1653	protein_coding	200081
ENSG00000084674	APOB	262	2811	21	4261	22947	6718	6156	51419	3	22359	192065	37548	3555	115878	9994	336398	13259	14012	172589	9325	1161	190955	27769	11085	191311	107365	343043	36964	86	369016	26774	44613	53130	2553	57070	31502	50512	2784	13050	7593	1286	27654	22518	3497	277224	protein_coding	338
ENSG00000084676	NCOA1	2354	1909	2875	2657	1381	975	954	2112	1789	822	890	1356	2292	786	2563	1183	2531	4939	1031	1918	2199	1072	2892	1948	1120	2746	1346	2359	1583	1547	1488	1284	809	2495	2057	1383	2423	2037	3434	1140	1741	4744	2342	1359	1017	protein_coding	8648
ENSG00000084693	AGBL5	1268	1704	1293	1630	2947	734	1744	1519	730	1769	381	1379	1317	318	2237	391	2174	4703	300	1734	3338	325	1606	1458	281	1572	374	1375	1166	423	1348	1586	820	1668	1527	1279	1636	943	2618	3890	1179	1023	1055	1470	329	protein_coding	60509
ENSG00000084710	EFR3B	70	43	172	141	35	27	6	94	98	23	9	9	90	17	31	11	190	47	11	132	85	10	75	98	23	136	22	46	15	13	95	38	26	18	32	33	77	51	34	65	62	79	84	646	8	protein_coding	22979
ENSG00000084731	KIF3C	1232	762	623	178	3310	648	328	811	208	1378	30	479	986	105	870	38	1747	5483	36	721	1230	96	1714	2623	88	1063	41	1156	1040	62	207	10996	30	1220	535	295	2034	1762	2185	7615	575	813	2585	2400	44	protein_coding	3797
ENSG00000084733	RAB10	4963	7259	7364	6035	8257	5841	2911	10565	2480	4206	1990	6226	5788	1246	8141	2342	4742	9579	1700	9867	13588	2088	5552	5820	1839	7530	2532	5697	3608	2859	3625	19950	3553	8431	4129	6778	7012	4626	6390	11095	4310	8817	7601	7026	1964	protein_coding	10890
ENSG00000084734	GCKR	60	24	721	29	435	17	112	923	3	180	4626	535	640	1434	283	5698	932	2351	3099	1277	108	2971	430	1283	2561	831	4774	754	581	5032	167	1903	703	391	2338	304	2296	271	1218	520	280	412	641	478	3363	protein_coding	2646
ENSG00000084754	HADHA	8385	11962	8151	12943	8920	6054	10397	15725	8789	8514	10485	13070	10984	7035	12957	12922	11117	16213	12174	10935	8136	8816	11321	11205	8459	8530	11540	11467	9211	12307	13401	13602	11135	16743	12677	11442	10880	7437	14468	19704	6903	25504	11729	10466	10201	protein_coding	3030
ENSG00000084764	MAPRE3	1207	733	758	405	591	266	645	819	561	513	546	868	1103	404	1091	761	1157	1466	546	417	548	589	1274	1352	659	774	704	724	1561	647	381	979	1027	1958	1036	595	994	716	291	772	773	3139	1132	548	598	protein_coding	22924
ENSG00000084774	CAD	2410	1367	1523	1636	4403	1393	1815	3397	2313	2571	443	3629	3485	460	5134	438	4634	6269	518	4279	7356	600	3753	4539	450	8233	411	4637	1292	405	2479	4431	422	1897	3169	2086	5151	3886	5970	4976	2835	1331	3900	3115	467	protein_coding	790
ENSG00000085063	CD59	30609	20353	70444	10717	20396	17949	30971	17248	4101	9909	5080	16198	30726	4109	25900	5283	13125	32644	5066	18698	4377	6810	33924	11546	5407	25121	5522	15801	27872	6537	22545	18196	3512	41915	25427	13727	23394	24596	34899	23922	60015	36334	32861	34488	6444	protein_coding	966
ENSG00000085117	CD82	12573	6660	11322	1968	5970	2604	1582	3686	6548	1237	1323	3148	1140	1367	2397	2255	1380	7278	2431	3982	2856	1394	4864	1494	2265	1377	1888	1577	5497	1541	3252	8283	1008	7779	2899	2085	2038	3074	4377	2621	8114	4365	5324	7029	2155	protein_coding	3732
ENSG00000085185	BCORL1	1104	1146	668	1917	849	689	626	959	508	899	324	329	2018	173	1105	199	2437	1584	263	645	1462	326	2027	1636	308	3511	276	1473	1396	462	501	611	189	1059	1151	395	1229	1296	949	1380	2979	1162	1305	517	105	protein_coding	63035
ENSG00000085224	ATRX	2811	2829	3344	2770	3550	2496	1262	2634	1718	938	795	1889	4804	615	3739	951	3031	4094	756	4089	3520	912	4839	3685	793	5291	1170	4650	2571	1191	1102	1665	854	2345	2162	2269	3867	3082	3720	3341	5211	6379	3840	1445	848	protein_coding	546
ENSG00000085231	AK6	523	988	505	522	494	435	868	823	534	666	413	585	811	274	958	459	847	741	380	835	538	398	800	744	395	1671	414	719	660	539	961	932	709	866	819	496	1029	723	367	887	1116	867	968	665	353	protein_coding	102157402
ENSG00000085265	FCN1	557	39	239	42	86	16	51	676	265	4	21	43	56	479	240	115	8	99	81	34	23	161	90	186	278	433	179	500	25	53	21	132	8	233	397	59	13	44	138	104	9	22	289	37	161	protein_coding	2219
ENSG00000085274	MYNN	839	765	752	846	831	483	582	646	656	664	261	543	928	228	1133	362	422	1041	355	1266	910	384	826	963	288	1560	409	933	836	438	531	641	569	1029	732	716	531	682	422	1219	1120	917	881	491	352	protein_coding	55892
ENSG00000085276	MECOM	2077	672	2919	619	566	143	173	333	151	428	37	347	265	95	333	70	77	1634	61	1997	1936	184	1076	3253	233	1090	76	490	627	82	943	82	80	71	158	939	793	522	316	3081	219	2808	1880	2096	55	protein_coding	2122
ENSG00000085365	SCAMP1	1740	1653	2342	678	1474	978	676	2668	510	1298	645	1638	2240	556	2156	524	2357	2807	711	1099	1364	554	3303	1860	560	2341	591	2422	1501	760	886	1348	542	2999	1554	942	1766	1818	1141	1681	3866	3374	3118	1121	543	protein_coding	9522
ENSG00000085377	PREP	1652	791	1329	1132	1186	345	433	1088	1407	586	822	682	1852	470	1968	751	510	1018	456	980	3991	625	1065	897	759	1605	1051	980	882	1278	780	948	1147	916	1165	706	737	1654	861	887	1002	4305	1418	2339	871	protein_coding	5550
ENSG00000085382	HACE1	315	116	476	750	322	58	50	209	255	96	96	128	640	66	524	99	270	287	93	136	592	135	326	376	121	378	119	401	131	127	47	136	350	331	239	104	240	456	273	184	264	952	219	530	115	protein_coding	57531
ENSG00000085415	SEH1L	1045	1479	1657	899	1177	709	1289	1247	1569	1335	714	832	2052	561	2895	1407	2114	1959	857	2180	2504	908	1600	2036	863	2747	863	2160	1897	1285	1386	1108	988	2477	1658	1523	1845	1760	973	1499	3932	2196	2370	2610	742	protein_coding	81929
ENSG00000085433	WDR47	628	485	772	396	593	548	200	788	240	246	95	559	763	107	536	127	725	732	99	229	247	163	916	588	143	744	163	712	571	118	299	276	104	500	476	360	751	678	784	504	517	1088	1463	748	80	protein_coding	22911
ENSG00000085449	WDFY1	2234	1232	3213	2376	1839	923	469	2334	1623	739	660	925	2030	538	2242	1012	1337	1374	610	1206	2940	742	1949	1807	757	2092	1013	2037	1153	1148	593	1743	371	2600	1297	1268	1887	2129	1577	1710	2630	2858	2627	2285	640	protein_coding	57590
ENSG00000085465	OVGP1	168	451	144	196	287	441	120	517	858	92	449	307	158	218	85	367	184	593	376	84	125	132	577	556	402	229	517	241	254	529	940	609	39	142	391	706	701	65	488	489	69	76	959	82	180	protein_coding	5016
ENSG00000085491	SLC25A24	1976	923	3260	2452	1098	2369	542	1908	431	356	57	1516	2192	132	1813	117	1945	1314	90	696	1612	203	2780	1712	132	1691	95	2269	1196	80	820	869	132	1466	982	1306	1671	2693	2262	2252	1939	2446	4370	2443	138	protein_coding	29957
ENSG00000085511	MAP3K4	1073	669	1116	831	1510	385	548	705	1537	776	448	701	1548	388	1540	383	1012	1227	568	673	2297	524	1224	1102	497	1184	545	1192	1376	626	505	537	770	941	913	450	779	1335	906	730	1129	1838	1409	2736	505	protein_coding	4216
ENSG00000085514	PILRA	453	121	379	190	259	151	254	304	415	28	31	150	73	162	473	76	108	147	156	192	137	136	192	219	146	359	98	179	184	55	243	193	63	470	185	84	73	202	142	121	62	95	290	286	85	protein_coding	29992
ENSG00000085552	IGSF9	807	556	1730	1374	354	78	1205	634	8	1869	1068	1278	2553	400	85	1461	2860	1124	245	19	2471	623	2545	4946	144	2726	567	1188	3701	1704	22	423	19	502	1733	334	182	4820	365	51	3499	2369	1655	124	642	protein_coding	57549
ENSG00000085563	ABCB1	1040	21676	480	7674	10242	2450	2887	2277	302	359	1585	5382	19	999	20926	3395	92	2184	1000	52	16	1517	320	206	1544	921	2649	657	154	2054	4938	20	110	7084	1524	3761	2475	29	19841	300	146	1991	1049	749	1511	protein_coding	5243
ENSG00000085644	ZNF213	956	938	910	1820	1191	977	1212	816	942	1204	121	792	2906	151	1147	83	837	1120	124	1061	1112	160	1063	898	156	1413	107	822	831	99	839	831	361	958	812	1129	1558	1157	698	983	2533	1752	1088	1043	111	protein_coding	7760
ENSG00000085662	AKR1B1	2973	950	2492	1247	3457	507	727	2331	3953	1303	115	9469	1236	504	1870	269	2912	3591	446	1366	1916	516	2064	2774	406	1477	298	3219	4835	210	1910	3098	183	12637	2290	1654	4644	918	2794	5753	1825	2486	4953	7654	450	protein_coding	231
ENSG00000085719	CPNE3	3394	3364	3877	7228	4751	2442	1541	4721	1988	1842	2044	1596	4308	1268	5788	2162	6363	8760	1882	3479	4039	1997	6996	6045	2019	4219	2847	5867	2900	3084	2588	2640	1951	5889	3473	4363	3029	6507	3947	5839	13327	9377	5128	5382	2230	protein_coding	8895
ENSG00000085721	RRN3	1885	1740	2261	3740	1550	1335	1011	2703	1534	1823	1314	2258	3392	881	2955	2422	884	1607	1099	2209	3148	1184	1885	1532	1259	2116	1653	2302	1535	1723	1378	1269	1671	2231	2375	2058	2801	2453	2040	1810	2994	3588	2161	1527	1127	protein_coding	54700
ENSG00000085733	CTTN	15935	11530	22098	8075	12958	14874	7773	13950	2134	10972	2741	23408	11339	2175	14424	2742	6480	16957	2033	10646	40745	2937	10325	9551	2652	10946	3633	7755	12224	3647	17410	23272	6747	17722	25635	7812	14364	7246	12158	19568	19660	12131	18404	14870	2467	protein_coding	2017
ENSG00000085741	WNT11	342	115	449	124	65	3	58	198	27	16	199	23	193	183	148	489	9	16	307	49	4330	262	18	36	110	739	10	269	9	296	266	13	224	271	557	62	17	24	26	46	63	4	118	7	188	protein_coding	7481
ENSG00000085760	MTIF2	1192	1813	1244	1884	2033	825	1237	2241	1311	1332	1015	1956	1722	643	2151	913	1950	3996	989	2447	3458	933	1955	2199	908	1899	1267	1879	1472	1377	1810	2210	1358	2267	1803	1631	2037	1284	2390	3566	1793	2331	1990	1934	881	protein_coding	4528
ENSG00000085788	DDHD2	1227	1467	2204	2761	2457	775	850	820	1216	1030	423	711	1656	307	1805	472	2120	2146	300	1579	1191	483	1818	1029	421	1033	449	1165	940	612	914	877	673	3801	1651	1082	1215	1122	955	1781	3137	1930	1992	1239	416	protein_coding	23259
ENSG00000085831	TTC39A	549	927	1490	2503	2711	1444	4371	1725	100	457	46	2403	1092	13	3861	16	1184	4998	16	1248	694	48	2564	4215	50	2782	22	57	2172	32	541	14746	509	1613	546	807	758	1294	2754	10090	773	1168	1839	584	24	protein_coding	22996
ENSG00000085832	EPS15	3159	1781	3085	2713	3116	1441	1785	2932	3832	1482	1433	2104	2991	1013	4505	1539	2741	3432	1420	1553	1467	1611	4803	3607	1490	3429	1791	2674	2710	1839	778	1999	1176	2357	2400	1451	1616	2821	3852	2997	2365	3936	5300	2800	1551	protein_coding	2060
ENSG00000085840	ORC1	91	175	93	363	578	31	90	395	183	387	20	681	190	17	242	4	548	430	6	201	393	15	317	783	12	401	9	238	301	14	153	535	112	194	284	65	228	175	1002	399	139	121	382	429	8	protein_coding	4998
ENSG00000085871	MGST2	2135	3487	3928	9055	863	1026	1703	2148	691	2064	4662	1910	1304	2694	700	3597	2373	2091	4294	1136	1452	2962	2546	2180	4383	1757	4270	2483	3083	4249	4064	1605	1026	807	2497	2055	2272	1594	1659	1026	4153	2417	2856	1618	3565	protein_coding	4258
ENSG00000085872	CHERP	1645	1862	2029	2232	2462	1193	1100	1740	1808	1677	1581	2518	2584	810	3053	830	2060	2356	1008	2210	2104	1067	1917	2761	993	4165	1831	3707	1951	1979	1516	1946	1000	2070	2166	1866	2274	1998	2963	2811	3031	2745	2291	1972	899	protein_coding	10523
ENSG00000085978	ATG16L1	1354	1414	1371	1105	2078	1230	890	2266	1960	1454	761	2217	2333	447	2281	1236	2029	2806	566	1814	1965	782	1613	1949	547	2587	843	1696	1490	895	1392	2154	947	1609	1509	1959	2090	1902	2002	2176	1986	2634	2649	2192	700	protein_coding	55054
ENSG00000085982	USP40	1658	3548	2377	2846	3200	1303	1881	3732	1662	2534	1130	3259	2417	752	3647	1222	3140	2179	972	2922	4137	1470	2654	2837	1039	3877	1539	2281	2037	1584	2498	2424	708	2578	2440	4069	3588	2868	2661	4054	3757	2990	2320	2156	1141	protein_coding	55230
ENSG00000085998	POMGNT1	3271	2176	3730	2243	4099	2298	6693	3853	2218	3960	1446	4948	4046	1215	4713	1967	6630	6849	1229	2562	3132	1252	5477	7065	1411	4546	1502	3370	9147	1975	3137	7017	3144	2726	4253	1156	2393	4292	7335	6687	4152	6120	7120	5868	1451	protein_coding	55624
ENSG00000085999	RAD54L	90	140	134	447	404	53	24	290	171	457	0	446	163	8	89	3	694	380	0	140	476	11	252	855	5	356	2	184	311	7	135	213	87	201	227	99	197	168	265	241	84	61	175	619	4	protein_coding	8438
ENSG00000086015	MAST2	2707	1359	4104	5805	2309	1646	1142	2656	1240	2544	440	3706	1803	388	1195	657	3454	4478	499	706	2760	825	4531	5501	550	5509	536	1738	4097	781	1095	6773	505	2133	1918	1290	2345	2165	3009	3167	1521	2981	4373	3523	426	protein_coding	23139
ENSG00000086061	DNAJA1	4205	5441	8832	8681	7713	1677	3446	4354	3662	1728	6038	7729	5635	2320	10499	6956	1544	4546	4771	9568	7014	4435	9032	4111	3258	11667	4946	7225	4039	7635	5404	3793	3212	7387	4939	5152	5218	7412	3300	4025	12842	7942	8236	10256	9589	protein_coding	3301
ENSG00000086062	B4GALT1	9187	9063	13469	21107	9093	3708	6170	14288	4073	6206	5147	15130	13715	5107	6094	8037	7446	5474	4451	11521	10200	6779	11262	5013	4704	16934	7779	16540	7089	6467	8127	6075	6284	22188	6321	8076	4948	9303	8804	6857	27515	27499	7502	9132	8951	protein_coding	2683
ENSG00000086065	CHMP5	2430	3655	4377	3470	2687	2322	1943	2061	1459	1486	1301	3688	3009	886	3903	970	2150	2569	1216	4399	3774	1119	3516	2497	1176	4038	1360	2920	2359	1620	2530	1718	1387	7611	2143	3798	2383	2615	2042	1971	13943	5232	3597	4285	1213	protein_coding	51510
ENSG00000086102	NFX1	1510	2461	1810	1798	1916	1435	1372	1426	2210	752	1201	1906	3300	873	3385	1729	1278	1681	1488	5311	2231	1387	2940	1659	1216	3527	1627	3201	1485	1628	2244	988	866	4425	1433	2451	1503	2035	1456	1657	10227	3271	1849	1457	1407	protein_coding	4799
ENSG00000086159	AQP6	109	2	142	25	4	8	0	1	0	8	28	8	12	12	2	5	17	12	11	4	179	9	2	40	16	2	29	13	2	17	2	3	0	2	3	18	0	5	0	40	2	79	9	2	11	protein_coding	363
ENSG00000086189	DIMT1	1143	918	827	668	1021	816	685	1359	1416	623	307	1247	1581	305	1492	453	1006	1351	370	1319	1058	361	2151	1266	370	2593	355	778	1258	421	792	942	300	1426	1161	590	1121	970	658	1543	1676	1728	1832	1077	349	protein_coding	27292
ENSG00000086200	IPO11	959	849	724	526	688	365	763	984	460	451	247	908	930	276	1096	321	922	1160	275	971	761	340	1437	1147	280	1604	465	1273	653	470	749	701	567	931	822	410	923	787	576	772	1034	1412	1020	702	354	protein_coding	51194
ENSG00000086205	FOLH1	55	151	58	1522	67	78	68	475	36	17	955	98	99	705	67	888	93	158	1357	100	185	613	230	233	810	428	1235	231	40	866	229	202	40	67	189	208	131	207	131	122	176	884	161	200	767	protein_coding	2346
ENSG00000086232	EIF2AK1	6223	7779	8384	10494	10296	6503	5415	12942	5297	11198	5039	11628	7806	3443	9726	3882	9485	10877	4407	7244	13009	4016	8057	10072	4804	11746	6026	6751	8058	6051	8541	9204	3707	9103	8467	8005	4984	3906	8308	12441	11765	8303	9318	4485	4254	protein_coding	27102
ENSG00000086288	NME8	41	7	14	8	17	5	14	10	26	3	2	5	3	2	34	2	4	8	3	4	6	6	6	19	5	24	4	9	28	3	11	10	2	19	17	8	10	6	8	2	4	8	11	14	4	protein_coding	51314
ENSG00000086289	EPDR1	808	2061	968	1761	1360	1170	626	3552	168	1289	428	3233	799	310	1450	693	1185	2251	154	2220	1022	394	1637	961	353	497	394	1000	1018	654	2273	2085	271	2864	1159	1633	1777	700	2006	3661	1771	2062	1115	799	258	protein_coding	54749
ENSG00000086300	SNX10	726	4611	930	1975	5322	226	712	3603	867	1210	2103	2749	892	743	6043	1439	1357	4464	804	5371	390	1021	4489	1380	831	1916	1468	1335	1178	2874	615	5324	338	7403	1664	2402	2300	568	3823	15331	1772	70	1926	1485	1386	protein_coding	29887
ENSG00000086475	SEPHS1	2646	2961	1533	2464	1515	1625	2438	3345	1651	4962	1222	1660	5095	956	4023	1530	5126	3365	1169	2921	2305	1319	4436	4482	1316	6482	1641	3164	2812	1737	3741	3187	1690	2467	3702	2599	2976	2690	1964	2409	4594	2474	3025	2474	1244	protein_coding	22929
ENSG00000086504	MRPL28	2805	3133	3103	4235	2045	1492	8574	2567	3424	5946	1745	3054	2918	1190	2388	1372	2027	3585	1365	2300	2876	1282	2281	1830	1395	2395	1511	2217	4222	1806	7079	3622	2129	2755	2882	2582	3897	2358	2668	2343	3611	2569	2089	4756	1441	protein_coding	10573
ENSG00000086506	HBQ1	0	2	0	18	1	0	1	1	0	0	1	2	0	0	3	0	0	0	1	1	4	1	1	2	1	0	0	0	1	2	1	1	0	1	0	13	3	3	0	0	1	0	1	0	0	protein_coding	3049
ENSG00000086544	ITPKC	3219	1437	7558	2342	2229	2199	5701	2775	1603	2223	451	2146	2649	467	1648	5450	4434	5995	1019	1694	1673	878	2806	2727	625	7936	665	9072	4571	487	2020	3563	829	6319	3820	2844	2202	3042	2734	2612	5916	4266	7136	2092	1148	protein_coding	80271
ENSG00000086548	CEACAM6	10816	203	183527	19467	1853	40614	144	3415	17	396	25	9864	62	11	229	1	1127	12796	23	2590	32892	231	4144	4695	332	8553	16	736	535	17	426	236	9	12396	679	1531	24681	1522	3278	153	1301	88	36429	6396	9	protein_coding	4680
ENSG00000086570	FAT2	66	4	21	3	61	24	3	9	22	13	2	21	19	0	55	1	40	84	3	13	19	2	30	37	3	17	2	38	4	5	2	5	17	18	8	6	54	56	24	223	29	23	11	4	10	protein_coding	2196
ENSG00000086589	RBM22	2069	2402	2503	1438	3595	1408	3464	2233	2434	1853	675	1964	2952	640	2887	875	2518	4853	888	2138	1873	893	3434	2196	798	3205	811	2565	2638	888	1885	2215	1280	2153	2146	1711	2576	2042	2830	1928	3392	3148	3044	2142	675	protein_coding	55696
[truncated: 23,106 more rows]
