# Supplementary material for: Identification and Validation of Three Autophagy-Related Long Noncoding RNAs as Prognostic Signature in Cholangiocarcinoma
Source: Front Oncol. 2021 Dec 2;11:780601. doi: 10.3389/fonc.2021.780601 (PMC8674813; doi:10.3389/fonc.2021.780601)
Supplement: Supplementary file 7 [file DataSheet_7.csv]

	B cells naive	B cells memory	Plasma cells	T cells CD8	T cells CD4 naive	T cells CD4 memory resting	T cells CD4 memory activated	T cells follicular helper	T cells regulatory (Tregs)	T cells gamma delta	NK cells resting	NK cells activated	Monocytes	Macrophages M0	Macrophages M1	Macrophages M2	Dendritic cells resting	Dendritic cells activated	Mast cells resting	Mast cells activated	Eosinophils	Neutrophils	P-value	Correlation	RMSE
TCGA-3X-AAV9	0.0974635844740949	0	0.0219271299523104	0.0912552424912099	0	0.345423500056234	0.0172214818961757	0	0.0174019061839124	0	0.0252493037500723	0.0121283937453676	0.0568239066109356	0.0559433391854457	0.0500675922588381	0.127671721880174	0	0	0.0814228975152296	0	0	0	0.02	0.243890570183377	0.984906356619471
TCGA-3X-AAVA	0.0971031512172741	0.0249545823209943	0	0.136405053756067	0	0.302347270634345	0	0.0128673983454208	0.0262562504288977	0	0	0.057862918009775	0.018730621645626	0.022066804585397	0.0299380913015003	0.225973741341342	0.0193578462382522	0.000370189094558839	0.0257660810805489	0	0	0	0.213	0.0784349656664198	1.06355243478544
TCGA-3X-AAVB	0	0.0117295309137541	0.00427674790614638	0.0402838029323007	0	0.231082218826499	0	0	0.0554440442190392	0	0	0.046448714532111	0.0248988716881633	0.161094546663318	0.0366843719401898	0.301193677233886	0.0205703732077838	0	0.0662930999368088	0	0	0	0.29	0.0611449142880591	1.07174540129494
TCGA-3X-AAVC	0.0397186631966829	0	0.0272614527290719	0.00547022556905844	0	0.274083949883874	0	0.0487882444195457	0.10177077623532	0	0.095734454747114	0	0.0104450758865027	0.131513086740534	0.10695196925109	0.0568515492533419	0	0.0279365290738449	0	0.0734740230140192	0	0	0.224	0.0756333043733519	1.06589976288022
TCGA-3X-AAVE	0.138265895005211	0	0	0.163633149728467	0	0.223857059528933	0	0.00337977246201127	0.0772481903162391	0	0.0348212868482682	0.00501765375739838	0.0345240926869194	0.0643502322389692	0.121413681961727	0.109022671904103	0.00485524131993968	0	0.0168936845211523	0	0	0.00271738772066245	0.022	0.215600668240461	1.00656262683694
TCGA-4G-AAZO	0.0328764056091848	0	0	0.0647571308575875	0	0.263208544886367	0	0.0134688302828454	0.103938199332589	0	0.0252409194669865	0.0757067197540041	0.0402715082873836	0	0.0592531630714926	0.262265133772382	0	0	0.0590134446791779	0	0	0	0.544	0.0210208801001985	1.08652713376502
TCGA-4G-AAZT	0	0	0.045675874282201	0.128632070840637	0	0.20517673182405	0	0.00194245938879389	0.0780617036822384	0	0	0.0743886224171057	0.0712908198563775	0	0.0177680371009884	0.336330422343082	0.00758422570193539	0	0.0327253506544456	0	0	0.000423681908145274	0.413	0.0374302501052357	1.0778384844965
TCGA-W5-AA2G	0.112250611311443	0	0	0	0	0.260781353098922	0	0	0.0201155566081419	0	0	0.0131613504186895	0.0769050987756092	0.214461954341351	0.0610134833533972	0.228173380506347	0	0	0.013137211586099	0	0	0	0.0669999999999999	0.143751133171456	1.0376531316682
TCGA-W5-AA2H	0.0928995058295218	0.45206047395229	0	0.0764240897651111	0.0275037561985815	0.0880674143887372	0	0.00511396614593677	0.10090019266894	0	0.0153164641326418	0.0134658881924511	0.00844843778385999	0.045583340942066	0.024088824349329	0.0191490179576718	0	0.0218844768068548	0.00909415088600777	0	0	0	0	0.687664119447118	0.747101952488091
TCGA-W5-AA2I	0.0868329631029028	0	0.0179268945755664	0.110407230487255	0	0.172776370529451	0	0	0.109543313097799	0	0	0.17173074989317	0.012760559327251	0.128192273734423	0.00560740536310838	0.116182150416019	0	0	0.0680400894730529	0	0	0	0.811	-0.0121053799748942	1.11748205979021
TCGA-W5-AA2I	0.109004529775802	0	0.00461463432176169	0.091998499821629	0	0.379185450329291	0	0	0	0	0.0587956014711239	0	0.0378055991362504	0.00473740535039952	0.10136990925622	0.207419665415633	0	0	0.00506870512188899	0	0	0	0.984	-0.0454693129385139	1.12078443765211
TCGA-W5-AA2O	0.0252713201154097	0	0	0	0	0.161472220362477	0	0	0.0710658646440559	0	0	0.0649141772579162	0.0989271189523587	0.102567455989954	0.0234442476827702	0.420071949370823	0	0	0.0322656456242349	0	0	0	0.63	0.0105219806096429	1.10370108894074
TCGA-W5-AA2Q	0.10399646484456	0	0.0169315818702559	0.00369056795953154	0	0.256841769064239	0	0.0347195728623775	0.0407234660659287	0	0	0.0747218584450328	0.00580890778968082	0.17165166009479	0.121780267479045	0.137905639446329	0	0	0.0312282440782296	0	0	0	0.408	0.0391453569197373	1.08099600219141
TCGA-W5-AA2Q	0.0595456692384465	0	0.0146867658721811	0.0422841636720003	0	0.303894052823446	0	0	0	0	0	0.0766865353795319	0.176639694131477	0.0195781502190585	0.0978140770485672	0.131268931618849	0.0145167219272211	0	0.0630852380692214	0	0	0	0.471	0.0292533030415617	1.0757948266403
TCGA-W5-AA2R	0.0481436059442459	0	0.0219849768686249	0.0698546905385324	0	0.375222617202731	0	0	0.0349414520102865	0	0	0.0397292606000764	0.0428986107192832	0.140873013748243	0.105218627088488	0.0487798374057948	0.0132510334473743	0	0.0591022744263197	0	0	0	0.019	0.253151366979619	0.987084385443403
TCGA-W5-AA2R	0.0856205092912418	0	0.0119561667278605	0.0575547001476018	0	0.331226394969269	0.0223805647342576	0.00882594946889626	0	0	0.0846178415960203	0	0.094557024448079	0.143321872874202	0.014476231129614	0.0205399463627842	0	0.00554327988624799	0.103874797379408	0	0	0.0155047209845179	0.549	0.0206267296089222	1.07673374272809
TCGA-W5-AA2T	0.00418037425277926	0	0.0107447124851455	0	0	0.301805330578669	0	0.00656226301384239	0.123733283605555	0	0	0.127451355986574	0.0177013872186921	0.344865077382033	0.0101126958266488	0.0218580020783266	0.00192849079306918	0	0.0255948456471582	0	0.00346218113150632	0	0.522	0.0241911723593317	1.11745035771466
TCGA-W5-AA2U	0.182677495719887	0	0.0275958236908012	0	0	0.442373473066175	0.0162754710960054	0	0	0	0.0498169373939239	0	0.0116505416552507	0.0542525921285238	0.10561886513342	0.098667962745923	0	0.00516728985066807	0	0.00590354751942252	0	0	0.209	0.0795152596152138	1.0661381731304
TCGA-W5-AA2U	0.0312439310052333	0	0.00629746238314071	0.0500903048505699	0	0.230188549031355	0	0.0487740225148137	0	0	0.0134453022937256	0.0469043858047582	0.0327066792991473	0.12351644733371	0.0908098116098262	0.297372937750793	0.000896425853527759	0	0	0.0277537402693993	0	0	0.512	0.0251581006518059	1.09020071700021
TCGA-W5-AA2W	0.0263993787083115	0	0	0.152000373128134	0	0.329844901329011	0.0231368785302306	0.00435776636764625	0.0367939076216283	0	0	0.0165691872014957	0.0400628429306739	0.102075098757236	0.0552233391451037	0.0217877653727538	0	0	0.186692465973126	0	0.00505609493464824	0	0.653	0.00742528171975973	1.0962137372062
TCGA-W5-AA2X	0.143972939149607	0	0.0202667655830727	0.00701270362976899	0	0.0822461287594422	0	0.0049595857024744	0.0979467759465218	0	0.0453275801492522	0	0	0.429115480549463	0	0.029539290862967	0	0.0280629880170326	0	0.0479257143953641	0	0.0636240472550344	0.193	0.0841921853844054	1.09069298845507
TCGA-W5-AA2X	0.0163228459980563	0	0.0116546406064978	0.0786076082322418	0	0.257632097904461	0	0.00192706693594186	0	0	0	0.0459142648512238	0.107045438901228	0.100081585684512	0.0326948355942662	0.142294266013106	0.00146443605217224	0	0.166029913563965	0	0	0.0383309996623279	0.54	0.0216846807327039	1.07406248565228
TCGA-W5-AA2Z	0.0189628399108131	0	0	0	0	0.189001065155913	0	0.0058329579082291	0.091616223844071	0	0	0.207679961800049	0.030271478285435	0.095648563868865	0.0281460174609365	0.135352961542596	0.0150152454366038	0.0650235600994685	0.0964798636501013	0	0	0.0209692610369189	0.198	0.0828565280165255	1.07340321889641
TCGA-W5-AA30	0.123521781504263	0	0.0170868078359564	0.0814590227811218	0	0.308698204543292	0	0	0.0626908466559222	0	0	0.0647089234835482	0.0271336993590823	0.0523698368686956	0.0792239551241763	0.168328248106716	0	0	0.0147786737372259	0	0	0	0.175	0.0906846861361913	1.05748326727972
TCGA-W5-AA30	0.0230057505575011	0	0.00661404168081258	0.0454105311258766	0	0.331403205058132	0	0.0102252763400938	0	0	0	0.0659128058099404	0.142119725441181	0.0448675022047377	0.0938826554641474	0.0926840486284628	0.0122415635893384	0	0.123129768092395	0	0.00850312600738056	0	0.697	0.00265388415803298	1.08578241752368
TCGA-W5-AA31	0.0257430034294393	0	0	0	0	0.202801795230209	0	0	0.0427113624688097	0	0	0.0367635424505503	0.0540012822631175	0.283976087303247	0.0425846973125508	0.187808809224853	0.0727659993610164	0.0345192907435876	0	0	0	0.0163241302126204	0.222	0.0758675758024147	1.08052021376274
TCGA-W5-AA31	0.100396585242574	0	0.0348064179030775	0.000990321331673974	0	0.279734292863223	0	0	0	0	0.0130930124034492	0.0219383989110838	0.0978655759393256	0	0.067027559751032	0.256001606485519	0	0	0	0.079776036363425	0	0.0483701928056167	0.864	-0.0194738677748671	1.08958948586176
TCGA-W5-AA33	0.150745635938431	0	0	0.0590239115942088	0	0.48433372404845	0.0105392885523682	0	0	0	0.0481394095279556	0	0.0431929068051673	0.0494089716289438	0.0279903981168178	0.0853461636713099	0	0.0262710488315303	0	0.00336064189248152	0	0.011647899392336	0.0590000000000001	0.153401324177484	1.03893030376272
TCGA-W5-AA34	0.010503767643739	0	0	0.0362336923882494	0	0.263472455127691	0	0.0161805584949843	0.0832310038710421	0	0	0.0925865077094365	0.0933239935594455	0.0456327446876566	0.0587031730149251	0.125717705320302	0.0875247682855922	0	0.0549170635817613	0	0	0.0319725663151747	0.229	0.0745115881797097	1.05616033435873
TCGA-W5-AA34	0.16032636759797	0	0.0625901703261661	0.0317921265196029	0	0.248058658697536	0	0	0.0367926721013953	0	0.0583572254221441	0.0442069924613071	0.0431952399989382	0	0.124052684739715	0.154734960882808	0	0	0.0358929012524179	0	0	0	0.963	-0.0371976474379254	1.10440251568109
TCGA-W5-AA36	0.0192602225969467	0	0	0.033331545181549	0	0.141146829208869	0	0	0.0917020678763372	0	0	0.0940574657027459	0.00801406475709256	0.213722390204264	0.0210146342049288	0.330709643695231	0	0	0.0470411365720357	0	0	0	0.479	0.0282466611075671	1.10171358717845
TCGA-W5-AA38	0.0585109768706118	0	0.000919472198082292	0.0420565254935265	0	0.122373614415618	0	0.0119533524432741	0.0963060311212278	0	0	0.0587122773778406	0.026470378959223	0.273923042672932	0.00565856625749821	0.287604001396776	0	0	0.0114217658256355	0	0	0.00408999496775473	0.016	0.286229330954138	0.981619084963247
TCGA-W5-AA39	0.25046643851375	0	0.0815945834617814	0.0548457264728643	0	0.0963591693228637	0	0	0.060090436257482	0	0.0907445801591662	0.024919389471757	0.017863905606317	0	0.119301301552739	0.180810922723403	0	0	0.0219889873375341	0	0	0.00101455912034213	0.988	-0.047050605846556	1.11100700853871
TCGA-W6-AA0S	0.0389170546753563	0	0	0.00999230078516401	0	0.363493960262486	0.0139374336878754	0	0.0318633451372625	0	0.0802051026585541	0	0.08153243373662	0.0277546730694506	0.0787637309767134	0.255555184458458	0.00958735227162334	4.45176755642659e-05	0	0.000631252099644985	0	0.00772165850522648	0.367	0.0458433872368269	1.07401503058552
TCGA-WD-A7RX	0.109588142865897	0	0	0.119467842319549	0	0.28474076533378	0	0	0.117182479448928	0	0	0.0759124506434278	0.0397227769541728	0.102618749556688	0.0948259157967357	0.00551957863727097	0.00567192898055409	0	0.0447493694629969	0	0	0	0.022	0.216112428463732	1.01099670084301
TCGA-YR-A95A	0.114199255707282	0	0	0.0575319525631994	0	0.310403084514895	0	0.0119027205592714	0.0558588803344936	0	0	0.0786327533183201	0.0307914334613439	0.0469651021445278	0.116175240465291	0.129662594089485	0	0	0.0478769828418901	0	0	0	0.702	0.00156549031084074	1.09891289723092
TCGA-ZD-A8I3	0.0606713157451276	0	0.0328283803972739	0.000566614190639964	0	0.238301010297284	0	0.000142979994960086	0.0810010373816711	0	0.0357242704602576	0.03053830936219	0	0.265082609278584	0.0833674741051092	0.16359389589074	0	0	0	0	0	0.00818210289616241	0.611	0.0129225994150792	1.09908086546179
TCGA-ZH-A8Y1	0	0.00567902950856205	3.51085754636215e-05	0	0	0.365533084054075	0	0.0119024987627904	0.0659135318674237	0	0	0.145870452377255	0.0289887665093326	0.313512365318577	0	0.0152343293735133	0	0	0.0402248886331653	0	0	0.00710594501984261	0.129	0.107042810393134	1.07922491279036
TCGA-ZH-A8Y2	0	0.00338179968598118	0	0.0549579728700532	0	0.199812759288878	0	0	0.0257110916528029	0	0.0107716401705025	0.0242339325087144	0.128294155262764	0.0337025928364911	0.0219955249809385	0.344214996951297	0.112751951612141	0.0127739777402811	0.0244262796438129	0	0	0.00297132479534166	0.504	0.0263110711191283	1.0839344570333
TCGA-ZH-A8Y4	0.111501773733786	0	0.00819247754425595	0	0	0.192792783526202	0	0	0.0566353960321621	0	0	0.0754007056769644	0	0.35847809898985	0.0179759323068815	0.122306892439237	0	0	0.0270719326854337	0	0	0.0296440070652263	0.0590000000000001	0.15273168076768	1.04763906312434
TCGA-ZH-A8Y5	0.0767061943409204	0	0.0950412085842999	0	0	0.271683564412251	0	0.0214113654626022	0.0498980218134288	0	0.009662463934948	0.0381541858891319	0.0113701653343042	0.12804138372853	0	0.244295102938404	0	0.0525421106350606	0	0	0	0.0011942329261199	0.645	0.00799160446674297	1.07966185856703
TCGA-ZH-A8Y6	0.0111988388559462	0	0	0	0	0.356350920303253	0	0.095385539531199	0.0241388196401084	0	0	0.0123468222593394	0.0351881279579548	0	0.00293778230462414	0.373875129451431	0	0	0.0885780196961436	0	0	0	0.697	0.00257133805317039	1.09521903352766
TCGA-ZH-A8Y8	0.223347039525934	0	0	0.0032726147089014	0	0.261140104997844	0	0.023335999507434	0.0295933205637001	0	0	0	0.0383086412485357	0.265767525749066	0.0501030318485714	0.0281813990770316	0	0	0	0.066024077564072	0.0103425837446229	0.000583661464286845	0.02	0.234346005792968	0.996523186604024
TCGA-ZU-A8S4	0	0	0	0.3326257268356	0	0.0972761676210015	0.000561846313568796	0.0373672697009271	0.0509719613470999	0	0.00842722351387022	0	0.0231485176542308	0.055558454256291	0.0973020973118031	0.266738091334638	0.00284590094661459	0	0.0146494821466341	0	0	0.0125272610177211	0.011	0.302323315874596	0.969770158604185
TCGA-ZU-A8S4	0.0830033619010739	0	0.0185807503819799	0.065470435496235	0	0.232983784415657	0	0	0	0	0.0756776166107613	0.0104373497329969	0.045309067458168	0.0179342396264758	0.0347140987867785	0.34761101637923	0	0	0.0466494268601504	0	0	0.021628852350494	0.774	-0.00759197474818634	1.08824012799269
