# Supplementary material for: Identification and Validation of Three Autophagy-Related Long Noncoding RNAs as Prognostic Signature in Cholangiocarcinoma
Source: Front Oncol. 2021 Dec 2;11:780601. doi: 10.3389/fonc.2021.780601 (PMC8674813; doi:10.3389/fonc.2021.780601)
Supplement: Supplementary file 8 [file DataSheet_8.csv]

	PD.L1	FLT4	EGFR	FLT3	KIT	MET	riskscore
TCGA-3X-AAV9	1.147384866	9.723607882	30.36575693	1.050063435	10.93967618	50.81508147	11.0409130779143
TCGA-3X-AAVA	0.3181161834	8.136887642	69.45861992	7.219936976	1.966195096	8.136637548	3.98301384680647
TCGA-3X-AAVB	1.708895661	3.454612181	31.64237814	0.6493192447	3.659851173	77.05532151	1.53356692871119
TCGA-3X-AAVC	2.000289531	6.964308999	25.43372066	8.163981887	1.080802556	44.86754858	0.0906739627611694
TCGA-3X-AAVE	2.020466007	4.568800919	48.31438379	0.6646008796	1.097549396	74.49637809	0.166613995831447
TCGA-4G-AAZO	0.8249596977	4.20902202	59.92450369	0.3462868529	0.3013474208	41.95720814	0.45532687131017
TCGA-4G-AAZT	0.4023382666	6.006403921	26.1351947	0.2125430652	1.127961344	16.59008655	1.24749646233352
TCGA-W5-AA2G	0.991541015	6.888796773	101.8599606	0.1783145902	1.21480671	95.49806749	0.714749878789722
TCGA-W5-AA2H	3.107492015	12.78212043	3.924114716	5.087709642	2.652557917	2.189014535	0.382065049102488
TCGA-W5-AA2I	0.2760249458	1.315554585	26.68847349	0.01080669945	0.05323755683	40.34011261	0.54120050504856
TCGA-W5-AA2O	1.611623843	1.9760807	40.76214958	0.4797184063	0.2492752474	48.67675665	0.445100765293255
TCGA-W5-AA2Q	0.4800338675	5.999630804	28.6058848	0.03430896215	1.853233893	38.48392438	0.721126204301461
TCGA-W5-AA2R	2.260422567	5.078001414	41.18017125	1.057112914	1.10124863	62.25652488	0.167526898675819
TCGA-W5-AA2T	0.3430046555	2.695267432	23.56038034	0.03046820552	0.2414358924	47.91925684	1.08495755272506
TCGA-W5-AA2U	1.500593613	8.073787777	44.74082074	0.2032687779	0.8661611312	53.38360762	0.310760008419773
TCGA-W5-AA2W	0.9278573768	3.907033931	38.20723481	0.04377202266	3.925419138	16.6811159	0.444095880447892
TCGA-W5-AA2X	0.283081511	2.537340826	1.669753898	0.00749793414	40.73005372	25.72840897	5.51884572614932
TCGA-W5-AA2Z	3.114306182	9.66179106	48.20697372	0.09176938988	0.8344342658	30.68324185	1.00787276635267
TCGA-W5-AA30	0.6491069426	11.44235134	37.77274158	0.4028122524	1.829771154	35.17927292	0.461615473913428
TCGA-W5-AA31	0.9764378131	7.619844851	36.70092087	0.2419810403	1.486179426	56.3034494	1.02617030901975
TCGA-W5-AA33	1.233372683	7.256343315	59.72392347	1.494300224	2.326897838	20.3089974	0.337651169003993
TCGA-W5-AA34	1.406774186	3.117067393	24.09245703	0.09165941953	0.2847624053	18.13363703	0.846705516863094
TCGA-W5-AA36	0.845590761	7.522660494	18.3948213	0.1500435475	0.246379258	11.39655013	0.898250135688485
TCGA-W5-AA38	0.4776400729	3.607316968	36.57163593	1.20971975	4.98531194	20.10818566	1.03959642148995
TCGA-W5-AA39	0.6944933335	9.187217338	34.62468867	0.07380490624	0.6769092849	32.56684161	2.83070913076949
TCGA-W6-AA0S	1.72683257	2.646946982	133.9952425	0.1052287736	0.3821746258	42.76894427	0.920329293007477
TCGA-WD-A7RX	1.600268722	6.73513897	34.27755272	0.7404627623	0.7467761856	48.73181958	2.14987015105688
TCGA-YR-A95A	0.7129290229	6.379821772	31.8708046	0.05686432745	0.5132453991	24.42600427	0.892852584732848
TCGA-ZD-A8I3	0.9853825154	5.594989821	28.89208061	0.01491109606	0.3435030027	24.43140991	5.71530023843887
TCGA-ZH-A8Y1	0.521351089	8.770478123	17.09074242	0.02662777439	0.7192513852	44.91357475	15.2274865025798
TCGA-ZH-A8Y2	0.6323818192	4.629113513	81.37130733	0.1642917472	0.354936545	76.4299504	1.77818574649486
TCGA-ZH-A8Y4	0.4401782998	5.707720727	36.90977906	0.167726733	0.8490859931	54.98870964	0.667608765706842
TCGA-ZH-A8Y5	0.2674274976	4.38494459	46.79601765	0.00453048926	0.8581783522	33.21061129	0.406629451901062
TCGA-ZH-A8Y6	5.364476787	14.22200442	180.5792823	0.03294174471	6.352909825	23.58366914	4.92763745414517
TCGA-ZH-A8Y8	0.9156317769	5.028122406	38.42345811	0.9002226989	1.544459737	39.92331007	0.603131613549316
TCGA-ZU-A8S4	25.47684666	22.07195867	15.98589787	0.1123484089	0.9889299264	42.80382266	3.30630061230488
